# Supplementary material for: Comparative transcriptome analysis of the newly discovered insect vector of the pine wood nematode in China, revealing putative genes related to host plant adaptation
Source: BMC Genomics. 2021 Mar 16;22:189. doi: 10.1186/s12864-021-07498-1 (PMC7968331; doi:10.1186/s12864-021-07498-1)
Supplement: Supplementary file 3 — Additional file 3: Table S1. Annotation of the 32,304 non-redundant transcripts. [file 12864_2021_7498_MOESM3_ESM.xls]

Gene ID	Pk1_count	Pk2_count	Pk3_count	Pt1_count	Pt2_count	Pt3_count	Pk1_FPKM	Pk2_FPKM	Pk3_FPKM	Pt1_FPKM	Pt2_FPKM	Pt3_FPKM	log2(fc)	PValue	FDR	Symbol	Nr Description
Pt_transcript_23786	4998	3750	5625	0	0	0	131.89	94.4	151.09	0	0	0	-16.94069594	4.17E-30	1.11E-25	--	PREDICTED: neurofilament heavy polypeptide [Aethina tumida]
Pt_transcript_13070	62	20	38	4303	2062	4894	9.61	2.91	6.05	642.23	300.02	686.77	6.454886691	3.99E-28	4.81E-24	l(2)efl	protein lethal(2)essential for life [Anoplophora glabripennis]
Pt_transcript_10023	1194	937	1229	61	25	51	51.02	38.12	53.53	2.53	1.01	1.99	-4.689258713	5.44E-28	4.81E-24	--	uncharacterized protein LOC108906010 isoform X1 [Anoplophora glabripennis]
Pt_transcript_32712	354	280	393	31	28	27	3.73	2.82	4.21	0.32	0.28	0.26	-3.645197608	3.95E-26	2.62E-22	--	PREDICTED: uncharacterized protein LOC109602902 [Aethina tumida]
Pt_transcript_291	5804	1134	7451	9	6	3	54.14	10.12	70.65	0.08	0.06	0.03	-9.632246828	7.27E-24	3.85E-20	Fasn	fatty acid synthase [Anoplophora glabripennis]
Pt_transcript_43683	0	0	0	1375	1123	1178	0	0	0	50.73	40.39	40.82	15.42455998	9.65E-24	4.26E-20	--	uncharacterized protein LOC111506981 [Leptinotarsa decemlineata]
Pt_transcript_32036	528	466	517	2049	1481	2194	15.05	12.68	15	56.67	39.92	56.97	1.845481243	3.67E-23	1.39E-19	EGLN1	egl nine homolog 3 [Anoplophora glabripennis]
Pt_transcript_10729	1761	1028	1526	12214	14500	17731	89.82	49.89	79.39	604.04	698.93	823.38	3.278717696	4.46E-23	1.48E-19	sno1	senecionine N-oxygenase [Anoplophora glabripennis]
Pt_transcript_10018	265	260	237	4307	2985	2540	11.46	10.7	10.44	180.63	122.01	100.01	3.626582464	9.71E-23	2.86E-19	Cyt-b5-r	cytochrome b5-related protein [Anoplophora glabripennis]
Pt_transcript_13031	108	138	154	828	784	910	15.35	18.38	22.53	113.17	104.47	116.95	2.57221287	4.61E-22	1.22E-18	--	uncharacterized protein LOC108907933 isoform X1 [Anoplophora glabripennis]
Pt_transcript_36028	25	27	40	1045	436	874	0.7	0.71	1.13	27.92	11.37	21.91	4.590631251	6.64E-22	1.60E-18	--	macrophage mannose receptor 1-like [Anoplophora glabripennis]
Pt_transcript_18350	472	1572	1432	9	6	11	7.56	24.04	23.31	0.14	0.09	0.16	-7.137450977	1.01E-21	2.24E-18	RpS4	40S ribosomal protein S4 [Anoplophora glabripennis]
Pt_transcript_2013	1464	1159	1560	179	101	200	22.03	16.66	23.87	2.62	1.44	2.74	-3.201633861	3.10E-20	6.31E-17	mex3b	RNA-binding protein MEX3B [Diabrotica virgifera virgifera]
Pt_transcript_12478	266	204	472	6887	4563	10560	25.72	18.64	46.71	643.82	415.78	927.45	4.447508481	1.36E-19	2.58E-16	l(2)efl	alpha-crystallin B chain [Anoplophora glabripennis]
Pt_transcript_4835	836	392	1272	7	3	13	18.39	8.23	28.47	0.16	0.06	0.26	-6.842612247	8.27E-19	1.46E-15	wat	fatty acyl-CoA reductase wat-like [Anoplophora glabripennis]
Pt_transcript_11751	8187	7147	8362	3041	2790	3264	556.12	460.56	580.04	200.08	178.92	201.69	-1.45927125	1.79E-18	2.96E-15	--	upstream activation factor subunit spp27 [Anoplophora glabripennis]
Pt_transcript_47649	210	233	191	25	19	25	3	3.18	2.78	0.35	0.26	0.33	-3.25276607	5.32E-18	8.30E-15	otk	tyrosine-protein kinase-like otk [Anoplophora glabripennis]
Pt_transcript_5715	239	155	182	3	4	9	5.78	3.57	4.48	0.09	0.1	0.22	-5.076033437	1.45E-17	2.13E-14	Iru	E3 ubiquitin-protein ligase RNF126-B isoform X2 [Anoplophora glabripennis]
Pt_transcript_34142	5	10	2	1809	671	5285	0.21	0.36	0.08	61.78	22.34	169.42	8.60755794	2.24E-17	3.12E-14	Pgi	glucose-6-phosphate isomerase [Anoplophora glabripennis]
Pt_transcript_11868	673	842	886	5657	6199	5008	48.6	57.65	65.38	395.52	422.4	328.86	2.740214994	2.79E-17	3.69E-14	Eip71CD	peptide methionine sulfoxide reductase isoform X1 [Anoplophora glabripennis]
Pt_transcript_1222	285	267	293	70	60	69	3.59	3.22	3.76	0.86	0.72	0.79	-2.157016412	7.03E-17	8.87E-14	IP6K3	inositol hexakisphosphate kinase 1 isoform X1 [Anoplophora glabripennis]
Pt_transcript_30044	0	0	0	522	697	1848	0	0	0	7.83	10.19	26	13.84090902	1.43E-16	1.72E-13	unc-22	twitchin isoform X2 [Anoplophora glabripennis]
Pt_transcript_27239	0	0	0	235	206	227	0	0	0	6.87	5.86	6.23	12.62570884	4.39E-16	5.06E-13	mep-1	MOG interacting and ectopic P-granules protein 1 isoform X1 [Anoplophora glabripennis]
Pt_transcript_45957	0	1	0	708	337	861	0	0.06	0	41.72	19.39	47.65	10.82389794	8.27E-16	9.13E-13	Arl6ip5	PRA1 family protein 3 [Anoplophora glabripennis]
Pt_transcript_14896	203	96	204	2	2	3	9.95	4.51	10.22	0.11	0.1	0.15	-6.099201678	3.20E-15	3.39E-12	Bdh1	estradiol 17-beta-dehydrogenase 2 [Anoplophora glabripennis]
Pt_transcript_40455	791	709	848	2034	1656	1950	28.93	24.71	31.6	72.21	57.3	64.99	1.190167657	4.33E-15	4.42E-12	Ggamma30A	guanine nucleotide-binding protein subunit gamma-e [Anoplophora glabripennis]
Pt_transcript_23587	239	128	377	2	2	1	7.51	3.84	12.07	0.09	0.08	0.04	-6.801207938	7.64E-15	7.50E-12	KCNK6	potassium channel subfamily K member 1 isoform X2 [Anoplophora glabripennis]
Pt_transcript_11611	18	10	27	669	503	304	1.21	0.65	1.84	42.35	31.06	18.11	4.628489876	8.25E-15	7.81E-12	CYB5R3	NADH-cytochrome b5 reductase 3 isoform X1 [Anoplophora glabripennis]
Pt_transcript_32200	0	0	0	605	1179	374	0	0	0	10.72	20.35	6.23	13.60192551	1.12E-14	1.03E-11	--
Pt_transcript_29441	13	1	5	2006	456	2091	0.07	0.01	0.03	9.91	2.2	9.7	7.631342436	1.33E-14	1.18E-11	--
Pt_transcript_4254	1060	1069	916	231	150	240	21.9	21.1	19.27	4.64	2.95	4.53	-2.36114758	1.59E-14	1.36E-11	--	muscle M-line assembly protein unc-89 [Anoplophora glabripennis]
Pt_transcript_30986	4594	600	4721	0	2	0	40.33	5.04	42.14	0	0.02	0	-12.09523217	2.32E-14	1.92E-11	FASN	fatty acid synthase [Anoplophora glabripennis]
Pt_transcript_9375	695	549	790	2455	2701	3762	27.61	20.8	31.98	94.67	101.47	136.17	2.047441752	5.86E-14	4.71E-11	CYP9E2	uncharacterized protein LOC108904004 [Anoplophora glabripennis]
Pt_transcript_4792	3887	190	81663	2	3	3	84.81	3.97	1812.86	0.05	0.08	0.08	-13.14456721	6.96E-14	5.42E-11	MELTF	transferrin [Monochamus alternatus]
Pt_transcript_38197	450	290	619	3906	2494	3849	4.51	2.79	6.31	38.05	23.68	35.2	2.832276184	7.15E-14	5.42E-11	sls	titin isoform X2 [Anoplophora glabripennis]
Pt_transcript_5565	329	552	1100	0	0	1	7.84	12.57	26.66	0	0	0.04	-10.20059214	8.65E-14	6.37E-11	Rel	nuclear factor NF-kappa-B p110 subunit isoform X1 [Anoplophora glabripennis]
Pt_transcript_16804	320	667	742	7	9	25	5.9	11.74	13.9	0.14	0.17	0.43	-5.413513579	9.17E-14	6.57E-11	Siah1a	E3 ubiquitin-protein ligase SIAH1 isoform X1 [Anoplophora glabripennis]
Pt_transcript_23166	6	2	16	322	394	564	0.12	0.04	0.33	6.32	7.52	10.38	5.627273306	1.19E-13	8.27E-11	Fur1	furin-like protease 1 [Anoplophora glabripennis]
Pt_transcript_39376	15	9	18	111	127	169	0.59	0.34	0.68	4.01	4.49	5.74	3.144816553	1.62E-13	1.10E-10	CYB5R3	NADH-cytochrome b5 reductase 3 isoform X3 [Anoplophora glabripennis]
Pt_transcript_23524	0	3	0	2465	6637	964	0	0.08	0	56.52	148.28	20.76	11.46122363	2.09E-13	1.38E-10	Cpr	NADPH--cytochrome P450 reductase isoform X1 [Anoplophora glabripennis]
Pt_transcript_34494	188	233	128	1	4	1	54.13	61.86	38.29	0.28	1.07	0.26	-6.582346553	4.80E-13	3.10E-10	--	uncharacterized protein LOC108904246 [Anoplophora glabripennis]
Pt_transcript_19975	17417	1386	10136	28	64	16	170.64	12.99	100.95	0.27	0.6	0.15	-8.124121312	6.13E-13	3.86E-10	Mhc	myosin heavy chain, muscle isoform X4 [Anoplophora glabripennis]
Pt_transcript_8873	413	258	317	57	53	68	14.72	8.75	11.53	1.97	1.8	2.22	-2.546727014	6.43E-13	3.96E-10	Hrb27C	heterogeneous nuclear ribonucleoprotein 27C isoform X3 [Anoplophora glabripennis]
Pt_transcript_19722	6	3	1	152	464	337	0.24	0.15	0.05	5.75	17.12	11.96	6.306683139	6.94E-13	4.13E-10	mth2	G-protein coupled receptor Mth2-like [Anoplophora glabripennis]
Pt_transcript_15290	41	52	71	864	587	434	1.34	1.62	2.36	27.33	18.1	12.89	3.454492569	7.08E-13	4.13E-10	Hsp70Ba	heat shock protein 68-like [Anoplophora glabripennis]
Pt_transcript_44351	6	2	0	4772	332	4373	0.04	0.01	0	25.94	1.76	22.31	9.966072795	7.17E-13	4.13E-10	--
Pt_transcript_14100	322	288	253	1648	947	1540	18.86	16.06	15.14	93.46	52.36	82.04	2.186417491	1.28E-12	7.20E-10	--	titin isoform X2 [Anoplophora glabripennis]
Pt_transcript_19306	3049	3132	3253	7710	8077	9024	91.39	89.52	99.28	224.39	229.1	246.54	1.321011284	1.31E-12	7.21E-10	--	uncharacterized protein LOC108908599 [Anoplophora glabripennis]
Pt_transcript_22307	2413	557	313	6	9	11	53.03	11.7	7	0.13	0.2	0.24	-6.975470901	2.62E-12	1.41E-09	PFKFB4	6-phosphofructo-2-kinase/fructose-2,6-bisphosphatase [Anoplophora glabripennis]
Pt_transcript_44868	16	11	16	619	1086	11822	0.45	0.31	0.46	16.72	28.6	299.74	8.143822286	3.33E-12	1.76E-09	cat	catalase-like [Anoplophora glabripennis]
Pt_transcript_11451	262	263	300	80	74	79	16.15	15.41	18.92	4.78	4.32	4.48	-1.894228431	3.90E-12	2.03E-09	--
Pt_transcript_9848	1522	282	788	21	9	23	64.82	11.43	34.2	0.87	0.36	0.89	-5.703185344	4.53E-12	2.28E-09	--	uncharacterized protein LOC108910241 [Anoplophora glabripennis]
Pt_transcript_7385	3198	2821	3613	7008	5803	7941	94.52	79.52	108.73	201.12	162.3	213.94	1.029842092	4.56E-12	2.28E-09	--	uncharacterized protein LOC108911536 isoform X1 [Anoplophora glabripennis]
Pt_transcript_2656	667	632	1087	150	102	127	11.02	9.97	18.25	2.42	1.61	1.92	-2.721363468	4.76E-12	2.34E-09	wdr5	WD repeat-containing protein 5 [Anoplophora glabripennis]
Pt_transcript_44908	6517	6134	7885	139	16	19	385.54	344.69	476.07	7.99	0.92	1.07	-6.917333211	4.89E-12	2.36E-09	Tctp	translationally-controlled tumor protein homolog [Anoplophora glabripennis]
Pt_transcript_22759	83	68	36	641	859	713	1.83	1.42	0.81	13.61	17.77	14.21	3.489165777	5.05E-12	2.39E-09	--
Pt_transcript_10343	802	616	549	149	114	161	37.52	27.45	26.2	6.76	5.07	6.89	-2.283978741	5.52E-12	2.57E-09	drm	protein drumstick isoform X1 [Anoplophora glabripennis]
Pt_transcript_23347	500	1400	15742	9	4	1	10.4	27.81	333.12	0.19	0.09	0.03	-10.22621795	6.17E-12	2.82E-09	--	uncharacterized protein LOC108910504 [Anoplophora glabripennis]
Pt_transcript_36719	69	60	68	198	197	242	1.18	0.98	1.19	3.28	3.17	3.75	1.606336152	7.28E-12	3.27E-09	pps	uncharacterized protein LOC108908020 [Anoplophora glabripennis]
Pt_transcript_25977	20	19	8	916	239	465	0.4	0.36	0.17	17.41	4.43	8.29	5.017826146	8.17E-12	3.61E-09	SYNCRIP	heterogeneous nuclear ribonucleoprotein R isoform X3 [Anoplophora glabripennis]
Pt_transcript_47731	367	136	353	4	1	0	12.37	4.38	12.11	0.14	0.04	0	-7.324930583	8.88E-12	3.86E-09	Akr1b1	aldose reductase [Anoplophora glabripennis]
Pt_transcript_42334	14	42	30	780	691	411	0.2	0.55	0.42	10.17	8.78	5.03	4.357251224	9.61E-12	4.11E-09	ASPH	aspartyl/asparaginyl beta-hydroxylase isoform X2 [Anoplophora glabripennis]
Pt_transcript_33161	55	72	69	847	1049	490	0.47	0.58	0.59	6.98	8.41	3.78	3.547082617	9.92E-12	4.17E-09	--
Pt_transcript_2142	1071	690	1155	216	175	253	16.45	10.12	18.04	3.22	2.55	3.54	-2.260514075	1.25E-11	5.16E-09	scra	anillin-like isoform X1 [Anoplophora glabripennis]
Pt_transcript_37546	422	436	431	146	117	131	4.98	4.92	5.17	1.68	1.31	1.42	-1.772828856	1.36E-11	5.54E-09	--	zinc finger protein 33A [Anoplophora glabripennis]
Pt_transcript_45226	169	133	135	424	391	495	3.81	2.87	3.09	9.25	8.33	10.15	1.505017149	1.69E-11	6.79E-09	sad	cytochrome P450 315a1, mitochondrial [Anoplophora glabripennis]
Pt_transcript_7049	733	341	862	72	56	65	20.36	9.03	24.37	1.94	1.47	1.65	-3.409323848	2.02E-11	7.99E-09	uhrf1	E3 ubiquitin-protein ligase UHRF1-like [Anoplophora glabripennis]
Pt_transcript_33339	213	360	321	35	16	35	2.04	3.29	3.12	0.33	0.15	0.31	-3.419026783	2.90E-11	1.13E-08	Nrt	neurotactin [Anoplophora glabripennis]
Pt_transcript_27430	72	58	115	1332	1818	732	16.24	12.16	26.82	288.17	383.49	149.06	3.893627318	2.98E-11	1.14E-08	--	uncharacterized protein LOC108905092 [Anoplophora glabripennis]
Pt_transcript_238	6	3	1	196	172	857	0.06	0.03	0.02	1.69	1.45	6.93	6.516416349	3.07E-11	1.16E-08	Oatp74D	solute carrier organic anion transporter family member 3A1 [Anoplophora glabripennis]
Pt_transcript_28417	0	0	0	201	70	123	0	0	0	5.74	1.95	3.3	11.83894127	3.31E-11	1.23E-08	slc12a8	solute carrier family 12 member 8 [Anoplophora glabripennis]
Pt_transcript_5672	2479	1630	2403	465	518	511	59.73	37.49	58.95	10.89	11.82	11.24	-2.201633861	3.38E-11	1.24E-08	SLC1A1	excitatory amino acid transporter 3 [Anoplophora glabripennis]
Pt_transcript_48099	385	104	699	0	0	0	6.57	1.7	12.12	0	0	0	-12.73061165	4.23E-11	1.54E-08	ATP9B	probable phospholipid-transporting ATPase IIB isoform X2 [Anoplophora glabripennis]
Pt_transcript_8311	1108	978	1066	447	390	522	40.41	33.99	39.61	15.82	13.45	17.35	-1.290139461	4.91E-11	1.76E-08	UBQLN2	ubiquilin-1 [Anoplophora glabripennis]
Pt_transcript_46274	515	494	526	185	178	193	9.85	9.02	10.23	3.44	3.22	3.37	-1.536697547	4.98E-11	1.76E-08	nol6	nucleolar protein 6 [Anoplophora glabripennis]
Pt_transcript_27802	24	11	15	149	178	353	0.52	0.22	0.33	3.01	3.51	6.69	3.625947765	6.26E-11	2.18E-08	GLB1L3	beta-galactosidase-1-like protein 2 [Anoplophora glabripennis]
Pt_transcript_28350	119	136	116	0	1	0	9.11	9.87	9.09	0	0.07	0	-8.647458426	7.01E-11	2.41E-08	RpS4	hypothetical protein YQE_10643, partial [Dendroctonus ponderosae]
Pt_transcript_42512	245	222	234	1852	972	1092	7.35	6.34	7.13	53.79	27.52	29.78	2.415686982	8.88E-11	3.02E-08	unc-22	twitchin isoform X3 [Anoplophora glabripennis]
Pt_transcript_2516	158	92	58	1116	2166	1613	2.63	1.46	0.98	18.03	34.1	24.46	3.917098386	8.99E-11	3.02E-08	SERCA	calcium-transporting ATPase sarcoplasmic/endoplasmic reticulum type isoform X3 [Leptinotarsa decemlineata]
Pt_transcript_3879	756	524	1000	162	113	143	14.76	9.78	19.86	3.08	2.09	2.55	-2.523886924	1.04E-10	3.45E-08	Dsp1	high mobility group protein DSP1 [Anoplophora glabripennis]
Pt_transcript_9980	2962	2760	3219	1304	1243	1523	127.91	113.43	141.65	54.64	50.76	59.89	-1.212307279	1.06E-10	3.45E-08	PPP1R14B	protein phosphatase 1 regulatory subunit 14B isoform X1 [Anoplophora glabripennis]
Pt_transcript_12246	3309	3078	3800	1544	1238	1462	283.94	250.02	333.44	128.23	100.22	114.05	-1.340593455	1.07E-10	3.45E-08	Rsf1	RNA-binding protein Rsf1 [Anoplophora glabripennis]
Pt_transcript_37118	9	11	13	101	302	299	0.19	0.24	0.28	2.08	6.03	5.75	4.286964423	1.09E-10	3.47E-08	ANPEP	aminopeptidase N-like [Anoplophora glabripennis]
Pt_transcript_5226	3345	2001	3695	614	533	514	77.46	44.23	87.07	13.83	11.7	10.86	-2.520231351	1.15E-10	3.64E-08	zfr	zinc finger RNA-binding protein isoform X1 [Anoplophora glabripennis]
Pt_transcript_26609	9	17	8	310	222	130	0.25	0.43	0.23	7.63	5.33	3	4.132450296	1.86E-10	5.79E-08	PREP	prolyl endopeptidase isoform X1 [Anoplophora glabripennis]
Pt_transcript_7374	135	136	155	31	25	42	3.98	3.85	4.65	0.92	0.72	1.13	-2.171660053	2.54E-10	7.84E-08	CarT	organic cation transporter protein [Anoplophora glabripennis]
Pt_transcript_38810	1	0	0	409	202	103	0.07	0	0	26.46	12.72	6.26	9.342392197	2.86E-10	8.71E-08	--	uncharacterized protein LOC108917991 isoform X5 [Anoplophora glabripennis]
Pt_transcript_15292	17	23	23	108	101	103	0.47	0.61	0.64	2.86	2.61	2.57	2.224786936	2.99E-10	9.01E-08	--	transposable element tc3 transposase, partial [Lasius niger]
Pt_transcript_9520	798	705	1082	186	96	189	31.63	26.62	43.68	7.16	3.62	6.85	-2.531474348	3.09E-10	9.20E-08	Shmt1	serine hydroxymethyltransferase, cytosolic isoform X1 [Anoplophora glabripennis]
Pt_transcript_691	406	375	414	930	757	869	4.46	3.94	4.62	9.92	7.87	8.7	1.024718395	4.30E-10	1.26E-07	RSBN1L	round spermatid basic protein 1-like protein [Anoplophora glabripennis]
Pt_transcript_29447	86	52	134	0	0	0	2.93	1.69	4.65	0	0	0	-11.59339112	4.56E-10	1.33E-07	--	THAP domain-containing protein 2-like [Aphis craccivora]
Pt_transcript_15332	0	0	0	315	110	80	0	0	0	7.85	2.68	1.89	12.01541505	5.45E-10	1.57E-07	ctr9	RNA polymerase-associated protein CTR9 homolog isoform X1 [Anoplophora glabripennis]
Pt_transcript_7828	104	123	109	568	348	437	3.22	3.64	3.44	17.1	10.21	12.35	1.94504034	6.47E-10	1.84E-07	tx	helix-loop-helix protein delilah-like [Anoplophora glabripennis]
Pt_transcript_10927	24	13	20	109	79	128	1.31	0.67	1.1	5.59	3.99	6.18	2.355265279	6.83E-10	1.93E-07	CLIP-190	CAP-Gly domain-containing linker protein 1 isoform X2 [Anoplophora glabripennis]
Pt_transcript_12136	550	498	488	184	169	217	43.1	36.97	39.08	13.96	12.49	15.46	-1.507412525	7.17E-10	2.00E-07	TfIIFbeta	general transcription factor IIF subunit 2 [Anoplophora glabripennis]
Pt_transcript_5808	230	537	538	45	34	47	5.54	12.34	13.19	1.06	0.79	1.04	-3.426380844	7.96E-10	2.20E-07	NCAPG	condensin complex subunit 3-like [Anoplophora glabripennis]
Pt_transcript_19070	19	11	18	542	111	712	0.17	0.09	0.16	4.6	0.92	5.67	4.735676898	9.63E-10	2.63E-07	--	uncharacterized protein LOC108917057 [Anoplophora glabripennis]
Pt_transcript_16250	4	10	9	1293	258	177	0.05	0.1	0.1	13.14	2.56	1.69	6.120186028	1.03E-09	2.79E-07	Cpr	NADPH--cytochrome P450 reductase isoform X2 [Anoplophora glabripennis]
Pt_transcript_6058	754	801	674	88	145	114	18.95	19.21	17.23	2.15	3.45	2.62	-2.752415239	1.07E-09	2.86E-07	KCNK1	potassium channel subfamily K member 1 isoform X1 [Anoplophora glabripennis]
Pt_transcript_11267	57	109	72	1044	430	1182	3.26	5.95	4.24	57.87	23.25	61.54	3.406902801	1.13E-09	3.00E-07	LGALS4	galectin-4 isoform X2 [Anoplophora glabripennis]
Pt_transcript_34530	119	107	103	27	18	27	4.21	3.61	3.73	0.93	0.6	0.87	-2.266786541	1.34E-09	3.51E-07	--	uncharacterized protein LOC108908223 [Anoplophora glabripennis]
Pt_transcript_33829	285	306	263	81	48	76	3.62	3.71	3.39	1	0.58	0.88	-2.123574685	1.36E-09	3.54E-07	Ser	protein jagged-1b isoform X1 [Anoplophora glabripennis]
Pt_transcript_10052	638	499	1994	53	19	47	27.77	20.67	88.41	2.28	0.79	1.89	-4.786111504	1.39E-09	3.56E-07	kay	transcription factor kayak isoform X2 [Anoplophora glabripennis]
Pt_transcript_10645	1636	1438	1356	444	273	485	78.66	65.77	66.46	20.7	12.43	21.27	-1.95481213	1.40E-09	3.56E-07	ade5	multifunctional protein ADE2 [Anoplophora glabripennis]
Pt_transcript_6147	10	48	37	227	30187	13500	0.27	1.18	0.98	5.61	725.78	312.63	8.74697732	1.45E-09	3.66E-07	Meltf	transferrin [Monochamus alternatus]
Pt_transcript_43318	0	0	0	109	47	56	0	0	0	1.63	0.69	0.79	10.01773636	1.49E-09	3.69E-07	PHLDB2	pleckstrin homology-like domain family B member 2 [Anoplophora glabripennis]
Pt_transcript_39888	3	0	0	779	2351	205	0.09	0	0	17.64	51.87	4.36	9.680847861	1.49E-09	3.69E-07	AMPD2	AMP deaminase 2 isoform X3 [Anoplophora glabripennis]
Pt_transcript_24058	26	20	35	267	393	185	0.47	0.35	0.64	4.58	6.57	2.98	3.274721191	1.55E-09	3.79E-07	--	titin isoform X1 [Anoplophora glabripennis]
Pt_transcript_47806	20	35	34	234	272	688	0.46	0.75	0.77	5.05	5.72	13.93	3.640938706	1.77E-09	4.31E-07	ATP6V0A1	V-type proton ATPase 116 kDa subunit a [Anoplophora glabripennis]
Pt_transcript_3685	282	220	409	13	31	34	5.35	3.99	7.88	0.25	0.57	0.59	-3.610318075	2.20E-09	5.30E-07	SPSB3	SPRY domain-containing SOCS box protein 3 isoform X1 [Anoplophora glabripennis]
Pt_transcript_8747	1555	1622	1481	326	415	483	54.76	54.41	53.13	11.17	13.82	15.52	-2.00231301	2.35E-09	5.59E-07	slc25a38a	solute carrier family 25 member 38-A isoform X3 [Anoplophora glabripennis]
Pt_transcript_6386	164	79	165	1402	602	1241	4.35	2.01	4.47	36.04	15.08	29.95	2.9041349	2.36E-09	5.59E-07	Samui	BAG domain-containing protein Samui isoform X2 [Anoplophora glabripennis]
Pt_transcript_11661	63	91	101	1025	364	809	4.28	5.87	7.01	67.51	23.37	50.04	3.037754922	2.57E-09	6.03E-07	SULT1E1	estrogen sulfotransferase-like [Anoplophora glabripennis]
Pt_transcript_17597	84	233	48	1815	10976	13273	1.7	4.51	1	35.6	209.75	244.28	6.085548886	2.77E-09	6.44E-07	ubq-1	uncharacterized protein LOC106647313 isoform X1 [Copidosoma floridanum]
Pt_transcript_17651	1	0	0	1198	172	128	0.04	0	0	46.46	6.53	4.68	10.49360531	2.82E-09	6.49E-07	OXR1	TLD domain-containing protein 2 isoform X6 [Anoplophora glabripennis]
Pt_transcript_7808	384	310	442	82	103	102	11.9	9.16	13.95	2.47	3.02	2.88	-2.064467534	3.09E-09	7.06E-07	--	leucine-rich repeat-containing G-protein coupled receptor 5-like [Diabrotica virgifera virgifera]
Pt_transcript_12806	46	76	35	382	841	826	5.3	8.25	4.13	42.49	91.18	86.33	3.637313344	3.34E-09	7.57E-07	--	uncharacterized protein LOC108904565 [Anoplophora glabripennis]
Pt_transcript_48204	77	133	83	0	1	0	5.95	9.65	6.56	0	0.1	0	-7.791814071	3.43E-09	7.70E-07	PTGR1	prostaglandin reductase 1 isoform X1 [Anoplophora glabripennis]
Pt_transcript_36369	1012	1153	833	8235	3908	5305	16.29	17.73	13.64	128.74	59.54	77.84	2.481226082	3.52E-09	7.84E-07	sls	titin isoform X2 [Anoplophora glabripennis]
Pt_transcript_5383	13	15	6	155	1399	566	0.31	0.35	0.16	3.52	30.93	12.04	5.825152706	3.82E-09	8.44E-07	--	BCL2/adenovirus E1B 19 kDa protein-interacting protein 3-like [Anoplophora glabripennis]
Pt_transcript_28252	303	190	378	61	44	59	5.96	3.57	7.56	1.16	0.82	1.06	-2.491009168	4.23E-09	9.26E-07	Klp61F	kinesin-like protein Klp61F [Anoplophora glabripennis]
Pt_transcript_5492	283	359	156	11	3	19	6.66	8.07	3.74	0.25	0.07	0.41	-4.661143592	4.61E-09	1.00E-06	--	uncharacterized protein LOC108916941 [Anoplophora glabripennis]
Pt_transcript_3669	124	77	74	8	7	14	2.37	1.41	1.44	0.15	0.13	0.25	-3.299985542	4.91E-09	1.06E-06	Vps41	vacuolar protein sorting-associated protein 41 homolog isoform X2 [Anoplophora glabripennis]
Pt_transcript_39697	0	0	0	93	80	38	0	0	0	1.41	1.18	0.55	10.03158634	4.96E-09	1.06E-06	EIF4G3	PREDICTED: zinc finger MYM-type protein 1-like [Vollenhovia emeryi]
Pt_transcript_940	637	312	1204	2	18	4	7.52	3.52	14.45	0.02	0.21	0.05	-6.508360736	5.11E-09	1.08E-06	shep	protein alan shepard isoform X2 [Anoplophora glabripennis]
Pt_transcript_19088	179	825	249	15	12	10	2.71	11.96	3.84	0.23	0.18	0.14	-5.072729466	5.31E-09	1.12E-06	sec31a	protein transport protein Sec31A [Anoplophora glabripennis]
Pt_transcript_33377	278	325	412	74	82	98	6.07	6.78	9.16	1.57	1.7	1.95	-2.076037433	5.76E-09	1.20E-06	caup	homeobox protein caupolican [Anoplophora glabripennis]
Pt_transcript_1912	102	28	41	699	651	657	1.51	0.4	0.63	10.04	9.11	8.86	3.463041581	5.78E-09	1.20E-06	slc12a8	solute carrier family 12 member 8 [Anoplophora glabripennis]
Pt_transcript_41877	172	111	273	15	16	27	2.14	1.33	3.46	0.19	0.19	0.32	-3.307428525	6.07E-09	1.25E-06	--	synaptonemal complex protein 1 isoform X3 [Anoplophora glabripennis]
Pt_transcript_10173	211	226	171	661	852	1069	9.44	9.6	7.79	28.65	35.97	43.47	2.010314098	6.97E-09	1.42E-06	--	microtubule-associated protein tau isoform X4 [Anoplophora glabripennis]
Pt_transcript_13094	512	468	598	1043	902	1185	68.01	58.46	81.56	133.66	112.76	142.82	0.903868381	7.48E-09	1.51E-06	SdhD	succinate dehydrogenase [ubiquinone] cytochrome b small subunit, mitochondrial [Anoplophora glabripennis]
Pt_transcript_46549	13	0	6	551	314	490	0.32	0	0.17	13.16	7.31	10.98	6.004134458	8.11E-09	1.63E-06	--	muscle M-line assembly protein unc-89 [Anoplophora glabripennis]
Pt_transcript_24812	123	125	128	291	251	306	11.05	10.62	11.76	25.28	21.26	24.98	1.097203382	9.73E-09	1.94E-06	nudK	uridine diphosphate glucose pyrophosphatase-like [Anoplophora glabripennis]
Pt_transcript_6396	294	171	532	38	20	28	7.57	4.2	13.94	0.95	0.49	0.66	-3.613868377	1.01E-08	1.99E-06	mars	guanylate kinase-associated protein mars-like [Anoplophora glabripennis]
Pt_transcript_2068	1007	888	939	283	216	393	16.72	14.08	15.86	4.58	3.41	5.96	-1.741921185	1.09E-08	2.14E-06	MYC	transcriptional regulator Myc-1 isoform X2 [Anoplophora glabripennis]
Pt_transcript_8919	280	168	331	1009	825	1258	10.02	5.73	12.07	35.05	27.93	41.03	1.902527917	1.13E-08	2.20E-06	--	tumor necrosis factor receptor superfamily member wengen [Anoplophora glabripennis]
Pt_transcript_44598	6189	2905	234	34	5	5	62.67	28.13	2.41	0.34	0.06	0.05	-7.694415931	1.22E-08	2.36E-06	--	uncharacterized protein DDB_G0283357 [Anoplophora glabripennis]
Pt_transcript_4775	1414	1132	1851	281	144	351	30.61	23.41	40.78	5.91	2.96	6.94	-2.584049691	1.25E-08	2.40E-06	STMN4	S phase cyclin A-associated protein in the endoplasmic reticulum isoform X2 [Anoplophora glabripennis]
Pt_transcript_2691	1068	927	957	453	380	437	17.83	14.78	16.25	7.36	6.01	6.65	-1.287211889	1.28E-08	2.43E-06	AAEL005241	lateral signaling target protein 2 homolog isoform X1 [Anoplophora glabripennis]
Pt_transcript_16968	4	6	12	2381	35	2091	0.17	0.26	0.49	90.93	1.32	74.98	7.505984104	1.28E-08	2.43E-06	PTP4A1	protein tyrosine phosphatase type IVA 1 [Anoplophora glabripennis]
Pt_transcript_13630	148	120	124	506	347	737	68.79	50.39	60.58	222.57	149.08	306.54	1.915617482	1.31E-08	2.46E-06	--	unnamed protein product [Callosobruchus maculatus]
Pt_transcript_5459	60	135	150	8	8	11	1.42	3.04	3.6	0.19	0.2	0.25	-3.654636029	1.32E-08	2.46E-06	ZRC1	zinc/cadmium resistance protein [Anoplophora glabripennis]
Pt_transcript_5306	359	96	121	0	0	2	10.18	2.6	3.5	0	0	0.08	-7.668884984	1.33E-08	2.47E-06	Prat	amidophosphoribosyltransferase [Anoplophora glabripennis]
Pt_transcript_37568	219	241	247	57	34	73	2.28	2.4	2.61	0.58	0.34	0.69	-2.178858126	1.55E-08	2.85E-06	Mkp3	dual specificity protein phosphatase Mpk3 [Leptinotarsa decemlineata]
Pt_transcript_12805	78	19	30	4423	357	2561	9.5	2.18	3.75	520.15	40.92	283.04	5.773621049	1.56E-08	2.85E-06	TpnC47D	troponin C-like [Anoplophora glabripennis]
Pt_transcript_3872	70	40	54	186	183	227	1.38	0.76	1.08	3.54	3.39	4.05	1.769745461	1.58E-08	2.85E-06	path	proton-coupled amino acid transporter-like protein pathetic [Anoplophora glabripennis]
Pt_transcript_19540	176	170	52	6	5	3	3.56	3.28	1.07	0.12	0.1	0.06	-4.820178962	1.58E-08	2.85E-06	--	uncharacterized protein LOC111420256 [Onthophagus taurus]
Pt_transcript_23955	71	639	98	2	1	2	1.38	11.78	1.94	0.04	0.03	0.05	-6.975370333	1.62E-08	2.90E-06	--	proline-rich extensin-like protein EPR1 [Anoplophora glabripennis]
Pt_transcript_41793	213	165	465	32	17	18	5.03	3.72	11.18	0.73	0.38	0.39	-3.731907304	1.70E-08	3.02E-06	KIF23	kinesin-like protein KIF23 [Anoplophora glabripennis]
Pt_transcript_42268	158	94	198	18	23	24	4.28	2.43	5.46	0.47	0.59	0.59	-2.882791238	1.71E-08	3.02E-06	--	LOW QUALITY PROTEIN: mucin-22-like [Anoplophora glabripennis]
Pt_transcript_17888	111	104	77	11	7	3	5.6	4.98	3.97	0.55	0.35	0.14	-3.80636372	1.81E-08	3.18E-06	drm	protein drumstick [Leptinotarsa decemlineata]
Pt_transcript_31555	145	148	191	30	36	48	2.2	2.13	2.94	0.45	0.52	0.67	-2.148259549	1.93E-08	3.37E-06	BTBD19	ring canal kelch protein [Anoplophora glabripennis]
Pt_transcript_45101	4450	3247	4464	368	432	143	257.74	178.68	263.84	20.67	23.67	7.58	-3.753528392	2.00E-08	3.47E-06	sqd	RNA-binding protein squid isoform X2 [Anoplophora glabripennis]
Pt_transcript_40623	155	199	380	34	17	25	4.31	5.27	10.75	0.92	0.45	0.63	-3.34553831	2.08E-08	3.55E-06	ccnb2	G2/mitotic-specific cyclin-B-like [Anoplophora glabripennis]
Pt_transcript_8190	217	244	116	1423	881	1592	7.04	7.53	3.85	44.71	26.99	46.96	2.687488721	2.08E-08	3.55E-06	4CL3	probable 4-coumarate--CoA ligase 3 isoform X1 [Anoplophora glabripennis]
Pt_transcript_34597	183	127	90	656	645	677	7.24	4.79	3.63	25.19	24.14	24.41	2.235363204	2.10E-08	3.57E-06	--	uncharacterized protein LOC108909215 [Anoplophora glabripennis]
Pt_transcript_8856	243	252	251	705	851	745	8.58	8.45	9.02	24.09	28.32	23.88	1.55021059	2.19E-08	3.70E-06	PPAF1	uncharacterized protein LOC108905492 [Anoplophora glabripennis]
Pt_transcript_5701	109	98	141	28	21	34	2.61	2.24	3.44	0.65	0.48	0.74	-2.148333832	2.22E-08	3.72E-06	EPB41L4A	band 4.1-like protein 4 [Anoplophora glabripennis]
Pt_transcript_10425	1657	1357	1663	3656	2564	3757	77.51	60.39	79.31	165.87	113.38	160.04	1.016083134	2.29E-08	3.81E-06	gbb	protein 60A-like [Anoplophora glabripennis]
Pt_transcript_8354	901	894	1007	461	355	485	30.37	28.73	34.58	15.09	11.32	14.9	-1.181250016	2.35E-08	3.89E-06	DCPS	uncharacterized protein LOC108906050 [Anoplophora glabripennis]
Pt_transcript_13336	27	56	33	682	205	702	5.92	11.42	7.48	143.52	42.06	139.03	3.709132424	2.44E-08	4.02E-06	--	hypothetical protein YQE_04242, partial [Dendroctonus ponderosae]
Pt_transcript_14008	144	110	91	430	502	459	1.55	1.13	0.99	4.49	5.11	4.5	1.941843194	2.48E-08	4.06E-06	Hmcn2	titin, partial [Anoplophora glabripennis]
Pt_transcript_12979	136	179	243	33	23	43	18.41	22.78	33.77	4.31	2.93	5.28	-2.581886391	2.50E-08	4.07E-06	BIRC6	baculoviral IAP repeat-containing protein 5 [Anoplophora glabripennis]
Pt_transcript_11569	0	1	4	1180	34	1191	0	0.09	0.31	73.29	2.11	69.49	8.500742311	2.65E-08	4.28E-06	--
Pt_transcript_19268	205	223	182	579	624	930	1.83	1.89	1.65	4.99	5.25	7.53	1.726449688	2.76E-08	4.43E-06	gw	protein Gawky isoform X9 [Anoplophora glabripennis]
Pt_transcript_18341	19	26	19	100	75	100	0.26	0.34	0.26	1.32	0.96	1.23	2.029062466	2.84E-08	4.54E-06	--	toll-like receptor 6 [Anoplophora glabripennis]
Pt_transcript_12364	1752	1685	1719	5612	3301	5337	158.59	144.2	159.16	491.14	281.54	438.71	1.390854795	3.08E-08	4.90E-06	--
Pt_transcript_43738	443	133	558	6	2	19	10.7	3.07	13.71	0.15	0.05	0.42	-5.469969978	3.16E-08	4.99E-06	RBFOX3	RNA binding protein fox-1 homolog 1-like isoform X1 [Anoplophora glabripennis]
Pt_transcript_16095	17	35	25	246	148	157	1.94	3.74	2.93	26.55	15.6	15.89	2.752962377	3.60E-08	5.65E-06	--
Pt_transcript_24166	921	921	896	2562	1670	2407	13.68	13.08	13.53	36.98	23.49	32.6	1.207894402	3.67E-08	5.72E-06	unc-22	uncharacterized protein LOC108913039 [Anoplophora glabripennis]
Pt_transcript_9496	493	305	648	70	31	85	19.31	11.39	25.88	2.66	1.16	3.05	-3.041910173	4.03E-08	6.25E-06	Cdc20	cell division cycle protein 20 homolog [Anoplophora glabripennis]
Pt_transcript_10008	685	610	743	318	292	359	29.31	24.85	32.4	13.2	11.81	13.99	-1.150226375	4.28E-08	6.55E-06	TBCA	programmed cell death protein 7 [Anoplophora glabripennis]
Pt_transcript_17874	0	1	1	266	50	83	0	0.18	0.2	49.92	9.28	14.78	7.604992072	4.29E-08	6.55E-06	LCP17	endocuticle structural glycoprotein SgAbd-2 [Anoplophora glabripennis]
Pt_transcript_7955	1502	1123	1223	533	407	552	47.28	33.7	39.2	16.29	12.13	15.85	-1.440795548	4.30E-08	6.55E-06	DDX43	probable ATP-dependent RNA helicase DDX43 [Anoplophora glabripennis]
Pt_transcript_37648	151	130	189	421	316	444	14.36	11.68	18.39	38.71	28.32	38.35	1.245995038	4.33E-08	6.56E-06	GA22888	NFU1 iron-sulfur cluster scaffold homolog, mitochondrial [Anoplophora glabripennis]
Pt_transcript_10485	314	363	202	1703	1051	1653	15.04	16.52	9.88	78.93	47.46	71.9	2.258516014	4.41E-08	6.65E-06	Zasp52	unnamed protein product [Callosobruchus maculatus]
Pt_transcript_8953	1184	295	5431	18	40	14	42.76	10.15	199.72	0.66	1.37	0.47	-6.658954065	4.49E-08	6.73E-06	--	uncharacterized protein LOC108903968 [Anoplophora glabripennis]
Pt_transcript_10789	1561	676	2068	76	134	173	78.27	32.25	105.71	3.72	6.37	7.91	-3.586497886	5.05E-08	7.51E-06	TL1	thaumatin-like protein 1a [Anoplophora glabripennis]
Pt_transcript_33435	0	0	0	42	56	28	0	0	0	4.74	6.15	3	12.17679648	5.51E-08	8.12E-06	DGAT1	DGTR-1 [Monochamus alternatus]
Pt_transcript_19230	31	6	22	334	340	2069	0.74	0.14	0.52	7.51	7.44	43.6	5.386170438	5.52E-08	8.12E-06	ACADVL	very long-chain specific acyl-CoA dehydrogenase, mitochondrial [Anoplophora glabripennis]
Pt_transcript_12645	121	134	36	1815	1490	967	13.48	13.99	4.14	193.83	155.18	97.08	3.818881867	5.87E-08	8.60E-06	to	circadian clock-controlled protein-like [Anoplophora glabripennis]
Pt_transcript_12816	117	16	111	1712	1501	7918	14.65	1.89	14.26	206.87	176.8	899.19	5.380289575	6.09E-08	8.87E-06	l(2)efl	major egg antigen-like [Anoplophora glabripennis]
Pt_transcript_4727	175	239	171	1295	657	906	3.8	4.95	3.79	27.27	13.5	17.92	2.22657736	6.17E-08	8.94E-06	fdl	probable beta-hexosaminidase fdl [Anoplophora glabripennis]
Pt_transcript_26466	93	118	161	582	1953	1772	3.01	3.64	5.32	18.27	59.66	52.16	3.442015009	6.48E-08	9.31E-06	KARS1	lysine--tRNA ligase isoform X1 [Anoplophora glabripennis]
Pt_transcript_32826	455	40	419	5	6	7	9.68	0.83	9.07	0.12	0.13	0.15	-5.613236955	6.50E-08	9.31E-06	rbfox1	RNA binding protein fox-1 homolog 1-like isoform X2 [Anoplophora glabripennis]
Pt_transcript_46768	20	12	15	85	108	79	0.5	0.3	0.39	2.02	2.5	1.77	2.402098444	7.26E-08	1.03E-05	CSK	tyrosine-protein kinase CSK [Anoplophora glabripennis]
Pt_transcript_11457	565	661	662	1356	1319	1568	34.72	38.57	41.53	80.76	76.56	87.69	1.093466673	7.36E-08	1.04E-05	prel	protein preli-like isoform X1 [Diabrotica virgifera virgifera]
Pt_transcript_6713	524	355	825	79	96	111	14.2	9.18	22.76	2.08	2.46	2.74	-2.664007648	7.73E-08	1.09E-05	Mcm6	DNA replication licensing factor Mcm6 [Anoplophora glabripennis]
Pt_transcript_12170	1122	758	937	2275	2311	3269	92.03	58.87	78.57	180.58	178.79	243.73	1.394091681	8.02E-08	1.12E-05	Timm17b	mitochondrial import inner membrane translocase subunit Tim17-B [Anoplophora glabripennis]
Pt_transcript_40017	0	0	0	511	20	336	0	0	0	7.83	0.31	4.84	12.07904026	8.29E-08	1.16E-05	TSPAN11	CD81 antigen [Anoplophora glabripennis]
Pt_transcript_35165	409	222	215	26	39	50	11.55	5.99	6.2	0.73	1.05	1.31	-2.941641192	9.16E-08	1.27E-05	vmp1	vacuole membrane protein 1-like [Anoplophora glabripennis]
Pt_transcript_30458	226	55	159	9	2	7	5.4	1.25	3.86	0.21	0.06	0.15	-4.645229531	9.21E-08	1.27E-05	SNX8	sorting nexin-8 [Anoplophora glabripennis]
Pt_transcript_3190	673	564	722	101	127	62	12.02	9.62	13.11	1.75	2.16	1.02	-2.817353426	9.81E-08	1.35E-05	stac	protein unc-13 homolog 4B isoform X3 [Anoplophora glabripennis]
Pt_transcript_39108	350	60	57	0	0	0	14.05	2.32	2.37	0	0	0	-12.60887083	9.91E-08	1.35E-05	Cat	catalase-like [Anoplophora glabripennis]
Pt_transcript_43452	2	0	0	9	4438	3207	0.08	0	0	0.27	123.61	86.05	11.35762073	1.08E-07	1.46E-05	Cpr	NADPH--cytochrome P450 reductase isoform X1 [Anoplophora glabripennis]
Pt_transcript_8198	107	90	148	385	272	374	3.51	2.81	4.93	12.18	8.38	11.11	1.493191866	1.12E-07	1.51E-05	xpr1	xenotropic and polytropic retrovirus receptor 1 [Anoplophora glabripennis]
Pt_transcript_11916	190	109	149	35	30	40	13.49	7.34	10.8	2.41	2.01	2.58	-2.175866729	1.15E-07	1.54E-05	--	uncharacterized protein LOC108915779 [Anoplophora glabripennis]
Pt_transcript_30940	98	66	247	8	9	6	1.11	0.72	2.84	0.09	0.1	0.06	-4.22342255	1.15E-07	1.54E-05	CIT	citron Rho-interacting kinase [Anoplophora glabripennis]
Pt_transcript_43053	151	66	209	14	14	14	4.93	2.07	6.93	0.45	0.46	0.42	-3.388697107	1.22E-07	1.62E-05	tbpl1	TATA box-binding protein-like protein 1 [Anoplophora glabripennis]
Pt_transcript_35779	0	0	0	88	19	67	0	0	0	3.41	0.74	2.42	11.09671515	1.33E-07	1.76E-05	--	uncharacterized protein LOC108916208 [Anoplophora glabripennis]
Pt_transcript_15295	0	0	0	9097	14140	1	0	0	0	103.79	157.22	0.02	16.4088936	1.61E-07	2.12E-05	--	uncharacterized protein DDB_G0283357 [Anoplophora glabripennis]
Pt_transcript_46129	479	1429	1161	18	55	9	19.46	55.31	48.08	0.74	2.15	0.35	-5.244760234	1.63E-07	2.13E-05	MOGAT1	2-acylglycerol O-acyltransferase 1-like isoform X1 [Anoplophora glabripennis]
Pt_transcript_19201	1011	633	754	261	158	208	92.28	54.66	70.39	23.06	13.67	17.26	-2.009123214	1.68E-07	2.19E-05	Fbxo25	F-box only protein 25 [Anoplophora glabripennis]
Pt_transcript_14574	104	108	55	1898	443	1053	0.92	0.91	0.49	16.22	3.69	8.45	3.611660822	1.72E-07	2.24E-05	ANKDD1A	ankyrin repeat and death domain-containing protein 1A-like [Anoplophora glabripennis]
Pt_transcript_3302	153	152	180	1135	452	761	2.86	2.73	3.42	20.59	7.99	12.97	2.205249466	1.76E-07	2.28E-05	OGDH	2-oxoglutarate dehydrogenase, mitochondrial isoform X5 [Anoplophora glabripennis]
Pt_transcript_38541	33	8	7	429	329	196	0.97	0.23	0.22	12.01	8.96	5.15	4.201192062	1.80E-07	2.32E-05	--	titin isoform X2 [Anoplophora glabripennis]
Pt_transcript_42859	354	163	1524	13	20	6	8.13	3.59	35.58	0.3	0.44	0.13	-5.764680972	1.92E-07	2.45E-05	--	putative RNA-directed DNA polymerase from transposon BS-like Protein [Tribolium castaneum]
Pt_transcript_32600	223	96	232	3168	1313	1139	2.79	1.14	2.94	38.33	15.49	12.94	3.280601951	1.94E-07	2.46E-05	--	nesprin-1 isoform X6 [Anoplophora glabripennis]
Pt_transcript_13063	97	112	96	23	19	32	14.86	15.98	15.09	3.45	2.79	4.46	-2.101825987	1.94E-07	2.46E-05	RpS10b	40S ribosomal protein S10b [Anoplophora glabripennis]
Pt_transcript_10278	283	321	297	664	581	831	12.85	13.89	13.77	29.26	24.94	34.38	1.128702912	2.02E-07	2.55E-05	HIF1AN	hypoxia-inducible factor 1-alpha inhibitor [Anoplophora glabripennis]
Pt_transcript_24777	64	46	100	1322	281	1895	2.29	1.57	3.64	45.49	9.42	61.2	3.952457824	2.05E-07	2.58E-05	Cyp4g15	cytochrome P450 4g15-like [Anoplophora glabripennis]
Pt_transcript_25556	156	139	196	380	331	489	5.08	4.33	6.51	12	10.18	14.5	1.204153303	2.09E-07	2.61E-05	POGLUT2	KDEL motif-containing protein 1-like isoform X1 [Anoplophora glabripennis]
Pt_transcript_10391	266	241	191	64	42	39	12.6	10.84	9.24	2.94	1.88	1.72	-2.321045443	2.11E-07	2.63E-05	SNX6	sorting nexin-6 [Anoplophora glabripennis]
Pt_transcript_13687	77	93	35	2	0	3	51.14	54.58	24.77	1.32	0	1.78	-5.395527225	2.22E-07	2.74E-05	--
Pt_transcript_903	55	29	60	964	186	938	0.63	0.32	0.7	10.81	2.03	9.87	3.782789776	2.23E-07	2.75E-05	yl	vitellogenin 2 [Monochamus alternatus]
Pt_transcript_43730	445	312	1044	76	35	45	15.26	10.2	36.47	2.53	1.14	1.41	-3.607738044	2.27E-07	2.79E-05	polo	serine/threonine-protein kinase polo [Anoplophora glabripennis]
Pt_transcript_10137	6739	1806	5352	496	222	521	299.11	76.32	242.15	21.4	9.32	21.06	-3.576159162	2.29E-07	2.80E-05	flz	proclotting enzyme-like isoform X1 [Anoplophora glabripennis]
Pt_transcript_15068	55	36	77	408	229	806	0.74	0.46	1.04	5.3	2.9	9.81	3.007227544	2.40E-07	2.92E-05	Eif4enif1	LOW QUALITY PROTEIN: eukaryotic translation initiation factor 4E transporter [Anoplophora glabripennis]
Pt_transcript_6325	305	53	62	2	0	1	7.9	1.31	1.65	0.06	0	0.03	-6.914883386	2.53E-07	3.06E-05	--	uncharacterized protein LOC108913929 [Anoplophora glabripennis]
Pt_transcript_48180	29	13	14	103	347	560	2.48	1.08	1.26	8.34	27.33	42.53	4.020063556	2.56E-07	3.09E-05	EDF1	endothelial differentiation-related factor 1 [Anoplophora glabripennis]
Pt_transcript_32	33030	15443	25328	4821	4269	3014	210.11	93.98	163.74	29.82	25.74	17.5	-2.67883072	2.62E-07	3.14E-05	--	titin isoform X1 [Anoplophora glabripennis]
Pt_transcript_40107	13	18	33	874	93	1067	0.72	0.96	1.8	45.36	4.72	52.01	4.874610441	2.63E-07	3.14E-05	HNRNPM	myelin expression factor 2 [Anoplophora glabripennis]
Pt_transcript_26344	106	53	70	7	4	1	3.26	1.56	2.19	0.21	0.13	0.03	-4.243817268	2.70E-07	3.21E-05	CycC	cyclin-C isoform X2 [Anoplophora glabripennis]
Pt_transcript_2312	627	679	922	241	154	158	9.87	10.22	14.77	3.69	2.3	2.27	-2.077358883	2.71E-07	3.21E-05	ncapd2	PREDICTED: LOW QUALITY PROTEIN: condensin complex subunit 1 [Aethina tumida]
Pt_transcript_13268	35	11	9	680	119	940	6.51	1.91	1.72	121.52	20.73	158.01	4.888082737	2.81E-07	3.31E-05	--	odorant-binding protein 27, partial [Monochamus alternatus]
Pt_transcript_22978	110	284	73	5	0	2	3.57	8.76	2.41	0.17	0	0.08	-5.881664619	2.86E-07	3.36E-05	FAF1	FAS-associated factor 1 [Anoplophora glabripennis]
Pt_transcript_25523	563	675	553	206	160	242	4.83	5.53	4.82	1.72	1.3	1.9	-1.62544157	2.89E-07	3.38E-05	ATP10D	probable phospholipid-transporting ATPase VD isoform X2 [Anoplophora glabripennis]
Pt_transcript_11923	626	11	574	18774	72013	30343	48.54	0.83	45.46	1408.48	5265.6	2138.1	6.538011618	3.04E-07	3.53E-05	--	histidine-rich glycoprotein [Anoplophora glabripennis]
Pt_transcript_14675	15	12	11	249	75	979	0.47	0.36	0.36	7.37	2.17	27.2	4.948318148	3.35E-07	3.88E-05	Cyp6a8	cytochrome P450 6a8-like [Anoplophora glabripennis]
Pt_transcript_46494	172	962	74	3	3	0	4.31	23	1.89	0.09	0.08	0	-7.424289813	3.38E-07	3.90E-05	GNAQ	guanine nucleotide-binding protein G(q) subunit alpha isoform X1 [Anoplophora glabripennis]
Pt_transcript_10423	94	116	223	689	711	743	4.45	5.21	10.72	31.53	31.74	31.93	2.223807522	3.41E-07	3.91E-05	D2hgdh	D-2-hydroxyglutarate dehydrogenase, mitochondrial-like [Anoplophora glabripennis]
Pt_transcript_28457	36	42	52	141	127	229	0.33	0.36	0.47	1.23	1.07	1.86	1.842458723	3.44E-07	3.93E-05	SPATA20	spermatogenesis-associated protein 20 isoform X1 [Anoplophora glabripennis]
Pt_transcript_25286	136	123	164	642	324	785	4.51	3.89	5.55	20.64	10.17	23.68	1.965726369	3.69E-07	4.20E-05	--	heterogeneous nuclear ribonucleoprotein A3 homolog 1 isoform X2 [Anoplophora glabripennis]
Pt_transcript_46359	246	220	123	30	21	41	3.76	3.21	1.91	0.45	0.31	0.58	-2.728326676	3.73E-07	4.22E-05	LanB2	laminin subunit gamma-1-like isoform X1 [Anoplophora glabripennis]
Pt_transcript_27055	29	22	24	98	67	129	0.37	0.27	0.31	1.18	0.79	1.47	1.856409146	3.78E-07	4.27E-05	EGT	UDP-glucuronosyltransferase 1-9-like isoform X2 [Anoplophora glabripennis]
Pt_transcript_40014	2	0	0	49	49	155	0.3	0	0	7.07	6.9	21.04	6.866660751	3.88E-07	4.35E-05	--	cuticle protein 16.5-like [Anoplophora glabripennis]
Pt_transcript_16262	240	219	453	40	26	12	3.42	2.99	6.57	0.56	0.36	0.16	-3.587187166	4.15E-07	4.63E-05	olf413	MOXD1 homolog 2 [Anoplophora glabripennis]
Pt_transcript_28637	13	18	14	82	96	67	0.51	0.69	0.58	3.09	3.51	2.36	2.331621491	4.15E-07	4.63E-05	Hsc70-4	heat shock 70 kDa protein cognate 1-like [Diaphorina citri]
Pt_transcript_18730	85	283	232	9	18	9	2.31	7.26	6.34	0.24	0.48	0.22	-4.081129269	4.27E-07	4.74E-05	--	unnamed protein product [Heligmosomoides polygyrus]
Pt_transcript_7031	1181	984	1485	441	243	329	33.74	26.82	43.19	12.24	6.57	8.58	-1.921390165	4.49E-07	4.96E-05	vas	ATP-dependent RNA helicase vasa [Anoplophora glabripennis]
Pt_transcript_23832	3	2	4	1221	3	1497	0.06	0.03	0.08	19.41	0.06	22.33	7.941824386	5.07E-07	5.58E-05	--
Pt_transcript_18663	40	32	42	3	5	6	1.09	0.84	1.15	0.09	0.15	0.15	-2.981384322	5.19E-07	5.67E-05	--	transmembrane protein 214 [Anoplophora glabripennis]
Pt_transcript_4675	521	508	436	1129	1373	1494	11.15	10.38	9.5	23.48	27.83	29.17	1.374966608	5.20E-07	5.67E-05	OLFML2B	uncharacterized protein LOC108911691 [Anoplophora glabripennis]
Pt_transcript_2494	79	57	54	177	168	204	1.29	0.89	0.9	2.79	2.57	3.01	1.442297272	5.22E-07	5.67E-05	TBC1D16	TBC1 domain family member 16 [Anoplophora glabripennis]
Pt_transcript_7306	1074	2626	923	19069	9726	36691	35.41	82.52	30.98	610.1	303.29	1102.04	3.75857513	5.34E-07	5.78E-05	Hsp68	heat shock protein 70 [Monochamus alternatus]
Pt_transcript_6923	4079	4093	3954	8834	9288	8884	113.82	108.94	112.3	239.35	245.24	225.93	1.084455794	5.40E-07	5.82E-05	ABCF2	ATP-binding cassette sub-family F member 2 [Anoplophora glabripennis]
Pt_transcript_31239	123	143	104	985	465	508	4.31	4.78	3.73	33.44	15.41	16.21	2.34337456	6.02E-07	6.46E-05	MYLK	uncharacterized protein LOC108913037 isoform X6 [Anoplophora glabripennis]
Pt_transcript_25859	103	112	142	22	20	39	1.51	1.56	2.11	0.31	0.28	0.52	-2.222392421	6.11E-07	6.53E-05	CIDEA	uncharacterized protein LOC108913936 [Anoplophora glabripennis]
Pt_transcript_41650	0	0	0	232	363	14	0	0	0	3.17	4.83	0.19	11.41468524	6.57E-07	6.99E-05	--	uncharacterized protein LOC108905816 isoform X2 [Anoplophora glabripennis]
Pt_transcript_6989	162	170	221	59	48	74	4.56	4.56	6.33	1.63	1.28	1.91	-1.680501787	6.63E-07	7.03E-05	ANO10	anoctamin-10 isoform X1 [Anoplophora glabripennis]
Pt_transcript_8460	797	620	990	70	158	142	26.8	19.86	33.91	2.31	5.05	4.37	-2.780039742	6.95E-07	7.34E-05	--	uncharacterized protein LOC108906278 isoform X1 [Anoplophora glabripennis]
Pt_transcript_8619	982	711	941	2641	3241	2438	33.98	23.46	33.17	88.65	106.04	76.84	1.583369419	7.00E-07	7.36E-05	Mal-B1	4F2 cell-surface antigen heavy chain-like [Anoplophora glabripennis]
Pt_transcript_44446	3	4	4	126	20	140	0.16	0.2	0.21	6.33	0.98	6.61	4.610053482	7.13E-07	7.47E-05	Tret1	facilitated trehalose transporter Tret1-2 homolog [Anoplophora glabripennis]
Pt_transcript_12986	407	472	489	197	163	213	57.05	62.17	70.4	26.63	21.48	27.06	-1.33488223	7.21E-07	7.52E-05	SmD3	small nuclear ribonucleoprotein Sm D3 [Anoplophora glabripennis]
Pt_transcript_20232	81	59	63	18	12	16	2.57	1.81	2.04	0.57	0.36	0.48	-2.186878135	7.75E-07	8.05E-05	Sla2	tensin-4 isoform X3 [Anoplophora glabripennis]
Pt_transcript_33715	66	99	64	351	233	302	0.67	0.96	0.66	3.44	2.23	2.78	1.883603743	7.93E-07	8.16E-05	gprs	serine-enriched protein isoform X1 [Anoplophora glabripennis]
Pt_transcript_28279	28	20	20	0	0	0	0.4	0.28	0.29	0	0	0	-8.336878436	7.93E-07	8.16E-05	WDR24	GATOR complex protein WDR24 [Anoplophora glabripennis]
Pt_transcript_26640	13	15	15	81	43	96	0.39	0.43	0.45	2.34	1.21	2.6	2.275757913	7.97E-07	8.16E-05	--	uncharacterized protein LOC111510208 isoform X1 [Leptinotarsa decemlineata]
Pt_transcript_34643	131	99	350	15	14	23	5.1	3.67	13.89	0.57	0.52	0.82	-3.568503318	7.98E-07	8.16E-05	nesd	protein nessun dorma [Anoplophora glabripennis]
Pt_transcript_14232	924	931	834	1905	1688	1881	7.73	7.45	7.1	15.5	13.38	14.36	0.95661729	8.03E-07	8.19E-05	--
Pt_transcript_12831	7397	6598	7593	11005	9721	11561	990.94	831.16	1044.17	1421.89	1224.43	1404.07	0.498886311	8.17E-07	8.29E-05	RpL10A	60S ribosomal protein L10a [Monochamus alternatus]
Pt_transcript_16626	676	16	1421	8	5	5	41.74	0.99	89.54	0.49	0.32	0.3	-6.896782396	8.26E-07	8.36E-05	Idgf4	chitinase-like protein Idgf4 [Anoplophora glabripennis]
Pt_transcript_6715	486	508	701	0	16	6	13.68	13.64	20.07	0	0.45	0.17	-6.256170635	8.29E-07	8.36E-05	WDR24	GATOR complex protein WDR24 [Anoplophora glabripennis]
Pt_transcript_46751	66924	306	9872	3	40	0	4236.6	18.42	637.97	0.18	2.4	0	-10.88912955	8.52E-07	8.53E-05	--	putative uncharacterized protein DDB_G0271606 [Anoplophora glabripennis]
Pt_transcript_35714	7	0	0	2302	122	1254	0.21	0	0	61.9	3.21	31.68	8.848324863	8.53E-07	8.53E-05	--	uncharacterized protein LOC108904393 [Anoplophora glabripennis]
Pt_transcript_2508	142	124	455	20	19	13	2.31	1.92	7.51	0.32	0.29	0.19	-3.875288598	8.80E-07	8.77E-05	kif4	chromosome-associated kinesin KIF4 [Anoplophora glabripennis]
Pt_transcript_12214	489	568	506	164	143	233	41.45	45.51	43.88	13.43	11.42	17.93	-1.612795277	9.48E-07	9.41E-05	MRTO4	mRNA turnover protein 4 homolog [Anoplophora glabripennis]
Pt_transcript_5990	302	117	386	17	3	23	7.5	2.77	9.74	0.42	0.09	0.54	-4.252259934	9.59E-07	9.48E-05	PRC1	protein regulator of cytokinesis 1-like isoform X2 [Anoplophora glabripennis]
Pt_transcript_40392	169	465	219	38	27	27	6.05	15.86	7.98	1.32	0.91	0.88	-3.264676412	9.72E-07	9.57E-05	Pu	GTP cyclohydrolase 1 isoform X2 [Anoplophora glabripennis]
Pt_transcript_12392	341	227	396	857	947	1433	30.94	19.54	36.75	75.29	81	118.13	1.653489336	9.75E-07	9.57E-05	SDR-1	farnesol dehydrogenase-like [Anoplophora glabripennis]
Pt_transcript_44943	44	21	133	0	0	0	4.64	2.11	14.27	0	0	0	-12.77451255	9.78E-07	9.57E-05	dnk	deoxynucleoside kinase-like [Anoplophora glabripennis]
Pt_transcript_42100	62	40	69	0	4	1	2.31	1.41	2.59	0	0.17	0.06	-4.777934239	9.93E-07	9.68E-05	dbr1-a	lariat debranching enzyme [Diabrotica virgifera virgifera]
Pt_transcript_46240	21	37	17	159	183	136	0.22	0.38	0.19	1.63	1.83	1.31	2.594064708	1.00E-06	9.71E-05	ARR2	arrestin homolog isoform X1 [Leptinotarsa decemlineata]
Pt_transcript_32990	60	283	1287	5	3	15	0.83	3.71	17.94	0.07	0.04	0.2	-6.18023001	1.03E-06	9.95E-05	FAAH2	fatty-acid amide hydrolase 2 [Anoplophora glabripennis]
Pt_transcript_18597	64	57	131	12	10	8	1.58	1.34	3.28	0.3	0.23	0.2	-3.086299846	1.04E-06	9.98E-05	ZNFX1	LOW QUALITY PROTEIN: NFX1-type zinc finger-containing protein 1 [Anoplophora glabripennis]
Pt_transcript_39718	630	489	580	257	176	269	10.69	7.93	10.01	4.24	2.83	4.16	-1.350169743	1.04E-06	9.98E-05	CG17528	serine/threonine-protein kinase GM11705 isoform X1 [Anoplophora glabripennis]
Pt_transcript_2302	1328	646	672	204	123	156	20.88	9.71	10.75	3.12	1.83	2.24	-2.523474713	1.04E-06	9.98E-05	Tollo	toll-like receptor Tollo [Anoplophora glabripennis]
Pt_transcript_402	427	294	553	119	115	117	4.22	2.78	5.55	1.15	1.08	1.06	-1.931527875	1.05E-06	9.98E-05	ct	homeobox protein cut isoform X1 [Anoplophora glabripennis]
Pt_transcript_22031	504	710	444	91	25	29	15.61	20.97	14	2.74	0.73	0.82	-3.559517484	1.06E-06	0.00010059	Scarb1	scavenger receptor class B member 1-like isoform X1 [Anoplophora glabripennis]
Pt_transcript_3667	405	1074	533	4	33	5	7.69	19.5	10.31	0.08	0.6	0.1	-5.587272661	1.08E-06	0.000101806	akirin	akirin [Anoplophora glabripennis]
Pt_transcript_45189	7	1	6	15	1384	657	0.25	0.06	0.21	0.5	45.2	20.68	6.996093196	1.08E-06	0.000101928	LIPT1	lipoyltransferase 1, mitochondrial [Anoplophora glabripennis]
Pt_transcript_4451	2188	2219	2414	1075	683	1072	45.77	44.33	51.38	21.85	13.54	20.45	-1.341227277	1.10E-06	0.000103044	Nca	PREDICTED: neurocalcin homolog isoform X1 [Tribolium castaneum]
Pt_transcript_42139	214	38	129	6	8	6	4.1	0.71	2.52	0.12	0.16	0.11	-4.232267169	1.10E-06	0.000103044	fl(2)d	pre-mRNA-splicing regulator WTAP [Anoplophora glabripennis]
Pt_transcript_9560	2555	2521	1862	6482	5012	7196	101.26	95.17	75.21	249.26	187.84	259.8	1.359255717	1.10E-06	0.000103044	cat2	uncharacterized protein LOC108917154 [Anoplophora glabripennis]
Pt_transcript_1	5678	5851	4548	25836	13146	18607	24.46	24.12	19.91	108.23	53.67	73.15	1.779002415	1.15E-06	0.000106369	sls	titin isoform X1 [Anoplophora glabripennis]
Pt_transcript_41799	556	79	139	0	1	6	21.16	2.89	5.39	0	0.04	0.24	-6.716207034	1.15E-06	0.000106369	CG8306	putative fatty acyl-CoA reductase CG8306 [Anoplophora glabripennis]
Pt_transcript_8558	5421	3117	4658	1382	955	1618	187.06	102.49	163.72	46.29	31.18	50.88	-1.820287383	1.15E-06	0.000106369	inx2	innexin inx2 [Anoplophora glabripennis]
Pt_transcript_31474	0	0	0	184	38	25	0	0	0	3.34	0.69	0.43	10.53786549	1.16E-06	0.000106369	Tbcel	tubulin-specific chaperone cofactor E-like protein [Anoplophora glabripennis]
Pt_transcript_12819	161	110	347	2272	898	1772	19.88	12.79	43.95	270.81	104.34	198.5	2.904377846	1.16E-06	0.000106694	l(2)efl	alpha-crystallin A chain-like [Anoplophora glabripennis]
Pt_transcript_29850	207	18	206	2	1	0	16.23	1.39	16.53	0.16	0.08	0	-7.152707362	1.19E-06	0.00010847	--	uncharacterized protein LOC108908807 isoform X1 [Anoplophora glabripennis]
Pt_transcript_29442	56	24	24	363	321	173	0.81	0.33	0.36	5.03	4.34	2.26	2.954816691	1.24E-06	0.000112564	ache	esterase FE4 isoform X1 [Anoplophora glabripennis]
Pt_transcript_17608	8	6	2	409	198	37	0.25	0.18	0.08	11.81	5.6	1.02	5.175415014	1.25E-06	0.00011307	TCP11L1	T-complex protein 11-like protein 1 [Anoplophora glabripennis]
Pt_transcript_41722	0	0	0	15	582	142	0	0	0	0.47	17.45	4.1	12.84156435	1.25E-06	0.000113409	--
Pt_transcript_33959	81	199	314	16	20	13	2.8	6.49	10.91	0.55	0.65	0.42	-3.640289575	1.30E-06	0.000117332	--	uncharacterized protein LOC108907223 [Anoplophora glabripennis]
Pt_transcript_18488	4942	1	2720	0	0	0	77.62	0.02	43.45	0	0	0	-15.3007577	1.32E-06	0.000118166	--
Pt_transcript_36770	704	175	20	3	2	5	11.11	2.64	0.33	0.06	0.03	0.08	-6.371968777	1.32E-06	0.000118166	STK10	serine/threonine-protein kinase 10 isoform X1 [Anoplophora glabripennis]
Pt_transcript_27586	800	724	631	296	196	296	26.11	22.52	20.97	9.38	6.05	8.8	-1.522292901	1.40E-06	0.000124563	SamDC	S-adenosylmethionine decarboxylase proenzyme isoform X2 [Anoplophora glabripennis]
Pt_transcript_10109	783	746	1211	2298	2652	3435	34.59	31.36	54.53	98.46	110.75	138.19	1.527804079	1.40E-06	0.000124764	FDPS	farnesyl pyrophosphate synthase-like [Anoplophora glabripennis]
Pt_transcript_12052	78	68	107	18	14	26	6.05	5.01	8.41	1.4	1.02	1.88	-2.178844319	1.41E-06	0.000124786	Eci2	enoyl-CoA delta isomerase 2, mitochondrial [Anoplophora glabripennis]
Pt_transcript_12114	65	7	14	4832	305	957	5.48	0.57	1.28	393.25	24.21	73.19	6.064737252	1.46E-06	0.000129183	--	kunitz-type serine protease inhibitor BmKTT-2-like [Anoplophora glabripennis]
Pt_transcript_3343	20	44	18	624	1423	169	0.37	0.78	0.34	11.08	24.63	2.83	4.692972336	1.47E-06	0.000129775	--	uncharacterized protein LOC108917198 [Anoplophora glabripennis]
Pt_transcript_40025	393	308	334	897	604	1056	9.29	6.95	8.04	20.6	13.53	22.77	1.228660231	1.49E-06	0.000130598	--	uncharacterized protein LOC108907304 [Anoplophora glabripennis]
Pt_transcript_32952	347	153	354	11	2	0	7.55	3.18	7.84	0.23	0.04	0	-6.103870598	1.49E-06	0.000130598	far1	fatty acyl-CoA reductase 1-like, partial [Anoplophora glabripennis]
Pt_transcript_48095	70	73	124	1	5	0	1.93	1.9	3.45	0.04	0.14	0	-5.337869639	1.54E-06	0.000133626	--	zinc finger autosomal protein-like [Anoplophora glabripennis]
Pt_transcript_12651	1218	1199	1347	3392	2168	2797	132.34	122.97	149.98	356.07	221.83	275.93	1.074994275	1.54E-06	0.000133626	--	heterogeneous nuclear ribonucleoprotein A3 homolog 1 isoform X2 [Anoplophora glabripennis]
Pt_transcript_42551	9	4	6	4	2085	1904	0.39	0.16	0.28	0.16	79.77	70.16	7.498500806	1.54E-06	0.000133626	ND4	NADH dehydrogenase subunit 4 [Monochamus sutor]
Pt_transcript_7443	681	636	675	273	282	266	20.33	18.1	20.51	7.91	7.96	7.24	-1.350729801	1.57E-06	0.000135224	su(f)	protein suppressor of forked [Anoplophora glabripennis]
Pt_transcript_10920	528	454	717	1675	1093	1785	28.2	23.05	39.07	86.74	55.17	86.8	1.340402056	1.58E-06	0.000136124	EAG_09954	prohormone-3 [Onthophagus taurus]
Pt_transcript_15345	476	6	563	1	1	0	17.05	0.22	20.52	0.07	0.06	0	-8.183349085	1.60E-06	0.000137502	--	low-density lipoprotein receptor class A domain-containing protein 3-like [Anoplophora glabripennis]
Pt_transcript_4240	1813	1396	1622	683	454	769	36.81	27.06	33.51	13.47	8.73	14.24	-1.418102541	1.62E-06	0.000138661	MFSD14A	hippocampus abundant transcript 1 protein [Anoplophora glabripennis]
Pt_transcript_23266	405	562	245	0	11	11	48.96	64.05	30.47	0	1.28	1.26	-5.819877343	1.65E-06	0.000140959	--	golgin subfamily B member 1 [Anoplophora glabripennis]
Pt_transcript_44015	106	212	20	0	1	1	2.48	4.71	0.48	0	0.02	0.02	-7.583082768	1.79E-06	0.000151744	Prat	amidophosphoribosyltransferase [Anoplophora glabripennis]
Pt_transcript_40456	36	94	21	0	0	0	0.36	0.89	0.21	0	0	0	-8.926790153	1.79E-06	0.000151744	NAA16	N-alpha-acetyltransferase 16, NatA auxiliary subunit [Anoplophora glabripennis]
Pt_transcript_10054	1506	259	8	0	0	0	65.48	10.75	0.38	0	0	0	-14.6402826	1.86E-06	0.000156618	wat	fatty acyl-CoA reductase wat-like [Anoplophora glabripennis]
Pt_transcript_10501	1426	706	1354	229	285	273	68.01	32.03	65.84	10.59	12.85	11.86	-2.232399864	1.86E-06	0.000156618	RnrS	ribonucleoside-diphosphate reductase subunit M2 B [Anoplophora glabripennis]
Pt_transcript_8592	69	109	80	3400	2418	302	2.4	3.6	2.83	113.35	78.56	9.45	4.511219874	1.87E-06	0.000157028	--	uncharacterized protein LOC111692895 [Anoplophora glabripennis]
Pt_transcript_33942	49	35	59	1	5	6	11.61	7.79	14.38	0.22	1.14	1.27	-3.683034624	1.92E-06	0.000160569	--	uncharacterized protein LOC108907223 [Anoplophora glabripennis]
Pt_transcript_39927	2738	153	26	8	2	4	55.16	2.95	0.54	0.17	0.04	0.09	-7.611024797	1.99E-06	0.000165902	SYNCRIP	heterogeneous nuclear ribonucleoprotein Q isoform X1 [Anoplophora glabripennis]
Pt_transcript_2056	305	397	704	98	52	99	4.64	5.77	10.88	1.45	0.75	1.38	-2.572144457	2.03E-06	0.000168879	sky	PREDICTED: TBC1 domain family member 24 isoform X6 [Tribolium castaneum]
Pt_transcript_5799	388	245	578	45	55	98	9.44	5.69	14.3	1.08	1.28	2.19	-2.693349092	2.05E-06	0.000170017	Mcm2	DNA replication licensing factor Mcm2 [Anoplophora glabripennis]
Pt_transcript_10579	740	466	1047	151	139	222	36.08	21.61	52.06	7.14	6.41	9.86	-2.2290241	2.12E-06	0.000175417	ANOS1	anosmin-1 [Anoplophora glabripennis]
Pt_transcript_35075	1129	1107	440	113	124	156	45.87	42.83	18.23	4.48	4.79	5.8	-2.826915347	2.13E-06	0.000175538	Ces2c	uncharacterized protein LOC108917852 [Anoplophora glabripennis]
Pt_transcript_44652	1	0	0	29	39	300	0.03	0	0	0.4	0.52	3.8	7.297680549	2.15E-06	0.000176283	--
Pt_transcript_23677	18	13	9	2840	972	24	0.33	0.22	0.17	47.82	15.96	0.38	6.477533425	2.16E-06	0.000176623	MKNK2	MAP kinase-interacting serine/threonine-protein kinase 1 [Anoplophora glabripennis]
Pt_transcript_21331	14	54	55	0	0	0	0.49	1.68	1.85	0	0	0	-10.38801729	2.18E-06	0.000177477	Tspan1	tetraspanin-1 [Anoplophora glabripennis]
Pt_transcript_31226	331	451	420	4097	1507	1764	7.72	10.04	9.96	92.68	33.23	37.47	2.559232226	2.21E-06	0.000180022	Cp1	cathepsin L1-like [Anoplophora glabripennis]
Pt_transcript_28230	16	25	21	0	0	0	0.43	0.61	0.55	0	0	0	-9.049848549	2.30E-06	0.00018658	Galphaq	guanine nucleotide-binding protein G(q) subunit alpha-like isoform X2 [Rhopalosiphum maidis]
Pt_transcript_20248	15	25	21	104	61	94	0.73	1.11	1.02	4.72	2.72	4.01	2.001260546	2.36E-06	0.000190893	EGLN1	egl nine homolog 3 [Anoplophora glabripennis]
Pt_transcript_10260	353	158	838	27	41	26	16.11	6.86	38.98	1.2	1.77	1.08	-3.935110469	2.39E-06	0.000192322	UGT2B7	UDP-glucuronosyltransferase 2B7-like [Anoplophora glabripennis]
Pt_transcript_9514	557	622	1104	3083	4586	3172	22.01	23.41	44.41	118.13	171.25	114.08	2.167156409	2.39E-06	0.000192322	CYP9E2	uncharacterized protein LOC108904004 [Anoplophora glabripennis]
Pt_transcript_32681	146	139	98	617	443	391	2.1	1.92	1.45	8.63	6.04	5.13	1.855887692	2.43E-06	0.000194307	--
Pt_transcript_27681	3	2351	4113	0	0	3	0.04	25.44	47.33	0	0	0.03	-11.24495839	2.43E-06	0.000194307	--	mucin-2 isoform X4 [Anoplophora glabripennis]
Pt_transcript_22795	6	17	31	2459	19	6079	0.08	0.22	0.42	31.2	0.24	72.39	7.172010725	2.48E-06	0.000196511	nhl-1	RING finger protein nhl-1 [Anoplophora glabripennis]
Pt_transcript_31563	131	624	136	4	15	11	2.08	9.46	2.21	0.07	0.23	0.17	-4.870627052	2.49E-06	0.000196511	soc-2	leucine-rich repeat protein soc-2 homolog [Anoplophora glabripennis]
Pt_transcript_7201	508	282	910	61	83	91	14.7	7.78	26.82	1.71	2.27	2.4	-2.949959318	2.49E-06	0.000196511	Mcm7	DNA replication licensing factor Mcm7 [Anoplophora glabripennis]
Pt_transcript_23922	225	151	398	53	37	38	8.05	5.15	14.51	1.84	1.25	1.24	-2.677967781	2.49E-06	0.000196511	--	targeting protein for Xklp2 homolog [Anoplophora glabripennis]
Pt_transcript_36926	22	35	15	221	115	527	0.71	1.07	0.49	6.91	3.51	15.47	3.511630763	2.63E-06	0.000207007	--	uncharacterized protein LOC108907557 [Anoplophora glabripennis]
Pt_transcript_12987	14	2	11	94	71	183	1.98	0.28	1.73	12.83	9.4	23.35	3.513940273	2.65E-06	0.000208047	--	uncharacterized protein LOC108903576 [Anoplophora glabripennis]
Pt_transcript_29582	275	319	323	57	22	79	8.6	9.51	10.27	1.74	0.65	2.26	-2.609571968	2.67E-06	0.000208336	UFSP2	ufm1-specific protease 2 isoform X1 [Anoplophora glabripennis]
Pt_transcript_12129	1191	5574	1668	89	3	9	96.46	427.48	138.14	7.05	0.28	0.66	-6.372666237	2.69E-06	0.000209959	GNMT	glycine N-methyltransferase [Anoplophora glabripennis]
Pt_transcript_13558	167	110	192	47	29	29	58.99	35.56	70.79	15.93	9.62	9.4	-2.242071431	2.70E-06	0.000209959	--
Pt_transcript_42236	1	2	0	3	1445	440	0.06	0.11	0	0.15	67.22	19.75	9.001325397	2.72E-06	0.000210432	EH1	juvenile hormone epoxide hydrolase 1 [Anoplophora glabripennis]
Pt_transcript_8860	592	773	580	188	188	153	21.15	26.27	21.07	6.51	6.38	4.97	-1.93916128	2.75E-06	0.000212137	PLG	plasminogen [Anoplophora glabripennis]
Pt_transcript_44840	41	39	63	189	121	153	0.67	0.61	1.04	2.97	1.85	2.26	1.609624555	2.84E-06	0.000219071	pps	uncharacterized protein LOC108908020 [Anoplophora glabripennis]
Pt_transcript_21898	116	94	40	9	2	3	2.13	1.66	0.76	0.16	0.03	0.05	-4.244760234	2.89E-06	0.000222015	Blmh	bleomycin hydrolase-like [Anoplophora glabripennis]
Pt_transcript_8077	289	454	278	70	36	86	9.32	13.96	9.13	2.19	1.1	2.53	-2.477347962	2.92E-06	0.000223766	Fzd4	frizzled-4 [Anoplophora glabripennis]
Pt_transcript_28578	12	13	7	58	39	73	3.2	3.26	1.93	14.79	9.69	17.74	2.331183863	2.96E-06	0.000226292	SDR-1	farnesol dehydrogenase-like [Anoplophora glabripennis]
Pt_transcript_8413	3027	3153	2729	852	1060	880	101.85	101.12	93.51	27.85	33.76	26.98	-1.742719024	2.98E-06	0.000226664	GPC6	glypican-6 [Anoplophora glabripennis]
Pt_transcript_7586	1866	1937	1255	421	302	582	58.05	57.48	39.77	12.74	8.91	16.52	-2.024546738	3.01E-06	0.000228481	Dusp10	dual specificity protein phosphatase 10 [Anoplophora glabripennis]
Pt_transcript_5681	582	207	465	47	67	77	14.02	4.76	11.4	1.1	1.53	1.7	-2.801153876	3.05E-06	0.000230605	dpa	DNA replication licensing factor MCM4 [Anoplophora glabripennis]
Pt_transcript_26543	23	9	4	8537	9407	1	0.56	0.21	0.11	202.89	217.88	0.03	8.901415466	3.11E-06	0.00023472	--	myosin heavy chain kinase D [Anoplophora glabripennis]
Pt_transcript_10294	155	161	121	386	371	385	7.1	7.05	5.65	17.16	16.08	16.09	1.316964857	3.18E-06	0.000239246	--	zinc finger protein 625-like [Anoplophora glabripennis]
Pt_transcript_8635	59	53	190	9	7	6	2.07	1.77	6.72	0.31	0.24	0.21	-3.796466606	3.20E-06	0.000240442	NDUFB11	NADH dehydrogenase [ubiquinone] 1 beta subcomplex subunit 11, mitochondrial [Anoplophora glabripennis]
Pt_transcript_10439	138	103	269	24	29	24	6.52	4.63	12.95	1.1	1.29	1.03	-2.816964916	3.23E-06	0.00024211	DNApol-alpha60	DNA primase large subunit [Anoplophora glabripennis]
Pt_transcript_28791	0	0	0	13	23	46	0	0	0	7.99	13.07	25.31	13.91594161	3.33E-06	0.000248367	ubtd2	ubiquitin domain-containing protein 1 [Anoplophora glabripennis]
Pt_transcript_41103	1	7	3	83	44	1027	0.03	0.18	0.08	1.95	1.01	22.59	6.461126581	3.36E-06	0.000250253	h	protein hairy [Anoplophora glabripennis]
Pt_transcript_13937	278	26	62	3	3	2	4.34	0.39	0.99	0.05	0.05	0.03	-5.459431619	3.39E-06	0.000251315	--	uncharacterized protein LOC108907223 [Anoplophora glabripennis]
Pt_transcript_12190	150	12	163	0	1	0	12.48	1	13.81	0	0.1	0	-8.092228584	3.45E-06	0.000255256	--	X-linked interleukin-1 receptor accessory protein-like 2 [Anoplophora glabripennis]
Pt_transcript_48033	0	0	0	51	428	21	0	0	0	1.16	9.52	0.45	11.85720347	3.46E-06	0.000255269	rbfox1	RNA binding protein fox-1 homolog 1-like isoform X2 [Anoplophora glabripennis]
Pt_transcript_34753	110	100	349	9	19	12	2.92	2.55	9.42	0.24	0.48	0.31	-3.853627511	3.47E-06	0.000255302	KHDRBS2	KH domain-containing, RNA-binding, signal transduction-associated protein 2 isoform X1 [Anoplophora glabripennis]
Pt_transcript_27175	110	30	132	8	5	8	3.76	1	4.57	0.29	0.19	0.28	-3.617805757	3.53E-06	0.000259501	kif4	chromosome-associated kinesin KIF4 [Anoplophora glabripennis]
Pt_transcript_10908	574	1102	562	4577	2551	5109	30.15	55.03	30.11	233.1	126.62	244.32	2.389376707	3.58E-06	0.000261884	KLF10	Krueppel-like factor 10 [Anoplophora glabripennis]
Pt_transcript_32828	0	0	0	119	57	12	0	0	0	2.75	1.29	0.26	10.48515844	3.62E-06	0.000264587	--	uncharacterized protein LOC108917198 [Anoplophora glabripennis]
Pt_transcript_47219	579	699	620	160	200	250	25.86	29.71	28.23	6.93	8.45	10.17	-1.713626953	3.68E-06	0.000267924	YMR099C	glucose-6-phosphate 1-epimerase [Anoplophora glabripennis]
Pt_transcript_27607	40	12	33	0	0	0	2.56	0.72	2.16	0	0	0	-10.82442844	3.71E-06	0.000269342	Slc29a3	equilibrative nucleoside transporter 1-like [Anoplophora glabripennis]
Pt_transcript_4994	359	158	470	65	37	55	8.03	3.37	10.69	1.41	0.78	1.12	-2.738490297	3.97E-06	0.000287724	Orc1	origin recognition complex subunit 1 [Anoplophora glabripennis]
Pt_transcript_33718	1	0	0	558	859	2	0.13	0	0	61.15	91.7	0.25	10.20174694	4.08E-06	0.000294856	TAR1	pescadillo homolog [Anoplophora glabripennis]
Pt_transcript_27997	99	83	815	1	5	10	2.05	1.65	17.12	0.02	0.1	0.19	-6.069558043	4.13E-06	0.000297369	Tinagl1	tubulointerstitial nephritis antigen-like isoform X4 [Anoplophora glabripennis]
Pt_transcript_13266	710	718	821	1274	1114	1551	140.63	132.61	167.77	242.43	206.68	277.68	0.7207272	4.15E-06	0.000297369	--	ATP synthase subunit e, mitochondrial [Anoplophora glabripennis]
Pt_transcript_6842	1033	757	418	57	107	130	28.58	20	11.8	1.56	2.83	3.29	-2.974892541	4.15E-06	0.000297369	WBP2	WW domain-binding protein 2 [Anoplophora glabripennis]
Pt_transcript_16970	58957	232626	9	21	8	283	3208.73	12033.09	0.55	1.16	0.44	14.04	-9.928631014	4.17E-06	0.000297599	--	encapsulation-relating protein [Monochamus alternatus]
Pt_transcript_11107	335	180	619	60	20	38	19.02	9.71	35.85	3.3	1.07	1.96	-3.350810036	4.18E-06	0.000297986	TYMS	thymidylate synthase [Anoplophora glabripennis]
Pt_transcript_10708	152	96	240	29	21	39	7.54	4.53	12.14	1.39	0.98	1.76	-2.551389393	4.26E-06	0.000302596	AURKA	serine/threonine-protein kinase Aurora-2-like [Anoplophora glabripennis]
Pt_transcript_32947	138	290	14	0	1	2	6.82	13.56	0.75	0	0.05	0.1	-7.138186456	4.30E-06	0.000304896	--	sporozoite surface protein 2-like [Onthophagus taurus]
Pt_transcript_34785	12	14	18	57	44	85	0.37	0.4	0.57	1.68	1.25	2.33	1.972829799	4.42E-06	0.000312177	sad	cytochrome P450 315a1, mitochondrial [Anoplophora glabripennis]
Pt_transcript_27948	148	774	164	16	17	5	1.4	6.99	1.58	0.15	0.16	0.05	-4.791524693	4.47E-06	0.000314703	EcR	ecdysone receptor isoform A [Monochamus alternatus]
Pt_transcript_11790	1137	972	1137	518	517	634	81.06	65.71	82.8	35.76	34.79	41.11	-1.039821663	4.85E-06	0.000340724	Ubl7	ubiquitin-like protein 7 [Anoplophora glabripennis]
Pt_transcript_11773	0	0	15	1048	1313	1102	0	0	1.13	70.55	86.18	69.66	7.646343651	4.88E-06	0.000341647	--	trichohyalin-like isoform X7 [Sitophilus oryzae]
Pt_transcript_5041	448	129	133	1	7	0	10.22	2.81	3.09	0.03	0.16	0	-6.406708515	4.89E-06	0.000341647	AIFM3	apoptosis-inducing factor 3 [Anoplophora glabripennis]
Pt_transcript_45940	1	0	1	26	19	40	0.01	0	0.02	0.27	0.19	0.39	4.824428435	4.92E-06	0.000343262	Nfat5	nuclear factor of activated T-cells 5 isoform X1 [Anoplophora glabripennis]
Pt_transcript_43376	126	194	191	814	404	708	1.97	2.9	3.03	12.31	5.96	10.05	1.841896707	5.00E-06	0.000346549	Fur2	furin-like protease 2 [Anoplophora glabripennis]
Pt_transcript_42059	123	137	95	1289	318	994	11.03	11.62	8.72	111.84	26.89	81.02	2.808405731	5.01E-06	0.000346549	--	glycine-rich cell wall structural protein-like isoform X3 [Anoplophora glabripennis]
Pt_transcript_14386	710	1873	1395	193	43	64	23.78	59.8	47.59	6.28	1.36	1.95	-3.773763172	5.01E-06	0.000346549	ASP	venom allergen 5-like [Anoplophora glabripennis]
Pt_transcript_30202	711	161	315	7	0	0	18.65	4.04	8.41	0.2	0	0	-7.28077077	5.14E-06	0.000354978	--	uncharacterized protein LOC108915612 isoform X1 [Anoplophora glabripennis]
Pt_transcript_47204	293	223	520	85	64	80	5.81	4.23	10.48	1.64	1.2	1.45	-2.257981178	5.20E-06	0.000357782	lds	transcription termination factor 2 [Anoplophora glabripennis]
Pt_transcript_3128	84	1261	1231	9	0	14	1.52	21.79	22.65	0.17	0	0.25	-6.77384566	5.27E-06	0.000361166	rbm5	RNA-binding protein 5 [Anoplophora glabripennis]
Pt_transcript_35880	593	443	586	264	183	237	6.72	4.8	6.75	2.91	1.96	2.45	-1.31956108	5.27E-06	0.000361166	--
Pt_transcript_30129	99	155	129	1270	343	1687	3.53	5.26	4.66	43.7	11.52	54.47	3.027753929	5.38E-06	0.000367269	SCP2	non-specific lipid-transfer protein [Anoplophora glabripennis]
Pt_transcript_19721	116	997	56	0	3	5	7.89	64.32	3.89	0	0.19	0.31	-7.249824549	5.39E-06	0.000367269	PNP	purine nucleoside phosphorylase isoform X1 [Anoplophora glabripennis]
Pt_transcript_7750	838	709	880	447	331	460	25.79	20.81	27.58	13.36	9.64	12.9	-1.047046424	5.43E-06	0.000369147	MTMR2	myotubularin-related protein 2 [Anoplophora glabripennis]
Pt_transcript_37066	355	504	351	95	105	138	7.48	10.13	7.53	1.95	2.11	2.66	-1.903451512	5.58E-06	0.000378096	RpI135	DNA-directed RNA polymerase I subunit RPA2, partial [Anoplophora glabripennis]
Pt_transcript_22995	0	0	0	19	17	13	0	0	0	0.59	0.52	0.39	8.965784285	5.63E-06	0.000379101	--	zinc finger autosomal protein-like [Anoplophora glabripennis]
Pt_transcript_38409	791	224	4	3	1	1	17.34	4.7	0.09	0.08	0.03	0.02	-7.411348018	5.64E-06	0.000379101	PPP4R1	serine/threonine-protein phosphatase 4 regulatory subunit 1 isoform X3 [Anoplophora glabripennis]
Pt_transcript_19332	3	585	584	0	0	0	0.11	16.01	17.08	0	0	0	-13.43393312	5.66E-06	0.000379101	pnut	septin-7 [Anoplophora glabripennis]
Pt_transcript_44248	522	381	780	150	121	190	13.29	9.25	20.19	3.72	2.93	4.41	-1.949897931	5.66E-06	0.000379101	--	inner centromere protein-like [Anoplophora glabripennis]
Pt_transcript_31221	134	163	107	26560	3203	338	9.24	10.68	7.55	1770.23	208.09	21.17	6.185631345	5.67E-06	0.000379101	Taldo1	transaldolase [Anoplophora glabripennis]
Pt_transcript_46024	330	504	787	34	81	88	4.73	6.89	11.45	0.47	1.1	1.16	-3.079045148	5.68E-06	0.000379101	--	uncharacterized protein LOC108909487 isoform X2 [Anoplophora glabripennis]
Pt_transcript_18186	1	0	0	23	30	216	0.02	0	0	0.42	0.54	3.65	7.84862294	5.72E-06	0.000380898	AKAP1	KH domain-containing protein akap-1 [Diabrotica virgifera virgifera]
Pt_transcript_2600	295	442	1375	10	16	65	4.84	6.92	22.91	0.17	0.25	0.98	-4.630189104	5.73E-06	0.000380898	--	hypothetical protein TcasGA2_TC016160 [Tribolium castaneum]
Pt_transcript_6598	1637	1374	2599	613	513	593	44.56	35.69	72.01	16.22	13.23	14.73	-1.78507166	5.80E-06	0.000384372	sn	protein singed [Anoplophora glabripennis]
Pt_transcript_12223	103	130	163	437	476	1129	8.79	10.51	14.24	36.06	38.33	87.47	2.270791907	5.88E-06	0.000388253	--	uncharacterized protein LOC108910331 [Anoplophora glabripennis]
Pt_transcript_39849	397	654	316	107	70	75	33.94	52.87	27.63	8.91	5.64	5.89	-2.485124301	5.89E-06	0.000388253	ade5	multifunctional protein ADE2-like [Anoplophora glabripennis]
Pt_transcript_1742	1544	1263	1854	698	419	586	22.08	17.27	26.97	9.71	5.69	7.65	-1.524677256	5.91E-06	0.000388414	ARHGEF10	rho guanine nucleotide exchange factor 10 [Anoplophora glabripennis]
Pt_transcript_35126	114	185	83	22	20	20	2.83	4.38	2.1	0.53	0.47	0.45	-2.682728268	6.02E-06	0.000394575	--	uncharacterized protein LOC108908426 isoform X1 [Anoplophora glabripennis]
Pt_transcript_44554	388	403	1169	91	86	90	3.15	3.13	9.64	0.72	0.67	0.67	-2.950124093	6.07E-06	0.000396891	crb	protein crumbs [Diabrotica virgifera virgifera]
Pt_transcript_488	924	633	794	249	296	292	9.35	6.13	8.17	2.46	2.84	2.7	-1.563768278	6.11E-06	0.000398825	msps	protein mini spindles [Anoplophora glabripennis]
Pt_transcript_44535	9940	7003	87	40	99	36	178.15	119.89	1.6	0.7	1.69	0.59	-6.651774086	6.16E-06	0.000400982	--	probable serine/threonine-protein kinase kinX [Sitophilus oryzae]
Pt_transcript_4594	258	1447	22652	55	53	124	5.48	29.25	487.86	1.14	1.07	2.4	-6.824768957	6.31E-06	0.00040967	ubq-1	Polyubiquitin-A [Eumeta japonica]
Pt_transcript_10415	875	847	991	443	370	549	41.51	38.23	47.94	20.38	16.59	23.72	-1.073001831	6.35E-06	0.000410692	ruvbl2	ruvB-like 2 [Anoplophora glabripennis]
Pt_transcript_441	873	787	1298	3181	2411	2466	8.77	7.56	13.25	31.04	22.93	22.59	1.371968777	6.35E-06	0.000410692	--	titin [Anoplophora glabripennis]
Pt_transcript_47849	260	447	280	35	3	22	8.89	14.57	9.75	1.16	0.1	0.69	-4.090071694	6.37E-06	0.000410726	--	protein APCDD1-like [Anoplophora glabripennis]
Pt_transcript_9615	2762	2014	2518	922	888	737	111.36	77.32	103.45	36.09	33.88	27.09	-1.589661757	6.45E-06	0.000414968	CCT3	T-complex protein 1 subunit gamma [Anoplophora glabripennis]
Pt_transcript_23549	83	59	78	186	180	172	2.12	1.44	2.04	4.61	4.34	4	1.209453366	6.56E-06	0.000420998	brm	ATP-dependent helicase brm isoform X1 [Anoplophora glabripennis]
Pt_transcript_4287	111	140	77	359	1029	1340	2.28	2.75	1.6	7.15	19.91	24.98	2.972540187	6.69E-06	0.000427518	MLXIP	MLX-interacting protein isoform X2 [Anoplophora glabripennis]
Pt_transcript_25936	143	126	178	35	23	56	2.58	2.17	3.27	0.63	0.4	0.93	-2.032748582	6.69E-06	0.000427518	Glce	D-glucuronyl C5-epimerase [Anoplophora glabripennis]
Pt_transcript_13860	0	0	0	22	19	12	0	0	0	905.86	1060.78	663.29	19.74163047	6.76E-06	0.000430669	--
Pt_transcript_13384	8050	156	10066	122	102	103	2246.81	40.28	2916.85	32.78	26.58	25.97	-5.93040747	6.78E-06	0.000431077	--	myosin-6 isoform X2 [Anoplophora glabripennis]
Pt_transcript_13488	45	51	90	191	220	307	13.08	13.66	27.17	53.02	59.57	80.31	1.839228329	6.86E-06	0.000434645	--	39S ribosomal protein L53, mitochondrial [Anoplophora glabripennis]
Pt_transcript_42672	2699	1065	10216	107	5	3	46.75	17.63	179.98	1.81	0.08	0.06	-6.969390211	6.87E-06	0.000434645	PSAP	uncharacterized protein LOC108907894 isoform X3 [Anoplophora glabripennis]
Pt_transcript_38649	305	172	117	1355	739	1045	6.63	3.56	2.59	28.53	15.17	20.66	2.33227649	7.07E-06	0.000446342	Fhl2	PREDICTED: four and a half LIM domains protein 2 isoform X3 [Dendroctonus ponderosae]
Pt_transcript_28480	113	165	187	6	22	23	3.59	4.99	6.05	0.21	0.69	0.67	-3.220093305	7.13E-06	0.000448721	--	kinetochore protein NDC80 homolog [Anoplophora glabripennis]
Pt_transcript_12182	4245	4093	3310	1704	1331	1461	354.62	323.69	282.71	137.74	104.87	110.93	-1.442693003	7.15E-06	0.000448721	--	apolipoprotein D [Anoplophora glabripennis]
Pt_transcript_38767	1455	1285	1279	3418	3823	3004	11.67	9.85	10.42	26.65	29.04	21.98	1.281993153	7.23E-06	0.000452652	Mylk	titin [Anoplophora glabripennis]
Pt_transcript_6350	854	564	311	2319	3715	5669	22.43	14.14	8.31	59.12	92.29	135.64	2.677157475	7.32E-06	0.000457725	DNAJA1	dnaJ homolog subfamily A member 1 [Anoplophora glabripennis]
Pt_transcript_13690	851	813	811	466	376	463	467.81	400.51	470.55	241.55	190.76	227.18	-1.021593198	7.36E-06	0.000459077	SEM1	26S proteasome complex subunit SEM1 [Anoplophora glabripennis]
Pt_transcript_3468	7	0	0	319	110	407	0.13	0	0	5.74	1.93	6.87	6.805371836	7.47E-06	0.000464976	svr	carboxypeptidase D [Anoplophora glabripennis]
Pt_transcript_24536	5	39	8	11	3745	7359	0.32	2.33	0.52	0.7	219.08	414.83	7.645243604	7.51E-06	0.000466395	--	odorant binding protein 6 [Monochamus alternatus]
Pt_transcript_3313	338	125	316	1103	1250	2881	6.31	2.23	6.01	20.01	22.1	49.07	2.647698256	7.73E-06	0.000478546	SEC23IP	phospholipase DDHD2 [Anoplophora glabripennis]
Pt_transcript_7093	679	601	945	198	235	170	19.41	16.39	27.51	5.5	6.36	4.43	-1.958446792	7.78E-06	0.00048081	E(z)	histone-lysine N-methyltransferase E(z) [Anoplophora glabripennis]
Pt_transcript_16200	0	0	0	346	12	46	0	0	0	5.61	0.19	0.7	11.0812615	7.95E-06	0.000489741	mod(mdg4)	protein tramtrack, beta isoform isoform X1 [Anoplophora glabripennis]
Pt_transcript_10556	8167	7962	7422	21326	34678	24437	440.7	408.36	408.54	1115.64	1768.1	1200.41	1.699362731	8.21E-06	0.000504198	sesB	adenine nucleotide translocase [Monochamus alternatus]
Pt_transcript_8734	556	665	1082	210	193	247	19.1	21.76	37.85	7.01	6.27	7.75	-1.90409809	8.24E-06	0.000504198	Tktl2	transketolase-like protein 2 [Anoplophora glabripennis]
Pt_transcript_3687	37	19	30	1	3	2	0.7	0.34	0.58	0.02	0.05	0.03	-4.017921908	8.24E-06	0.000504198	ANGPT4	angiopoietin-2-like isoform X2 [Anoplophora glabripennis]
Pt_transcript_35539	442	74	87	7	10	13	12.78	2.05	2.58	0.22	0.28	0.35	-4.356309552	8.30E-06	0.000506881	PIP4P1	type 2 phosphatidylinositol 4,5-bisphosphate 4-phosphatase [Anoplophora glabripennis]
Pt_transcript_14278	185	127	85	23	14	32	1.19	0.78	0.56	0.15	0.09	0.19	-2.55672882	8.34E-06	0.000507813	Mkp3	PREDICTED: LOW QUALITY PROTEIN: dual specificity protein phosphatase Mpk3 [Aethina tumida]
Pt_transcript_39625	22	21	26	1	0	0	0.33	0.29	0.39	0.02	0	0	-5.658211483	8.39E-06	0.000510115	--	uncharacterized protein LOC116169146 [Photinus pyralis]
Pt_transcript_2902	288	3643	1908	105	70	32	4.96	59.83	33.38	1.76	1.16	0.52	-4.834801745	8.59E-06	0.000519646	GVQW3	protein takeout-like isoform X2 [Anoplophora glabripennis]
Pt_transcript_5623	1386	1049	1079	535	477	548	33.22	24	26.31	12.45	10.82	11.97	-1.245080514	8.60E-06	0.000519646	LENG8	leukocyte receptor cluster member 8 homolog [Anoplophora glabripennis]
Pt_transcript_21292	91	52	100	218	291	398	14.24	7.65	16.06	32.57	42.43	55.85	1.785742134	8.61E-06	0.000519646	--	uncharacterized protein LOC108908201 [Anoplophora glabripennis]
Pt_transcript_46890	182	22	34	0	0	1	2.95	0.35	0.56	0	0	0.02	-7.592457037	8.65E-06	0.000521171	fl(2)d	pre-mRNA-splicing regulator WTAP [Anoplophora glabripennis]
Pt_transcript_721	595	858	707	180	213	151	6.55	9.04	7.92	1.93	2.23	1.52	-2.049311704	8.68E-06	0.000521825	ATP13A3	probable cation-transporting ATPase 13A3 [Anoplophora glabripennis]
Pt_transcript_5729	242	149	319	40	43	73	5.7	3.35	7.65	0.92	0.96	1.57	-2.275179836	8.74E-06	0.000524051	--	uncharacterized protein LOC108907489 [Anoplophora glabripennis]
Pt_transcript_37032	16	93	20	1163	1105	407	0.14	0.73	0.17	9.22	8.54	3.03	4.321234325	8.80E-06	0.000526386	Hsc70-2	heat shock 70 kDa protein cognate 2 [Anoplophora glabripennis]
Pt_transcript_10188	263	135	279	1277	647	845	11.82	5.8	12.8	55.57	27.44	34.53	1.950059745	8.86E-06	0.000528377	--	uncharacterized protein LOC108908810 isoform X2 [Anoplophora glabripennis]
Pt_transcript_40063	49	33	8	3478	628	171	0.96	0.62	0.17	65.08	11.46	3.01	5.506435103	8.87E-06	0.000528377	--	phospholipid transfer protein C2CD2L isoform X2 [Anoplophora glabripennis]
Pt_transcript_5179	264	199	235	5	18	1	6.12	4.4	5.54	0.12	0.41	0.03	-4.841901255	8.90E-06	0.00052905	AIFM3	apoptosis-inducing factor 3 [Anoplophora glabripennis]
Pt_transcript_3330	18	272	2362	0	4	5	0.35	4.74	43.78	0	0.07	0.1	-8.167270548	9.01E-06	0.000534366	--	transforming acidic coiled-coil-containing protein 2-like isoform X1 [Anoplophora glabripennis]
Pt_transcript_42110	79	77	98	14	2	13	2.94	2.73	3.72	0.51	0.07	0.44	-3.202556006	9.07E-06	0.000535722	jhamt	juvenile hormone acid O-methyltransferase [Anoplophora glabripennis]
Pt_transcript_25645	42	37	98	8	6	6	0.92	0.77	2.18	0.18	0.13	0.12	-3.169925001	9.08E-06	0.000535722	--	von Willebrand factor D and EGF domain-containing protein-like isoform X1 [Anoplophora glabripennis]
Pt_transcript_24921	1268	362	1449	27	93	101	54.2	14.73	63.12	1.13	3.77	3.95	-3.899263036	9.23E-06	0.00054373	Tret1	facilitated trehalose transporter Tret1-like [Anoplophora glabripennis]
Pt_transcript_47798	487	420	207	77	27	39	29	23.75	12.58	4.44	1.52	2.11	-3.017105061	9.27E-06	0.000544983	KLKB1	trypsin-1-like [Anoplophora glabripennis]
Pt_transcript_3171	986	1007	993	531	475	537	17.6	17.17	18.03	9.21	8.03	8.74	-1.023136499	9.33E-06	0.000547129	TBCD	tubulin-specific chaperone D [Anoplophora glabripennis]
Pt_transcript_12147	739	697	705	193	265	203	58.41	52.14	56.91	14.8	19.77	14.6	-1.76796627	9.48E-06	0.000553326	SRSF7	serine/arginine-rich splicing factor 7-like isoform X2 [Anoplophora glabripennis]
Pt_transcript_9029	211	184	453	61	47	45	7.63	6.31	16.63	2.16	1.63	1.48	-2.536241685	9.48E-06	0.000553326	--	uncharacterized protein LOC108904432 [Anoplophora glabripennis]
Pt_transcript_40543	111	91	101	475	339	251	2.66	2.09	2.46	10.99	7.64	5.46	1.740363229	9.50E-06	0.000553326	zfr	zinc finger RNA-binding protein isoform X2 [Anoplophora glabripennis]
Pt_transcript_4864	7	0	0	117	276	749	0.17	0	0	2.51	5.77	15.07	7.101743993	9.54E-06	0.000554176	TSPAN11	CD81 antigen [Anoplophora glabripennis]
Pt_transcript_907	618	1050	820	128	28	131	7.25	11.77	9.78	1.47	0.32	1.41	-3.169925001	9.57E-06	0.000555133	egh	beta-1,4-mannosyltransferase egh [Anoplophora glabripennis]
Pt_transcript_18866	59	98	23	531	352	778	3.48	5.5	1.39	30.39	19.63	41.81	3.146549651	9.63E-06	0.000556995	Podn	leucine-rich repeat-containing protein let-4-like [Anoplophora glabripennis]
Pt_transcript_34113	173	159	34	0	3	0	4.3	3.77	0.88	0	0.08	0	-6.805743872	9.78E-06	0.000564832	desi2	desumoylating isopeptidase 2 isoform X1 [Anoplophora glabripennis]
Pt_transcript_44303	61	47	125	12	3	8	1.21	0.89	2.52	0.24	0.07	0.15	-3.328187085	9.93E-06	0.000572235	lds	transcription termination factor 2 [Anoplophora glabripennis]
Pt_transcript_45835	0	1	0	9	41	913	0	0.03	0	0.26	1.08	22.79	9.651649699	1.05E-05	0.000603544	PHACTR4	phosphatase and actin regulator 4 isoform X2 [Anoplophora glabripennis]
Pt_transcript_21792	33	17	55	177	372	214	0.42	0.21	0.7	2.13	4.37	2.41	2.743999186	1.10E-05	0.000630333	OPCML	Ig-like and fibronectin type-III domain-containing protein 1 isoform X2 [Anoplophora glabripennis]
Pt_transcript_35527	11	17	13	429	186	51	0.41	0.6	0.49	15.3	6.49	1.73	3.970853654	1.10E-05	0.000630333	mth2	G-protein coupled receptor Mth2-like [Anoplophora glabripennis]
Pt_transcript_1462	3	3	0	1252	985	2	0.05	0.05	0	16.36	12.54	0.03	8.176422513	1.12E-05	0.000638612	Csde1	cold shock domain-containing protein E1 [Anoplophora glabripennis]
Pt_transcript_17789	283	193	628	62	53	57	6.48	4.22	14.63	1.38	1.15	1.19	-2.767472551	1.13E-05	0.000646401	RACGAP1	rac GTPase-activating protein 1-like [Anoplophora glabripennis]
Pt_transcript_9066	1992	2072	2245	3577	3823	4198	74.9	74.22	86	130.56	135.96	143.82	0.803422531	1.15E-05	0.000652709	RIOK3	serine/threonine-protein kinase RIO3 [Anoplophora glabripennis]
Pt_transcript_31316	426	456	117	2373	2143	3976	54.49	54.82	15.44	292.56	257.53	460.63	3.018271662	1.16E-05	0.000655501	wupA	troponin I isoform X9 [Anoplophora glabripennis]
Pt_transcript_42152	189	96	226	37	34	25	3.67	1.78	4.46	0.7	0.62	0.44	-2.493309629	1.19E-05	0.000674589	--	uncharacterized protein LOC108905325 [Anoplophora glabripennis]
Pt_transcript_10893	302	594	392	3268	1175	3526	15.66	29.21	20.71	163.88	57.46	166.03	2.562384421	1.22E-05	0.000687275	h	protein hairy [Anoplophora glabripennis]
Pt_transcript_8180	209	238	317	54	71	41	6.81	7.39	10.52	1.71	2.19	1.22	-2.271463028	1.23E-05	0.000692818	--	Kruppel-like protein 1 [Monochamus alternatus]
Pt_transcript_20557	58	56	71	201	133	326	2.49	2.29	3.11	8.37	5.4	12.75	1.74898357	1.25E-05	0.000704445	Abat	4-aminobutyrate aminotransferase, mitochondrial [Anoplophora glabripennis]
Pt_transcript_21441	186	153	191	74	73	76	2.4	1.88	2.5	0.93	0.89	0.89	-1.322992422	1.27E-05	0.000709832	Sox15	putative transcription factor SOX-15 [Anoplophora glabripennis]
Pt_transcript_1592	609	483	666	297	209	256	8.27	6.27	9.19	3.92	2.69	3.17	-1.27880573	1.27E-05	0.000709832	--	golgin subfamily A member 1 isoform X2 [Anoplophora glabripennis]
Pt_transcript_38523	175	178	129	46	50	51	3.54	3.43	2.65	0.9	0.96	0.94	-1.780610067	1.28E-05	0.00071697	TRIT1	tRNA dimethylallyltransferase [Anoplophora glabripennis]
Pt_transcript_37193	385	1237	4096	6	60	4	5.75	17.66	62.25	0.1	0.86	0.06	-6.39198062	1.30E-05	0.000723171	pcm1	pericentriolar material 1 protein isoform X3 [Anoplophora glabripennis]
Pt_transcript_9731	2026	2307	2873	654	770	1060	84.31	91.41	121.86	26.42	30.33	40.2	-1.617964764	1.31E-05	0.00073033	TfIIFalpha	general transcription factor IIF subunit 1 [Anoplophora glabripennis]
Pt_transcript_20862	424	310	355	117	41	66	8.11	5.66	6.92	2.18	0.74	1.15	-2.345832946	1.31E-05	0.00073033	disp	protein dispatched [Anoplophora glabripennis]
Pt_transcript_17253	2123	428	3	4	6	5	60.51	11.65	0.1	0.11	0.19	0.13	-7.392716785	1.32E-05	0.00073217	--
Pt_transcript_21822	328	56	433	25	10	17	4.59	0.75	6.16	0.34	0.14	0.23	-4.017671026	1.34E-05	0.000742031	--	uncharacterized protein LOC108903465 [Anoplophora glabripennis]
Pt_transcript_9449	3154	1905	2044	697	350	766	127.9	73.56	84.48	27.45	13.42	28.3	-2.04749409	1.36E-05	0.000752957	Tret1	facilitated trehalose transporter Tret1-like [Anoplophora glabripennis]
Pt_transcript_33881	158	172	216	550	321	511	2.79	2.89	3.89	9.42	5.36	8.22	1.265043031	1.38E-05	0.00075858	Crhr1	diuretic hormone receptor-like [Tribolium castaneum]
Pt_transcript_37374	33	14	36	0	1	0	0.44	0.18	0.48	0	0.02	0	-5.781359714	1.42E-05	0.000778207	--	uncharacterized protein LOC108914711 [Anoplophora glabripennis]
Pt_transcript_13127	23	22	31	98	74	70	3.66	3.28	5.08	15.03	11.06	10.09	1.589755512	1.42E-05	0.000779114	--	p53 and DNA damage-regulated protein 1-like [Anoplophora glabripennis]
Pt_transcript_47444	34	26	45	152	80	126	0.3	0.22	0.41	1.31	0.68	1.02	1.694460866	1.43E-05	0.000780338	--	PREDICTED: uncharacterized protein LOC103315080 isoform X1 [Tribolium castaneum]
Pt_transcript_39207	1	3	1	14	48	65	0.03	0.05	0.03	0.24	0.82	1.06	4.268488836	1.43E-05	0.000783286	--	WD repeat-containing protein 43 [Anoplophora glabripennis]
Pt_transcript_15775	5	0	0	211	259	53	0.17	0	0	6.01	7.19	1.43	6.427251213	1.45E-05	0.000788055	--	uncharacterized protein LOC108905816 isoform X1 [Anoplophora glabripennis]
Pt_transcript_4484	1530	1119	1039	5250	2680	7882	33.69	23.52	23.3	112.31	55.88	158.27	2.01966634	1.48E-05	0.000806243	unc45b	protein unc-45 homolog B [Anoplophora glabripennis]
Pt_transcript_43669	2	3	0	23	43	141	0.07	0.1	0	0.64	1.17	3.65	5.0052943	1.48E-05	0.000806243	ACHE1	venom carboxylesterase-6-like [Anoplophora glabripennis]
Pt_transcript_4505	1549	901	1274	244	365	237	33.55	18.63	28.08	5.13	7.48	4.68	-2.214743287	1.52E-05	0.000821673	--	protein artichoke-like [Leptinotarsa decemlineata]
Pt_transcript_14511	95	13	79	2	0	2	2.04	0.28	1.73	0.06	0	0.05	-5.202346479	1.53E-05	0.00082727	MSH2	DNA mismatch repair protein Msh2 [Anoplophora glabripennis]
Pt_transcript_10264	25	27	35	485	68	415	1.16	1.2	1.63	21.35	2.94	17.16	3.37691145	1.54E-05	0.000830051	ND-42	NADH dehydrogenase [ubiquinone] 1 alpha subcomplex subunit 10, mitochondrial [Anoplophora glabripennis]
Pt_transcript_39176	171	115	446	33	10	26	12.12	7.73	32.3	2.27	0.67	1.68	-3.496702496	1.55E-05	0.00083482	ial	aurora kinase B-like [Anoplophora glabripennis]
Pt_transcript_44222	74	149	63	11	11	18	1.51	2.91	1.31	0.22	0.21	0.34	-2.895604788	1.56E-05	0.000840719	--	uncharacterized protein LOC108906544 [Anoplophora glabripennis]
Pt_transcript_19063	1	0	6	204	17	861	0.07	0	0.3	8.76	0.75	34.71	6.901029944	1.57E-05	0.000840719	atl	atlastin [Anoplophora glabripennis]
Pt_transcript_5508	307	214	206	677	513	600	7.25	4.83	4.96	15.51	11.46	12.9	1.22637827	1.57E-05	0.000842939	TGM1	hemocyte protein-glutamine gamma-glutamyltransferase isoform X1 [Anoplophora glabripennis]
Pt_transcript_41821	358	218	766	73	33	74	12.63	7.34	27.51	2.53	1.12	2.4	-2.972312887	1.58E-05	0.000844905	Wee1	wee1-like protein kinase [Anoplophora glabripennis]
Pt_transcript_46653	14	17	14	1002	332	37	0.32	0.37	0.32	21.67	7	0.76	4.864860344	1.61E-05	0.00085656	mth2	G-protein coupled receptor Mth2 [Anoplophora glabripennis]
Pt_transcript_19595	367	297	341	559	503	672	19.09	14.69	18.06	28.15	24.7	31.77	0.706932967	1.61E-05	0.00085656	CG3631	glycosaminoglycan xylosylkinase homolog [Anoplophora glabripennis]
Pt_transcript_9930	1122	1023	1030	2012	1465	2171	48.23	41.87	45.13	83.87	59.52	84.99	0.756021074	1.62E-05	0.00085656	SLC31A1	high affinity copper uptake protein 1 isoform X2 [Anoplophora glabripennis]
Pt_transcript_29679	606	500	662	313	216	279	37.21	29.15	41.49	18.62	12.53	15.59	-1.206296537	1.62E-05	0.00085656	AAEL011136	ATPase ASNA1 homolog [Anoplophora glabripennis]
Pt_transcript_1148	350	238	504	85	91	120	4.38	2.85	6.4	1.04	1.08	1.37	-1.965486621	1.63E-05	0.000864701	dna2	DNA replication ATP-dependent helicase/nuclease DNA2 [Anoplophora glabripennis]
Pt_transcript_36620	335	144	214	34	33	66	6.25	2.56	4.07	0.63	0.59	1.13	-2.454399932	1.65E-05	0.000870865	Rrm1	ribonucleoside-diphosphate reductase large subunit [Anoplophora glabripennis]
Pt_transcript_12123	1121	913	907	478	342	512	93.23	71.86	77.12	38.47	26.86	38.73	-1.218842818	1.68E-05	0.000887752	Derl1	derlin-1 [Anoplophora glabripennis]
Pt_transcript_36820	9	9	8	34	32	64	0.74	0.68	0.63	2.52	2.28	4.37	2.161297824	1.70E-05	0.000892837	--	chemokine C-C motif receptor-like 2 [Anoplophora glabripennis]
Pt_transcript_12536	1898	1738	1822	3999	3641	3334	217.02	187.36	213.52	441.6	392.01	346.02	0.93288914	1.70E-05	0.000894299	Prdx5	peroxiredoxin-5, mitochondrial [Anoplophora glabripennis]
Pt_transcript_37761	1101	619	2807	165	134	241	36.98	19.81	95.99	5.4	4.27	7.39	-3.162766145	1.71E-05	0.000898145	betaTub60D	tubulin beta chain [Anoplophora glabripennis]
Pt_transcript_30551	56	58	43	4	0	0	1.12	1.12	0.89	0.08	0	0	-5.290018847	1.73E-05	0.000904613	--	protein MNN4 [Anoplophora glabripennis]
Pt_transcript_47435	231	207	8	3	3	1	10.03	8.53	0.36	0.16	0.16	0.08	-5.563768278	1.75E-05	0.000910105	Samm50	sorting and assembly machinery component 50 homolog [Anoplophora glabripennis]
Pt_transcript_39520	2	7	14	444	22	455	0.03	0.1	0.19	5.88	0.29	5.65	5.20701432	1.75E-05	0.000910105	--	uncharacterized protein LOC108905816 isoform X4 [Anoplophora glabripennis]
Pt_transcript_35973	121	51	333	13	12	6	2.96	1.19	8.27	0.31	0.28	0.13	-4.108524457	1.78E-05	0.000925385	CIT	citron Rho-interacting kinase [Anoplophora glabripennis]
Pt_transcript_44429	61	115	38	8	1	3	0.58	1.05	0.38	0.08	0.02	0.03	-3.950611973	1.79E-05	0.000928624	NCAPG	condensin complex subunit 3-like [Anoplophora glabripennis]
Pt_transcript_13958	718	5	1555	4	4	0	12.32	0.1	27.12	0.07	0.08	0	-8.04220656	1.87E-05	0.000968785	SAFB	SAFB-like transcription modulator isoform X2 [Anoplophora glabripennis]
Pt_transcript_5574	568	3	244	1	1	4	13.47	0.09	5.9	0.04	0.04	0.09	-6.838833154	1.88E-05	0.000968785	Scd2	acyl-CoA Delta(11) desaturase isoform X1 [Anoplophora glabripennis]
Pt_transcript_10850	458	429	369	173	88	143	23.63	21.04	19.41	8.65	4.29	6.72	-1.704610826	1.88E-05	0.000968785	Kctd15	BTB/POZ domain-containing protein kctd15 isoform X2 [Anoplophora glabripennis]
Pt_transcript_3886	163	140	195	328	274	335	3.14	2.58	3.82	6.14	5	5.89	0.836017264	1.89E-05	0.000970043	crm	protein cramped [Anoplophora glabripennis]
Pt_transcript_32827	1	1	1	91	208	4	0.03	0.03	0.02	1.74	3.86	0.08	6.14974712	1.89E-05	0.000970043	--	uncharacterized protein LOC108917198 [Anoplophora glabripennis]
Pt_transcript_38799	4	6	5	247	29	50	0.07	0.1	0.09	3.98	0.47	0.76	4.324699844	1.91E-05	0.000978935	--	nesprin-1 isoform X6 [Anoplophora glabripennis]
Pt_transcript_31011	24	13	123	0	0	0	0.64	0.34	3.33	0	0	0	-10.48850965	1.93E-05	0.000986243	sra	protein sarah [Anoplophora glabripennis]
Pt_transcript_11281	2133	1970	2199	3139	3025	3968	124.44	109.18	130.91	177.49	166.71	210.69	0.606164254	1.94E-05	0.00098931	Cyc1	cytochrome c1, heme protein, mitochondrial [Anoplophora glabripennis]
Pt_transcript_6571	153	121	317	25	38	23	4.11	3.1	8.66	0.65	0.97	0.56	-2.863902088	1.95E-05	0.000992132	ddx11	ATP-dependent DNA helicase DDX11 [Anoplophora glabripennis]
Pt_transcript_46199	1092	300	945	146	80	113	8.45	2.22	7.43	1.1	0.59	0.8	-2.86177205	1.97E-05	0.001001915	Arhgef28	rho guanine nucleotide exchange factor 18 isoform X2 [Anoplophora glabripennis]
Pt_transcript_23375	54	34	60	4	7	12	0.75	0.46	0.85	0.07	0.09	0.16	-2.686500527	1.99E-05	0.001011929	XYLB	xylulose kinase [Anoplophora glabripennis]
Pt_transcript_37518	5	2	0	23	149	134	0.21	0.09	0	0.89	5.51	4.78	5.219813877	2.02E-05	0.001021175	Lrrc40	leucine-rich repeat-containing protein 40 isoform X1 [Anoplophora glabripennis]
Pt_transcript_27986	0	0	2	33	16	31	0	0	0.09	0.99	0.48	0.87	4.700439718	2.02E-05	0.001021498	Cyt-b5-r	cytochrome b5-related protein isoform X1 [Anoplophora glabripennis]
Pt_transcript_34114	10743	6664	100	121	81	111	450.28	265.92	4.31	4.92	3.23	4.26	-5.859443433	2.04E-05	0.001029154	AnxB9	annexin B9 isoform X2 [Anoplophora glabripennis]
Pt_transcript_5103	23	49	34	503	128	235	0.53	1.07	0.8	11.06	2.74	4.85	2.95806932	2.07E-05	0.00104152	--	phospholipid transfer protein C2CD2L isoform X3 [Anoplophora glabripennis]
Pt_transcript_25131	13	575	901	4	0	0	0.38	15.35	25.65	0.13	0	0	-8.314278212	2.09E-05	0.001047513	VhaA	V-type proton ATPase catalytic subunit A [Anoplophora glabripennis]
Pt_transcript_35408	181	140	325	46	17	15	3.46	2.56	6.31	0.87	0.31	0.27	-3.088047994	2.09E-05	0.001047513	ARRDC3	arrestin domain-containing protein 3 isoform X1 [Anoplophora glabripennis]
Pt_transcript_45400	408	166	834	65	35	59	3.54	1.38	7.35	0.56	0.29	0.47	-3.216525414	2.09E-05	0.001047513	asp	protein abnormal spindle [Anoplophora glabripennis]
Pt_transcript_18164	142	286	135	1376	686	940	7.4	14.15	7.19	69.37	33.71	44.48	2.360169727	2.09E-05	0.001047513	Cp1	cathepsin L1-like [Anoplophora glabripennis]
Pt_transcript_19898	368	518	443	97	77	34	322.7	396.05	414.59	79.14	61.91	26.5	-2.75791714	2.10E-05	0.001049351	--	defensin-1-like [Diabrotica virgifera virgifera]
Pt_transcript_7635	120	120	179	350	255	386	3.63	3.48	5.53	10.3	7.31	10.66	1.16127542	2.11E-05	0.001049724	--	THAP domain-containing protein 4 [Anoplophora glabripennis]
Pt_transcript_12386	408	318	353	652	609	894	37.75	27.8	33.39	58.23	53.04	75.01	0.912846983	2.12E-05	0.00105183	AGAP002426	protein OPI10 homolog [Anoplophora glabripennis]
Pt_transcript_8695	83	82	178	431	342	461	2.9	2.73	6.33	14.62	11.32	14.69	1.764327975	2.13E-05	0.001054873	fbxl7	F-box/LRR-repeat protein 2 isoform X1 [Anoplophora glabripennis]
Pt_transcript_23923	116	704	108	7	13	21	1	5.76	0.95	0.06	0.11	0.17	-4.503124209	2.16E-05	0.001067884	gprs	serine-enriched protein isoform X3 [Anoplophora glabripennis]
Pt_transcript_31123	35	43	36	95	84	128	1.4	1.64	1.47	3.69	3.18	4.66	1.354193174	2.20E-05	0.001085463	--	uncharacterized protein LOC108913725 [Anoplophora glabripennis]
Pt_transcript_9158	12	1	16	128	218	106	0.44	0.06	0.6	4.58	7.58	3.58	3.838860112	2.20E-05	0.001085463	SmydA-8	protein msta-like [Anoplophora glabripennis]
Pt_transcript_31110	1536	873	1171	4568	2409	3918	6.73	3.66	5.21	19.45	10	15.66	1.531901257	2.23E-05	0.001098517	Lrp2	low-density lipoprotein receptor-related protein 2 [Anoplophora glabripennis]
Pt_transcript_8447	824	904	816	427	300	436	27.85	29.12	28.09	14.01	9.59	13.43	-1.199786305	2.25E-05	0.001105613	Pdia5	protein disulfide-isomerase A5 [Anoplophora glabripennis]
Pt_transcript_3838	2793	957	1664	347	366	336	64.63	21.14	39.19	7.82	8.04	7.11	-2.443643597	2.26E-05	0.001108219	--	mucin-5AC-like isoform X1 [Anoplophora glabripennis]
Pt_transcript_48167	84	153	79	413	352	466	0.9	1.57	0.86	4.29	3.56	4.54	1.895582105	2.30E-05	0.001126843	ANKRD50	ankyrin repeat domain-containing protein 50 [Anoplophora glabripennis]
Pt_transcript_43310	4	18	21	374	218	76	0.6	2.54	3.24	54.11	30.75	10.34	3.899333244	2.31E-05	0.001127492	--
Pt_transcript_40153	1234	1768	671	161	227	125	17.66	24.18	9.78	2.24	3.08	1.64	-2.89077093	2.31E-05	0.001128134	--	uncharacterized protein LOC112637245 [Camponotus floridanus]
Pt_transcript_19643	131	349	39	2	5	12	1.56	3.94	0.47	0.02	0.06	0.13	-4.829269698	2.33E-05	0.001135098	--	uncharacterized protein LOC108914474 [Anoplophora glabripennis]
Pt_transcript_45377	153	159	135	32	15	7	1.31	1.3	1.18	0.27	0.13	0.05	-3.074200942	2.34E-05	0.001135098	--	hypothetical protein C0J52_28225 [Blattella germanica]
Pt_transcript_36748	99	106	98	32	31	45	1.4	1.44	1.41	0.44	0.42	0.58	-1.56139403	2.34E-05	0.001135098	--	uncharacterized protein LOC108913014 [Anoplophora glabripennis]
Pt_transcript_11420	782	1124	852	281	263	192	47.64	65.03	52.98	16.59	15.13	10.65	-1.96702317	2.35E-05	0.001139298	Y105C5B.9	phytanoyl-CoA dioxygenase domain-containing protein 1 homolog [Anoplophora glabripennis]
Pt_transcript_8645	49	111	169	493	732	691	1.85	3.96	6.4	17.77	25.7	23.37	2.452648533	2.37E-05	0.001147651	Agxt	serine--pyruvate aminotransferase-like [Anoplophora glabripennis]
Pt_transcript_22444	115	1535	46	0	6	4	2.58	32.8	1.07	0	0.13	0.1	-7.308141143	2.38E-05	0.001147941	--	hypothetical protein TcasGA2_TC002186 [Tribolium castaneum]
Pt_transcript_32490	0	0	0	74	26	9	0	0	0	1.71	0.59	0.2	9.702749879	2.39E-05	0.001150582	--
Pt_transcript_30690	2	1	1	4	63	380	0.06	0.03	0.03	0.12	1.83	10.54	6.701595261	2.41E-05	0.001158429	--	ninein [Anoplophora glabripennis]
Pt_transcript_15970	655	470	5	7	3	5	14.01	9.61	0.12	0.15	0.07	0.11	-6.1687101	2.43E-05	0.001164428	HDLBP	vigilin [Anoplophora glabripennis]
Pt_transcript_10204	872	228	340	76	51	43	39.32	9.79	15.65	3.35	2.19	1.79	-3.143217882	2.50E-05	0.001196616	SMTN	titin isoform X1 [Anoplophora glabripennis]
Pt_transcript_2746	94	149	48	444	562	931	1.6	2.41	0.83	7.3	9	14.35	2.662808121	2.52E-05	0.001203824	ITIH3	inter-alpha-trypsin inhibitor heavy chain H3-like isoform X1 [Anoplophora glabripennis]
Pt_transcript_15938	49	44	81	221	134	189	3.65	3.11	6.16	15.94	9.47	12.8	1.564344188	2.53E-05	0.001207386	metap1d	methionine aminopeptidase 1D, mitochondrial isoform X1 [Anoplophora glabripennis]
Pt_transcript_37458	49	45	64	404	180	166	1.49	1.31	1.97	11.73	5.11	4.53	2.163525737	2.54E-05	0.00121291	--	uncharacterized protein LOC108907186 [Anoplophora glabripennis]
Pt_transcript_41648	20	270	42	2	1	4	0.32	4.16	0.69	0.03	0.02	0.06	-5.554588852	2.63E-05	0.001249799	--
Pt_transcript_25723	264	448	245	82	69	87	8.62	13.94	8.14	2.6	2.13	2.59	-2.068323102	2.63E-05	0.001249799	mab-21	Protein mab-21-like Protein [Tribolium castaneum]
Pt_transcript_38135	7	7	12	42	115	54	0.23	0.21	0.4	1.31	3.45	1.55	2.909178772	2.66E-05	0.001262636	FMOGS-OX4	senecionine N-oxygenase [Anoplophora glabripennis]
Pt_transcript_31427	89	62	40	232	200	249	0.64	0.43	0.3	1.63	1.37	1.64	1.759948912	2.67E-05	0.001265505	unc-104	kinesin-like protein unc-104 [Anoplophora glabripennis]
Pt_transcript_2986	48	48	50	392	101	395	0.84	0.81	0.89	6.64	1.66	6.27	2.520100475	2.72E-05	0.0012871	FLT1	vascular endothelial growth factor receptor 1 isoform X4 [Anoplophora glabripennis]
Pt_transcript_8801	109	95	99	42	36	43	3.89	3.24	3.6	1.46	1.24	1.4	-1.387954261	2.74E-05	0.001290063	svop	synaptic vesicle 2-related protein [Anoplophora glabripennis]
Pt_transcript_45929	0	0	2	8	429	129	0	0	0.04	0.15	7.67	2.23	7.972979786	2.75E-05	0.001295338	lig	protein lingerer isoform X4 [Anoplophora glabripennis]
Pt_transcript_5020	275	168	245	85	66	59	6.2	3.61	5.61	1.87	1.42	1.21	-1.776805859	2.84E-05	0.001334644	Styx	serine/threonine/tyrosine-interacting protein-like [Anoplophora glabripennis]
Pt_transcript_29377	14	18	18	278	92	67	0.73	0.92	0.97	13.93	4.53	3.19	3.046728308	2.89E-05	0.001354332	fggy	FGGY carbohydrate kinase domain-containing protein [Anoplophora glabripennis]
Pt_transcript_19641	626	1436	1903	8647	7772	5376	5.76	12.62	17.77	77.22	67.65	45.06	2.393400249	2.90E-05	0.001358587	unc-22	twitchin isoform X8 [Anoplophora glabripennis]
Pt_transcript_10006	290	203	343	796	2270	1454	12.57	8.37	15.16	33.43	92.92	57.36	2.347359417	2.93E-05	0.001366106	--	PDZ and LIM domain protein 3 isoform X1 [Anoplophora glabripennis]
Pt_transcript_7705	2933	2254	2628	4552	5208	6870	89.93	65.9	82.06	135.51	151.1	191.98	1.008495625	2.93E-05	0.001366106	DNAJC2	dnaJ homolog subfamily C member 2 [Anoplophora glabripennis]
Pt_transcript_12514	183	163	220	391	284	415	18.08	15.22	22.25	37.35	26.44	37.24	0.862924936	2.94E-05	0.001367109	Pym	unnamed protein product [Callosobruchus maculatus]
Pt_transcript_2647	0	0	2	14	47	704	0	0	0.04	0.23	0.75	10.63	8.181152257	2.96E-05	0.0013778	--	uncharacterized protein LOC108908653 isoform X4 [Anoplophora glabripennis]
Pt_transcript_5426	304	168	465	54	69	65	7.07	3.73	11	1.22	1.52	1.38	-2.403611892	2.98E-05	0.001382855	Wdhd1	WD repeat and HMG-box DNA-binding protein 1 [Anoplophora glabripennis]
Pt_transcript_19338	178	137	440	31	42	27	4.61	3.38	11.58	0.78	1.05	0.66	-2.974426109	3.00E-05	0.001390034	Pole	DNA polymerase epsilon catalytic subunit A [Anoplophora glabripennis]
Pt_transcript_35903	355	26	48	0	3	2	9.42	0.68	1.32	0	0.09	0.06	-6.25045634	3.03E-05	0.001402211	cwo	transcription factor cwo isoform X1 [Anoplophora glabripennis]
Pt_transcript_40895	2648	140	347	46	24	13	22.06	1.12	2.94	0.38	0.19	0.1	-5.284849991	3.06E-05	0.001414743	--
Pt_transcript_16817	0	0	0	3	89	338	0	0	0	0.06	1.63	5.94	11.31250484	3.09E-05	0.001424609	Vinc	vinculin isoform X1 [Anoplophora glabripennis]
Pt_transcript_1770	146	107	166	619	312	389	2.11	1.48	2.44	8.68	4.27	5.13	1.584164771	3.13E-05	0.001438188	Eif4enif1	LOW QUALITY PROTEIN: eukaryotic translation initiation factor 4E transporter [Anoplophora glabripennis]
Pt_transcript_32629	7	7	4	26	86	57	0.18	0.19	0.12	0.66	2.12	1.36	3.078777113	3.17E-05	0.00145556	--	nuclear receptor coactivator 6 [Anoplophora glabripennis]
Pt_transcript_2686	437	403	362	132	132	204	7.29	6.42	6.14	2.15	2.09	3.11	-1.433322852	3.19E-05	0.001460102	BAMBI	uncharacterized protein LOC108916304 [Anoplophora glabripennis]
Pt_transcript_4940	386	189	416	91	81	73	8.87	4.16	9.74	2.05	1.77	1.54	-2.086829386	3.19E-05	0.001460102	--	DNA ligase 1-like [Anoplophora glabripennis]
Pt_transcript_3474	124	22	1948	4	5	0	2.37	0.4	37.74	0.09	0.1	0	-7.736134856	3.20E-05	0.001460102	OGT	UDP-N-acetylglucosamine--peptide N-acetylglucosaminyltransferase 110 kDa subunit isoform X1 [Anoplophora glabripennis]
Pt_transcript_47973	21	41	26	723	205	127	0.23	0.43	0.3	7.77	2.15	1.29	3.545608062	3.22E-05	0.001470584	Mhc	myosin heavy chain, muscle isoform X38 [Leptinotarsa decemlineata]
Pt_transcript_9595	739	788	940	1462	1205	1559	29.72	30.18	38.52	57.03	45.8	57.07	0.700146517	3.26E-05	0.001484548	DLD	dihydrolipoyl dehydrogenase, mitochondrial [Anoplophora glabripennis]
Pt_transcript_13732	0	0	0	1	632	260	0	0	0	0.86	491.25	196.05	17.80742201	3.27E-05	0.001485477	RPL27A	60S ribosomal protein L27a, partial [Asbolus verrucosus]
Pt_transcript_11708	1992	1473	1769	727	685	999	135.95	95.39	123.24	48.04	44.17	62.05	-1.200747148	3.29E-05	0.001491656	Rpn8	26S proteasome non-ATPase regulatory subunit 7 [Anoplophora glabripennis]
Pt_transcript_22780	661	17	238	6	1	0	11.23	0.29	4.12	0.11	0.03	0	-6.803669875	3.31E-05	0.001500292	Caskin1	caskin-1, partial [Anoplophora glabripennis]
Pt_transcript_36522	11	11	6	46	31	44	0.13	0.11	0.07	0.49	0.32	0.44	2.011587974	3.33E-05	0.001504278	--	uncharacterized protein LOC108903866 isoform X1 [Anoplophora glabripennis]
Pt_transcript_16091	180	472	11	6	5	3	3.33	8.31	0.21	0.12	0.1	0.06	-5.403316422	3.34E-05	0.001510125	--	cytokine receptor [Anoplophora glabripennis]
Pt_transcript_4520	321	284	420	95	122	143	6.77	5.73	9.01	1.94	2.45	2.76	-1.588992378	3.37E-05	0.001519494	tag-325	rho GTPase-activating protein 29-like isoform X2 [Anoplophora glabripennis]
Pt_transcript_18140	197	177	296	74	58	94	14.34	12.22	22.08	5.21	3.98	6.22	-1.658276367	3.38E-05	0.001521703	Cdk2	cyclin-dependent kinase 2-like [Anoplophora glabripennis]
Pt_transcript_15520	8347	4455	3637	1023	1312	997	169.43	86.36	75.12	20.18	25.23	18.46	-2.373228534	3.43E-05	0.001539831	betaTub60D	tubulin beta chain [Anoplophora glabripennis]
Pt_transcript_8271	1809	1494	1655	879	704	1051	59.62	46.93	55.55	28.12	21.95	31.57	-0.989536003	3.46E-05	0.001550423	CLPTM1	cleft lip and palate transmembrane protein 1 homolog [Anoplophora glabripennis]
Pt_transcript_11990	8	20	6	0	1359	30313	0.64	1.46	0.47	0	96.81	2080.18	9.726350706	3.50E-05	0.001568495	--	glycine-rich protein 5-like [Anoplophora glabripennis]
Pt_transcript_39907	0	0	0	237	28	8	0	0	0	6	0.71	0.19	11.16741815	3.56E-05	0.001585651	Iru	E3 ubiquitin-protein ligase RNF126-B isoform X1 [Anoplophora glabripennis]
Pt_transcript_22445	12584	26	114091	6	19	290	903.32	1.79	8365.76	0.47	1.32	18.95	-8.804145027	3.57E-05	0.001585651	--	adenylate cyclase, terminal-differentiation specific [Anoplophora glabripennis]
Pt_transcript_20309	297	92	398	1878	1067	1821	13.74	4.09	18.78	84.18	46.62	76.65	2.502453978	3.57E-05	0.001585651	sls	titin isoform X1 [Anoplophora glabripennis]
Pt_transcript_8396	1156	1694	1154	228	368	397	39.66	55.38	40.31	7.59	11.96	12.41	-2.082355574	3.57E-05	0.001585651	--	X-linked interleukin-1 receptor accessory protein-like 2 [Anoplophora glabripennis]
Pt_transcript_10810	5859	4658	5070	2272	2459	2495	304.72	230.32	268.94	114.57	120.85	118.14	-1.185204548	3.57E-05	0.001585651	Rpt2	26S proteasome regulatory subunit 4 [Anoplophora glabripennis]
Pt_transcript_47565	63	103	169	787	2242	509	2.92	4.53	7.95	35.07	97.28	21.3	3.318645511	3.64E-05	0.001612048	D2hgdh	D-2-hydroxyglutarate dehydrogenase, mitochondrial-like [Anoplophora glabripennis]
Pt_transcript_10460	1587	1707	1508	3181	2385	3364	75.09	76.84	72.74	145.95	106.65	144.92	0.823219952	3.66E-05	0.001617024	14-3-3zeta	14-3-3 protein zeta isoform X2 [Anoplophora glabripennis]
Pt_transcript_38345	11	3	20	173	64	95	0.43	0.13	0.83	6.56	2.39	3.37	3.147845468	3.66E-05	0.001617024	SmydA-8	protein msta-like [Anoplophora glabripennis]
Pt_transcript_36599	33	27	1	2424	46	3024	1.32	1.03	0.08	93.24	1.74	109.17	6.392529444	3.74E-05	0.001650514	--
Pt_transcript_24457	80	162	173	16	30	19	0.86	1.65	1.88	0.17	0.31	0.19	-2.711987939	3.81E-05	0.001678367	Mcm2	DNA replication licensing factor Mcm2 [Anoplophora glabripennis]
Pt_transcript_39010	279	171	524	73	48	67	2.92	1.71	5.57	0.74	0.48	0.64	-2.455194626	3.85E-05	0.001691063	--	kinetochore-associated protein 1-like [Anoplophora glabripennis]
Pt_transcript_20357	2	2	7	13	96	244	0.06	0.06	0.15	0.27	1.91	4.65	4.660854266	3.86E-05	0.001693764	sgsm3	small G protein signaling modulator 3 homolog [Anoplophora glabripennis]
Pt_transcript_6334	654	21	377	4	6	18	17	0.54	9.99	0.11	0.15	0.45	-5.277041775	4.04E-05	0.001769773	LAPTM4B	lysosomal-associated transmembrane protein 4B [Anoplophora glabripennis]
Pt_transcript_17685	53	24	33	6	5	3	3.32	1.47	2.15	0.42	0.35	0.17	-2.884203001	4.09E-05	0.001790469	--	hypothetical protein ALC57_09032, partial [Trachymyrmex cornetzi]
Pt_transcript_28892	1380	1213	1213	435	554	536	23.34	19.6	20.86	7.15	8.87	8.27	-1.393193934	4.12E-05	0.001797379	SEMA5A	semaphorin-5B [Anoplophora glabripennis]
Pt_transcript_32163	349	288	211	87	42	91	7.17	5.65	4.41	1.75	0.83	1.71	-2.005873149	4.12E-05	0.001797379	wat	PREDICTED: putative fatty acyl-CoA reductase CG5065 [Tribolium castaneum]
Pt_transcript_36504	561	1492	953	3732	5618	6086	5.08	12.91	8.76	32.82	48.16	50.24	2.29437683	4.16E-05	0.00180821	Unc-89	obscurin isoform X8 [Anoplophora glabripennis]
Pt_transcript_30500	0	0	1	4	39	541	0	0	0.04	0.16	1.27	16.66	8.820976693	4.18E-05	0.001813818	--	uncharacterized protein LOC108917131 [Anoplophora glabripennis]
Pt_transcript_44914	16	9	23	90	45	78	0.28	0.15	0.4	1.49	0.74	1.21	2.051225323	4.18E-05	0.001814784	TBC1D16	TBC1 domain family member 16 [Anoplophora glabripennis]
Pt_transcript_32876	107	61	89	277	165	323	3.12	1.7	2.66	7.84	4.55	8.56	1.485840069	4.24E-05	0.001835641	ASPH	aspartyl/asparaginyl beta-hydroxylase isoform X2 [Anoplophora glabripennis]
Pt_transcript_39242	3	8	8	154	62	30	0.03	0.08	0.08	1.48	0.58	0.28	3.622437206	4.28E-05	0.001849149	G-s-alpha-60A	guanine nucleotide-binding protein G(s) subunit alpha isoform X1 [Diabrotica virgifera virgifera]
Pt_transcript_40369	1	0	1	4	120	118	0.03	0	0.04	0.15	3.74	3.54	6.729863478	4.32E-05	0.001866381	--	general odorant-binding protein 83a-like [Anoplophora glabripennis]
Pt_transcript_35861	27	29	64	5	5	6	0.34	0.34	0.8	0.06	0.06	0.07	-2.961525852	4.36E-05	0.001878648	SDR-1	farnesol dehydrogenase-like isoform X1 [Anoplophora glabripennis]
Pt_transcript_42468	5942	6476	2548	23815	39157	23335	215.51	223.76	94.13	838.23	1343.21	771.07	2.468652216	4.38E-05	0.00188382	Mlp84B	muscle LIM protein Mlp84B isoform X1 [Anoplophora glabripennis]
Pt_transcript_22734	4762	520	3037	167	7	58	175.64	18.29	114.13	5.99	0.25	1.96	-5.231443648	4.43E-05	0.001901633	ME1	NADP-dependent malic enzyme isoform X2 [Anoplophora glabripennis]
Pt_transcript_144	132	806	71	0	0	6	1.06	6.16	0.58	0	0	0.05	-7.285402219	4.46E-05	0.001913483	--	mucin-21-like [Anoplophora glabripennis]
Pt_transcript_40067	4	3	10	43	135	41	0.06	0.04	0.15	0.6	1.79	0.53	3.545968369	4.48E-05	0.001919427	CG5065	fatty acyl-CoA reductase wat-like [Anoplophora glabripennis]
Pt_transcript_43404	2	16	9	102	71	86	0.09	0.65	0.42	4.23	2.87	3.34	3.169925001	4.51E-05	0.001927683	--	uncharacterized protein LOC108910789 [Anoplophora glabripennis]
Pt_transcript_6668	184	154	234	65	57	40	4.99	3.98	6.46	1.73	1.47	0.99	-1.880715913	4.59E-05	0.001958628	vmp1	vacuole membrane protein 1-like [Anoplophora glabripennis]
Pt_transcript_34708	84	85	95	31	33	29	1.78	1.72	2.06	0.64	0.67	0.57	-1.564352221	4.67E-05	0.001987797	slc16a12	monocarboxylate transporter 14 isoform X2 [Anoplophora glabripennis]
Pt_transcript_40029	1256	1157	1406	8107	4917	3020	9.97	8.78	11.34	62.53	36.96	21.87	2.011936979	4.69E-05	0.001990215	DST	microtubule-actin cross-linking factor 1 isoform X3 [Anoplophora glabripennis]
Pt_transcript_37076	14	10	10	401	47	81	0.54	0.37	0.4	14.47	1.65	2.76	3.849220048	4.69E-05	0.001990215	Aldh3a2	aldehyde dehydrogenase, dimeric NADP-preferring [Anoplophora glabripennis]
Pt_transcript_29557	0	0	0	8	13	22	0	0	0	0.33	0.5	0.82	9.103287808	4.69E-05	0.001990215	--	titin isoform X1 [Anoplophora glabripennis]
Pt_transcript_25383	10	12	3	694	16	288	0.3	0.34	0.09	18.95	0.44	7.39	5.197115686	4.70E-05	0.001991392	conu	rho GTPase-activating protein conundrum isoform X2 [Anoplophora glabripennis]
Pt_transcript_21615	76	20	46	208	223	290	4.07	1.02	2.51	10.81	11.29	14.15	2.253909671	4.74E-05	0.002001365	HSDL1	inactive hydroxysteroid dehydrogenase-like protein 1 [Anoplophora glabripennis]
Pt_transcript_4740	178	217	193	72	38	79	3.88	4.52	4.29	1.53	0.78	1.57	-1.709563512	4.77E-05	0.002013915	fzd1	frizzled-2 [Anoplophora glabripennis]
Pt_transcript_6734	741	864	1026	382	271	450	20.32	22.58	28.61	10.18	7.05	11.24	-1.32870251	4.81E-05	0.00202518	inx1	innexin inx1 [Anoplophora glabripennis]
Pt_transcript_5846	8	0	8	158	91	63	0.2	0	0.22	3.78	2.13	1.42	4.125351965	4.82E-05	0.002025632	ttk	protein tramtrack, alpha isoform-like [Anoplophora glabripennis]
Pt_transcript_36183	0	2	6	32	74	53	0	0.03	0.08	0.42	0.94	0.65	4.191620073	4.86E-05	0.002040434	RNASET2	ribonuclease Oy [Anoplophora glabripennis]
Pt_transcript_22651	430	1	298	0	0	0	6.89	0.02	4.85	0	0	0	-11.93663794	4.88E-05	0.002046506	CASKIN1	PREDICTED: caskin-2 isoform X2 [Dendroctonus ponderosae]
Pt_transcript_1259	135	150	147	37	31	66	1.74	1.85	1.93	0.47	0.39	0.78	-1.750972452	4.89E-05	0.002047169	pnt	protein C-ets-2 isoform X1 [Anoplophora glabripennis]
Pt_transcript_48015	133	148	107	318	264	459	1.88	2.01	1.54	4.38	3.54	5.92	1.34981984	4.91E-05	0.002047169	CREB1	cyclic AMP-responsive element-binding protein 1 isoform X9 [Anoplophora glabripennis]
Pt_transcript_41961	5	1	2	110	9	118	0.07	0.02	0.04	1.59	0.14	1.61	4.683264574	4.92E-05	0.002047169	--
Pt_transcript_10517	615	546	668	282	270	378	29.74	25.11	32.93	13.22	12.34	16.64	-1.056649271	4.92E-05	0.002047169	--	protein HEXIM2 [Anoplophora glabripennis]
Pt_transcript_6349	212	227	198	69	72	105	5.54	5.67	5.26	1.76	1.8	2.51	-1.440072133	4.92E-05	0.002047169	Diexf	digestive organ expansion factor homolog [Anoplophora glabripennis]
Pt_transcript_43944	155	107	242	36	43	47	3.67	2.42	5.84	0.84	0.96	1.03	-2.075720085	5.00E-05	0.002075039	--	protein MMS22-like [Anoplophora glabripennis]
Pt_transcript_43582	64	50	57	403	112	343	2.92	2.17	2.65	17.84	4.83	14.25	2.253997082	5.07E-05	0.002099732	lrrc3	protein singed wings 2 [Anoplophora glabripennis]
Pt_transcript_19757	464	108	96	18	19	23	17.69	3.93	3.73	0.7	0.72	0.81	-3.506870132	5.07E-05	0.002099732	--
Pt_transcript_28593	17	16	34	2	1	1	1.27	1.13	2.6	0.14	0.07	0.07	-4.158429363	5.13E-05	0.002121931	mad2l1-1	mitotic spindle assembly checkpoint protein MAD2A [Anoplophora glabripennis]
Pt_transcript_27302	419	410	581	208	191	234	14.87	13.87	21	7.17	6.41	7.57	-1.233748844	5.15E-05	0.002122373	Ppme1	protein phosphatase methylesterase 1 [Anoplophora glabripennis]
Pt_transcript_13603	2728	0	2951	6	6	2	1199.81	0.31	1362.58	2.77	2.49	0.96	-8.686534305	5.15E-05	0.002122373	--
Pt_transcript_30541	8	19	3	44	171	889	0.22	0.46	0.1	1.06	4.02	20.05	5.009792737	5.16E-05	0.002124608	PHACTR4	phosphatase and actin regulator 2 isoform X5 [Anoplophora glabripennis]
Pt_transcript_1944	1887	1551	1984	2798	2376	2972	28.46	22.35	30.43	41.01	33.94	40.88	0.511746815	5.19E-05	0.002131563	PPIF	E3 ubiquitin-protein ligase TRIM17 [Anoplophora glabripennis]
Pt_transcript_30032	123	320	160	37	30	42	2.42	5.98	3.19	0.72	0.56	0.77	-2.499184752	5.20E-05	0.00213386	Kansl1	KAT8 regulatory NSL complex subunit 1 [Anoplophora glabripennis]
Pt_transcript_27710	537	227	549	11	0	0	10.23	4.13	10.64	0.2	0	0	-6.965784285	5.22E-05	0.002139458	wat	putative fatty acyl-CoA reductase CG5065 [Anoplophora glabripennis]
Pt_transcript_11352	518	492	530	893	1116	1141	30.85	27.83	32.21	51.54	62.77	61.84	0.954610996	5.24E-05	0.002144284	MARCHF5	E3 ubiquitin-protein ligase MARCH5 isoform X1 [Anoplophora glabripennis]
Pt_transcript_46173	180	343	17	9	5	7	1.3	2.37	0.13	0.06	0.04	0.05	-4.662965013	5.27E-05	0.002148698	Chd7	chromodomain-helicase-DNA-binding protein 7 isoform X3 [Anoplophora glabripennis]
Pt_transcript_7309	2061	1192	1878	334	534	337	60.25	33.23	55.9	9.5	14.79	8.99	-2.166259665	5.28E-05	0.002148698	Pepck	phosphoenolpyruvate carboxykinase [GTP] isoform X2 [Anoplophora glabripennis]
Pt_transcript_22477	102	1281	3	0	0	2	3.84	45.59	0.15	0	0	0.09	-9.105617555	5.28E-05	0.002148698	--
Pt_transcript_26880	101	42	53	14	7	6	1.41	0.57	0.75	0.2	0.09	0.08	-2.883303775	5.29E-05	0.002148698	Stam	signal transducing adapter molecule 1 isoform X1 [Anoplophora glabripennis]
Pt_transcript_46007	213	192	248	63	68	109	18.67	15.92	22.21	5.4	5.67	8.65	-1.526231378	5.30E-05	0.002148698	Rab5if	uncharacterized protein C20orf24 homolog [Anoplophora glabripennis]
Pt_transcript_11929	394	330	570	150	143	119	29.14	23.14	43.07	10.74	9.98	8	-1.731177189	5.31E-05	0.002148698	rpa2-a	replication protein A 32 kDa subunit [Anoplophora glabripennis]
Pt_transcript_32614	11	338	158	6	3	6	0.26	7.16	3.57	0.14	0.07	0.13	-5.01451283	5.31E-05	0.002148698	RAB2	ras-related protein Rab-2A [Leptinotarsa decemlineata]
Pt_transcript_16338	471	6	466	3	4	0	9.81	0.13	9.88	0.07	0.08	0	-7.045850652	5.32E-05	0.00215032	--	uncharacterized protein LOC108910504 [Anoplophora glabripennis]
Pt_transcript_617	2657	277	63	6	11	37	28.5	2.85	0.7	0.07	0.12	0.36	-5.864748928	5.37E-05	0.002165012	--	mucin-2 isoform X2 [Anoplophora glabripennis]
Pt_transcript_26821	6	0	4	35	30	51	1.45	0	1.08	7.71	6.5	10.6	3.293712445	5.47E-05	0.002201648	--	ATP-binding cassette sub-family G member 1 [Anoplophora glabripennis]
Pt_transcript_47900	85	91	562	1260	6153	6034	1.75	1.8	11.73	25.13	119.57	112.92	4.075528151	5.49E-05	0.002208126	gmppaa	mannose-1-phosphate guanyltransferase alpha-A [Anoplophora glabripennis]
Pt_transcript_13808	10	9	11	215	41	57	34.43	27.4	40.23	664.11	134.07	181.49	3.262878315	5.51E-05	0.002212741	--
Pt_transcript_10063	538	642	653	1184	922	1315	23.25	26.36	28.75	49.55	37.61	51.67	0.825130053	5.56E-05	0.00222853	Cnppd1	protein CNPPD1 [Anoplophora glabripennis]
Pt_transcript_11460	4731	4204	4023	2026	1992	1886	303.13	255.68	263.15	125.77	120.52	109.95	-1.206218671	5.61E-05	0.002244049	PSMD13	26S proteasome non-ATPase regulatory subunit 13 [Anoplophora glabripennis]
Pt_transcript_7904	779	655	897	1373	1466	1501	24.39	19.54	28.59	41.72	43.4	42.81	0.81890379	5.62E-05	0.002244049	Desi1	uncharacterized protein LOC108905651 [Anoplophora glabripennis]
Pt_transcript_42178	59	78	110	205	617	1061	1.41	1.78	2.68	4.77	13.94	23.09	2.832070534	5.62E-05	0.002244049	CLCN5	H(+)/Cl(-) exchange transporter 3 isoform X2 [Anoplophora glabripennis]
Pt_transcript_15142	33	61	54	4	10	7	1.02	1.78	1.68	0.13	0.3	0.2	-2.830074999	5.66E-05	0.002255658	--
Pt_transcript_41137	35	43	75	6	8	2	0.38	0.45	0.83	0.06	0.08	0.02	-3.375039431	5.84E-05	0.002322259	--	uncharacterized protein LOC111417429 [Onthophagus taurus]
Pt_transcript_9306	2493	2421	2676	1643	1290	1718	96.02	88.82	105.01	61.41	46.99	60.29	-0.780932033	5.85E-05	0.002322259	Cct6a	T-complex protein 1 subunit zeta [Anoplophora glabripennis]
Pt_transcript_15664	70	52	66	135	130	134	5.41	3.8	5.21	10.09	9.47	9.41	1.00648852	5.85E-05	0.002322259	Pnpo	pyridoxine-5'-phosphate oxidase [Anoplophora glabripennis]
Pt_transcript_2554	403	583	536	208	167	221	6.58	9.09	8.89	3.31	2.59	3.29	-1.418173794	5.91E-05	0.002326901	CTNND2	catenin delta-2 isoform X1 [Anoplophora glabripennis]
Pt_transcript_26258	0	0	0	249	1	263	0	0	0	3.31	0.02	3.28	11.10547206	5.92E-05	0.002326901	--
Pt_transcript_24100	16	11	10	0	0	0	0.53	0.35	0.34	0	0	0	-8.667702932	5.92E-05	0.002326901	--	Transposable element P transposase [Camponotus floridanus]
Pt_transcript_6998	154	285	125	1174	710	762	4.41	7.74	3.64	32.43	19.13	19.75	2.175093233	5.92E-05	0.002326901	--	aquaporin-11 [Anoplophora glabripennis]
Pt_transcript_13394	319	255	310	481	497	573	76.96	57.13	77.41	111.19	111.93	124.59	0.717226896	5.92E-05	0.002326901	ND-ACP	acyl carrier protein, mitochondrial isoform X2 [Anoplophora glabripennis]
Pt_transcript_28112	5054	4996	5600	2536	2634	2551	182.65	172.03	206.16	88.95	90.04	84	-1.092581305	5.93E-05	0.002326901	CCT5	T-complex protein 1 subunit epsilon [Anoplophora glabripennis]
Pt_transcript_31252	450	287	402	17	60	11	9.51	5.79	8.64	0.36	1.2	0.23	-3.74139166	5.93E-05	0.002326901	DLGAP2	uncharacterized protein LOC108910342 [Anoplophora glabripennis]
Pt_transcript_8688	118	155	53	5	11	1	4.14	5.18	1.91	0.17	0.38	0.05	-4.226251617	5.94E-05	0.002326901	--	uncharacterized protein LOC108908959 [Anoplophora glabripennis]
Pt_transcript_31958	283	200	205	507	693	620	12.72	8.53	9.4	22.05	29.38	25.29	1.323715646	5.96E-05	0.002333174	--	protein amnionless [Anoplophora glabripennis]
Pt_transcript_33290	18	135	57	1	3	5	1.12	7.83	3.57	0.07	0.19	0.3	-4.482663925	5.98E-05	0.002335748	--	protein takeout-like isoform X2 [Anoplophora glabripennis]
Pt_transcript_1250	170	388	163	36	46	33	2.18	4.77	2.13	0.45	0.56	0.39	-2.69726547	6.09E-05	0.002374404	--	uncharacterized protein LOC108907928 isoform X3 [Anoplophora glabripennis]
Pt_transcript_9996	150	246	151	2	11	0	7.31	11.38	7.52	0.13	0.54	0	-5.289812448	6.09E-05	0.002374404	--	putative uncharacterized protein DDB_G0271606 [Anoplophora glabripennis]
Pt_transcript_34032	97	48	32	214	384	843	0.86	0.41	0.29	1.84	3.21	6.78	2.922832139	6.11E-05	0.002375735	Oatp74D	solute carrier organic anion transporter family member 3A1 [Anoplophora glabripennis]
Pt_transcript_44016	1	0	0	22	12	15	0.03	0	0	0.75	0.42	0.51	5.807354922	6.11E-05	0.002375735	--
Pt_transcript_36584	0	0	0	38	6	21	0	0	0	1.76	0.27	0.93	9.94641896	6.14E-05	0.002378793	--	uncharacterized protein LOC114343445 [Diabrotica virgifera virgifera]
Pt_transcript_28985	10	11	8	55	27	43	1.72	1.77	1.41	9.09	4.35	6.68	2.037776651	6.14E-05	0.002378793	--	protein NATD1-like [Anoplophora glabripennis]
Pt_transcript_12756	361	337	351	200	166	204	40.47	35.63	40.33	21.66	17.52	20.76	-0.95787185	6.16E-05	0.002383432	--	uncharacterized protein LOC108917406 [Anoplophora glabripennis]
Pt_transcript_35818	28	85	79	451	545	263	0.37	1.09	1.08	5.83	6.87	3.2	2.646126363	6.20E-05	0.002393339	Vwf	hemocytin isoform X1 [Anoplophora glabripennis]
Pt_transcript_46487	0	26	3	1099	936	242	0	0.61	0.1	26.09	21.65	5.41	6.226106857	6.28E-05	0.002421572	PHACTR4	phosphatase and actin regulator 4 isoform X7 [Anoplophora glabripennis]
Pt_transcript_46229	289	91	274	18	36	38	6.48	1.96	6.26	0.4	0.76	0.79	-2.914270126	6.29E-05	0.002422661	ZRC1	zinc/cadmium resistance protein [Anoplophora glabripennis]
Pt_transcript_17976	11	13	39	117	101	303	0.14	0.16	0.49	1.38	1.16	3.35	2.898343076	6.35E-05	0.002441261	Ift88	intraflagellar transport protein 88 homolog [Anoplophora glabripennis]
Pt_transcript_9026	396	410	373	178	159	226	14.6	14.42	14.03	6.39	5.54	7.6	-1.140321288	6.37E-05	0.002444803	beta-PheRS	phenylalanine--tRNA ligase beta subunit [Anoplophora glabripennis]
Pt_transcript_7240	1482	1240	959	482	429	425	43.44	34.66	28.62	13.73	11.91	11.36	-1.528233396	6.42E-05	0.002461517	--	SPARC-related modular calcium-binding protein 2 [Anoplophora glabripennis]
Pt_transcript_8488	39	40	25	127	89	230	1.34	1.29	0.86	4.16	2.85	7.05	2.010297653	6.43E-05	0.002462226	--	uncharacterized protein LOC108908235 [Anoplophora glabripennis]
Pt_transcript_36710	1	3	10	6	193	1068	0.02	0.05	0.18	0.1	3.08	16.37	6.289096702	6.48E-05	0.002479079	NDRG3	protein NDRG3 isoform X1 [Anoplophora glabripennis]
Pt_transcript_15935	68	132	85	17	20	10	2.53	4.66	3.19	0.62	0.73	0.35	-2.610199792	6.49E-05	0.002480136	--	uncharacterized protein LOC108917767 [Anoplophora glabripennis]
Pt_transcript_19945	44	38	67	1240	415	138	1.11	0.92	1.72	30.01	9.78	3.14	3.517023672	6.51E-05	0.00248397	--	toll-like receptor 6 [Anoplophora glabripennis]
Pt_transcript_36732	195	246	280	76	26	67	9.01	10.81	13.19	3.41	1.14	2.82	-2.163166614	6.58E-05	0.002504764	CD63	CD63 antigen-like, partial [Anoplophora glabripennis]
Pt_transcript_1018	1374	82	153	20	11	27	16.51	0.94	1.88	0.24	0.14	0.3	-4.829163081	6.60E-05	0.002510203	shep	protein alan shepard isoform X2 [Anoplophora glabripennis]
Pt_transcript_5234	1303	976	1271	570	553	544	29.87	21.36	29.65	12.69	12	11.37	-1.1653836	6.69E-05	0.002538432	RBM12	epithelial splicing regulatory protein 2 isoform X1 [Anoplophora glabripennis]
Pt_transcript_46949	53	311	400	25	20	19	0.93	5.21	7.13	0.43	0.33	0.31	-3.632485669	6.75E-05	0.002558216	rcor2	REST corepressor 2 [Anoplophora glabripennis]
Pt_transcript_20593	114	21	68	8	3	6	2.82	0.5	1.71	0.19	0.07	0.14	-3.652486495	6.76E-05	0.002558729	Gld	glucose dehydrogenase [FAD, quinone]-like [Anoplophora glabripennis]
Pt_transcript_30429	30	1	1	611	291	439	0.76	0.02	0.03	14.82	6.88	9.99	5.289961941	6.83E-05	0.00258378	--
Pt_transcript_33633	321	164	432	76	49	90	12.17	5.94	16.67	2.81	1.76	3.13	-2.175327582	6.86E-05	0.002589301	DNMT	DNA (cytosine-5)-methyltransferase 1 [Anoplophora glabripennis]
Pt_transcript_40933	6	35	57	437	198	506	0.26	1.24	2.17	15.76	6.98	17.14	3.441813442	6.94E-05	0.002615545	PARVB	beta-parvin [Anoplophora glabripennis]
Pt_transcript_26656	77	116	123	25	30	36	3.58	5.13	5.83	1.13	1.32	1.52	-1.872816357	6.95E-05	0.002615545	Tre1	protein trapped in endoderm-1 [Anoplophora glabripennis]
Pt_transcript_28234	18	28	56	108	287	353	0.77	1.15	2.39	4.41	11.39	13.48	2.764155779	6.97E-05	0.00261931	ODR4	protein odr-4 homolog [Anoplophora glabripennis]
Pt_transcript_2644	2849	2563	2870	1829	1591	1927	47.8	41.08	48.97	29.81	25.28	29.49	-0.704710802	6.98E-05	0.00261931	Hnrnpul1	heterogeneous nuclear ribonucleoprotein U-like protein 2 [Anoplophora glabripennis]
Pt_transcript_41863	11	31	19	140	106	83	0.32	0.89	0.59	4.02	2.98	2.24	2.359895945	7.01E-05	0.002628899	ZCCHC24	zinc finger CCHC domain-containing protein 24-like [Agrilus planipennis]
Pt_transcript_5893	187	125	257	49	58	51	4.6	2.94	6.44	1.17	1.35	1.14	-1.933448807	7.02E-05	0.002628899	--	uncharacterized protein LOC108906218 [Anoplophora glabripennis]
Pt_transcript_29249	852	254	249	56	30	10	32.54	9.26	9.7	2.08	1.09	0.38	-3.858681503	7.05E-05	0.002636989	HMT1	homocysteine S-methyltransferase 1-like [Anoplophora glabripennis]
Pt_transcript_14006	10	81	18	0	0	0	0.11	0.83	0.2	0	0	0	-8.569855608	7.11E-05	0.002652669	--	uncharacterized protein LOC108904672 [Anoplophora glabripennis]
Pt_transcript_4494	460	393	279	141	79	88	9.65	7.86	5.95	2.87	1.58	1.7	-1.931544698	7.13E-05	0.002656168	ABCG8	ATP-binding cassette sub-family G member 8 isoform X2 [Anoplophora glabripennis]
Pt_transcript_34351	299	237	1	0	1	0	11.03	8.34	0.04	0	0.04	0	-8.922584403	7.21E-05	0.002681932	--	hypothetical protein TcasGA2_TC033134 [Tribolium castaneum]
Pt_transcript_25240	2048	2535	1621	25847	8842	6928	13.22	15.65	10.63	162.2	54.08	40.8	2.702292819	7.24E-05	0.002690971	SYNE1	uncharacterized protein LOC108905816 isoform X2 [Anoplophora glabripennis]
Pt_transcript_41262	59	68	157	19	10	19	2.09	2.3	5.67	0.65	0.34	0.61	-2.652486495	7.26E-05	0.002690971	Sry-alpha	LOW QUALITY PROTEIN: serendipity locus protein alpha [Anoplophora glabripennis]
Pt_transcript_29098	7	3	3	50	10	858	0.41	0.2	0.21	2.8	0.59	45.01	5.883239328	7.27E-05	0.002690971	AND_008360	ATP-dependent (S)-NAD(P)H-hydrate dehydratase [Anoplophora glabripennis]
Pt_transcript_43694	2	0	0	14	27	50	0.04	0	0	0.21	0.37	0.66	4.95419631	7.27E-05	0.002690971	Ogt	UDP-N-acetylglucosamine--peptide N-acetylglucosaminyltransferase 110 kDa subunit isoform X1 [Anoplophora glabripennis]
Pt_transcript_5503	97	115	66	441	392	254	2.3	2.6	1.59	10.15	8.8	5.49	1.912953902	7.29E-05	0.002694537	GRIK2	ionotropic receptor [Anoplophora chinensis]
Pt_transcript_1713	306	264	382	106	75	156	4.35	3.59	5.54	1.46	1.02	2.03	-1.579621158	7.33E-05	0.00270366	SEMA-2A	semaphorin-2A [Anoplophora glabripennis]
Pt_transcript_10702	4115	4102	3639	1961	1684	2392	219.66	208.11	198.15	101.5	84.97	116.23	-1.0480896	7.34E-05	0.00270366	lark	RNA-binding protein lark [Anoplophora glabripennis]
Pt_transcript_9425	415	255	379	133	127	162	16.19	9.48	15.07	5.04	4.69	5.76	-1.395108836	7.35E-05	0.00270366	gkt	probable tyrosyl-DNA phosphodiesterase isoform X1 [Anoplophora glabripennis]
Pt_transcript_45562	306	262	335	41	92	52	9.51	7.75	10.59	1.25	2.7	1.47	-2.361312571	7.36E-05	0.002705592	Hdc	histidine decarboxylase [Anoplophora glabripennis]
Pt_transcript_34792	21	42	17	1	1	3	0.26	0.51	0.22	0.02	0.02	0.04	-3.62935662	7.37E-05	0.002705592	jdp	J domain-containing protein [Anoplophora glabripennis]
Pt_transcript_30675	167	167	180	50	25	71	5.76	5.48	6.32	1.68	0.83	2.24	-1.886293426	7.57E-05	0.002772136	pif1	ATP-dependent DNA helicase PIF1 [Anoplophora glabripennis]
Pt_transcript_29292	79	70	17	0	0	3	1.09	0.93	0.24	0	0	0.05	-5.498250868	7.57E-05	0.002772136	Hrb27C	heterogeneous nuclear ribonucleoprotein 27C isoform X4 [Anoplophora glabripennis]
Pt_transcript_21145	384	385	599	193	119	135	6.58	6.3	10.42	3.22	1.94	2.12	-1.678319599	7.59E-05	0.002774482	Nup154	nuclear pore complex protein Nup154 [Anoplophora glabripennis]
Pt_transcript_12254	10	8	20	51	53	50	0.87	0.66	1.77	4.28	4.34	3.94	1.928298535	7.60E-05	0.002774482	--	uncharacterized protein LOC111033939 [Myzus persicae]
Pt_transcript_39106	0	0	0	53	5	27	0	0	0	1.07	0.1	0.51	9.129283017	7.62E-05	0.002778357	dpp	protein decapentaplegic [Anoplophora glabripennis]
Pt_transcript_8036	146	140	572	30	32	39	4.72	4.31	18.82	0.94	0.98	1.15	-3.181366767	7.64E-05	0.002780144	cdt1	DNA replication factor Cdt1 [Anoplophora glabripennis]
Pt_transcript_10187	7433	5925	6236	3259	3227	3710	329.43	249.94	281.74	140.14	135.24	149.77	-1.018225604	7.66E-05	0.002785299	Rpn6	26S proteasome non-ATPase regulatory subunit 11 [Anoplophora glabripennis]
Pt_transcript_12582	2178	1952	2621	1275	1119	1328	223.22	188.91	275.05	126.29	108.04	123.59	-0.941050887	7.73E-05	0.002806393	Prosbeta3	proteasome subunit beta type-3 [Anoplophora glabripennis]
Pt_transcript_5569	490	402	570	209	119	230	11.66	9.12	13.8	4.85	2.7	4.99	-1.463400521	7.99E-05	0.002898136	spin	protein spinster isoform X4 [Leptinotarsa decemlineata]
Pt_transcript_21531	86	52	69	151	140	181	5.21	2.99	4.26	8.85	8.02	9.93	1.104928932	8.03E-05	0.002903541	Ten-m	teneurin-m isoform X3 [Anoplophora glabripennis]
Pt_transcript_33850	9	13	10	336	183	23	0.4	0.59	0.49	14.52	7.72	0.95	3.969833739	8.03E-05	0.002903541	l(2)tid	protein tumorous imaginal discs, mitochondrial isoform X1 [Anoplophora glabripennis]
Pt_transcript_29701	25	91	54	4269	28	5340	0.19	0.65	0.41	30.55	0.2	35.86	5.735738782	8.05E-05	0.002906831	--
Pt_transcript_46685	49	23	77	138	492	670	2.01	0.93	3.24	5.48	19.04	24.98	3.001749782	8.10E-05	0.002918722	4CL3	probable 4-coumarate--CoA ligase 3 isoform X1 [Anoplophora glabripennis]
Pt_transcript_37322	25	34	30	4	4	8	0.33	0.43	0.4	0.05	0.05	0.1	-2.5360529	8.11E-05	0.002920841	--
Pt_transcript_46754	36	54	56	139	99	147	6.05	8.51	9.66	22.27	15.52	22.17	1.307801518	8.21E-05	0.002947088	--	DNA replication complex GINS protein PSF3 [Anoplophora glabripennis]
Pt_transcript_29667	65	58	67	138	106	130	1.77	1.51	1.86	3.67	2.75	3.23	0.908760583	8.21E-05	0.002947088	--	uncharacterized protein LOC108908614 [Anoplophora glabripennis]
Pt_transcript_16365	4	1	3	345	44	9	0.09	0.03	0.06	6.35	0.79	0.16	5.341827652	8.22E-05	0.002947088	Ppp1r13b	apoptosis-stimulating of p53 protein 1 [Anoplophora glabripennis]
Pt_transcript_11753	1730	1384	2156	4172	2750	4914	118.68	90.08	151.02	277.18	178.06	306.64	1.082448794	8.23E-05	0.002947088	se	pyrimidodiazepine synthase [Anoplophora glabripennis]
Pt_transcript_6512	215	182	146	15	0	11	5.7	4.63	3.95	0.39	0	0.27	-4.435386145	8.33E-05	0.002973278	--	uncharacterized protein LOC108915636 [Anoplophora glabripennis]
Pt_transcript_10081	612	662	640	1404	1071	1154	26.51	27.3	28.26	59	43.86	45.53	0.854467014	8.33E-05	0.002973278	Flo1	flotillin-1 isoform X2 [Anoplophora glabripennis]
Pt_transcript_41347	11	21	119	1	0	0	0.26	0.44	2.68	0.03	0	0	-6.815916936	8.34E-05	0.002973278	Rim2	mitochondrial carrier protein Rim2 isoform X1 [Anoplophora glabripennis]
Pt_transcript_3073	27	71	346	0	0	4	0.47	1.2	6.19	0	0	0.08	-6.618385502	8.49E-05	0.003024809	--	PREDICTED: RNA-binding protein Musashi homolog 2 isoform X3 [Tribolium castaneum]
Pt_transcript_8603	266	194	283	60	62	116	9.16	6.38	9.93	2.01	2.02	3.63	-1.733382662	8.54E-05	0.003038878	Prat	amidophosphoribosyltransferase [Anoplophora glabripennis]
Pt_transcript_17424	2	5	4	765	49	7	0.07	0.13	0.11	19.12	1.2	0.17	6.046507959	8.55E-05	0.003038878	Dcaf8	DDB1- and CUL4-associated factor 8 [Anoplophora glabripennis]
Pt_transcript_32008	1047	1129	231	48	97	97	249.68	249.64	57.18	10.96	21.76	21.06	-3.371240027	8.61E-05	0.003054789	--
Pt_transcript_12632	364	293	422	710	671	1180	38.91	29.58	46.22	73.28	67.54	114.51	1.154371891	8.66E-05	0.003069688	Sugt1	protein SGT1 homolog [Anoplophora glabripennis]
Pt_transcript_38032	0	0	0	3020	0	5532	0	0	0	54.25	0	93.25	15.58539293	8.86E-05	0.003134206	--	leucine-rich repeat-containing protein 15 [Anoplophora glabripennis]
Pt_transcript_35301	1480	1305	1499	2256	1725	2357	55.14	46.33	56.89	81.58	60.79	80.02	0.489883945	8.95E-05	0.003160999	CERS6	ceramide synthase 6 [Anoplophora glabripennis]
Pt_transcript_42312	22	27	23	1901	9	1716	0.78	0.93	0.86	65.14	0.32	55.2	5.553035318	8.96E-05	0.003162804	Doa	probable serine/threonine-protein kinase dyrk2 isoform X3 [Anoplophora glabripennis]
Pt_transcript_854	894	732	883	430	324	523	10.29	8.06	10.34	4.82	3.54	5.49	-1.050661992	9.00E-05	0.003170594	THADA	thyroid adenoma-associated protein homolog [Anoplophora glabripennis]
Pt_transcript_20438	695	468	460	97	172	158	6.59	4.24	4.43	0.9	1.55	1.37	-1.998110419	9.02E-05	0.003175107	--	uncharacterized protein LOC108905816 isoform X3 [Anoplophora glabripennis]
Pt_transcript_36134	1	4	2	811	0	1021	0.03	0.07	0.05	14.31	0	16.9	7.700902046	9.03E-05	0.003175107	--
Pt_transcript_30490	41	18	14	126	85	129	2.39	0.98	0.87	7.04	4.63	6.76	2.119919901	9.05E-05	0.00317641	cex-2	calexcitin-1 [Anoplophora glabripennis]
Pt_transcript_11333	387	311	382	157	167	202	22.81	17.41	22.98	8.97	9.3	10.84	-1.118409719	9.08E-05	0.003184234	CG32795	transmembrane protein 120 homolog [Anoplophora glabripennis]
Pt_transcript_25971	107	62	90	224	157	238	6.18	3.42	5.33	12.55	8.55	12.51	1.170676377	9.29E-05	0.003250036	NFYA	nuclear transcription factor Y subunit alpha isoform X2 [Anoplophora glabripennis]
Pt_transcript_18848	41	33	45	13	5	8	3.65	2.78	4.1	1.12	0.42	0.65	-2.265502661	9.30E-05	0.003250036	--	uncharacterized protein LOC108910635 isoform X2 [Anoplophora glabripennis]
Pt_transcript_2398	1277	575	589	2816	3715	3004	20.4	8.77	9.57	43.69	56.18	43.75	1.890360809	9.38E-05	0.003272267	FHOD3	FH1/FH2 domain-containing protein 3 isoform X3 [Anoplophora glabripennis]
Pt_transcript_23086	154	1382	6	3	6	10	1.92	16.44	0.08	0.05	0.07	0.12	-6.26366044	9.38E-05	0.003272267	Prm	paramyosin, long form-like [Anoplophora glabripennis]
Pt_transcript_24731	15	0	6	205	88	186	0.56	0	0.24	6.97	2.94	5.95	4.309248961	9.47E-05	0.003296619	--	uncharacterized protein LOC108906146 [Anoplophora glabripennis]
Pt_transcript_20126	646	277	157	23	30	69	213.13	84	54.15	7.46	9.45	20.58	-3.228043709	9.54E-05	0.003316406	--
Pt_transcript_22776	131	551	135	33	11	28	1.44	5.79	1.51	0.35	0.11	0.28	-3.562036104	9.57E-05	0.003322259	--	uncharacterized protein LOC108914733 [Anoplophora glabripennis]
Pt_transcript_44431	2	7	1	853	231	2	0.04	0.12	0.02	13.65	3.61	0.03	6.585797152	9.58E-05	0.003322259	nhl-1	RING finger protein nhl-1 [Anoplophora glabripennis]
Pt_transcript_18087	60	46	24	3	6	1	1.25	0.91	0.52	0.06	0.12	0.02	-3.744161096	9.61E-05	0.003329477	--	von Willebrand factor D and EGF domain-containing protein-like isoform X1 [Anoplophora glabripennis]
Pt_transcript_46432	140	68	157	20	30	31	5.07	2.35	5.77	0.71	1.04	1.03	-2.246287777	9.69E-05	0.003352068	--	uncharacterized protein LOC108906124 [Anoplophora glabripennis]
Pt_transcript_12944	637	619	711	384	254	337	86.61	79.12	99.25	50.35	32.47	41.54	-1.091360951	9.72E-05	0.003358209	mago	protein mago nashi [Anoplophora glabripennis]
Pt_transcript_8317	569	1	460	2	0	0	19.09	0.04	15.72	0.09	0	0	-8.597017939	9.77E-05	0.003367238	--	repetitive proline-rich cell wall protein 1-like, partial [Diabrotica virgifera virgifera]
Pt_transcript_3320	960	1080	729	355	283	417	17.46	18.76	13.49	6.27	4.87	6.92	-1.46073821	9.77E-05	0.003367238	SEMA-1A	semaphorin-1A-like [Anoplophora glabripennis]
Pt_transcript_41172	143	80	189	7	3	27	2.21	1.18	2.96	0.11	0.05	0.39	-3.529253068	9.93E-05	0.003416522	sd	protein scalloped isoform X4 [Anoplophora glabripennis]
Pt_transcript_34030	1368	1465	1167	657	455	656	16.74	17.14	14.53	7.82	5.28	7.33	-1.24461589	9.98E-05	0.003431375	SLCO5A1	solute carrier organic anion transporter family member 5A1 [Anoplophora glabripennis]
Pt_transcript_282	1	264	186	1	0	0	0.02	2.33	1.75	0.01	0	0	-8.6794801	0.000100015	0.003433287	mig-15	mitogen-activated protein kinase kinase kinase kinase 4 isoform X4 [Anoplophora glabripennis]
Pt_transcript_43576	126	132	2	0	0	0	2.58	2.59	0.05	0	0	0	-10.76487159	0.000101027	0.003463533	Slc29a3	equilibrative nucleoside transporter 1-like [Anoplophora glabripennis]
Pt_transcript_10163	0	2	1	1	222	318	0	0.09	0.06	0.05	9.61	13.24	7.254241287	0.000101486	0.003474793	TRNT1	CCA tRNA nucleotidyltransferase 1, mitochondrial isoform X1 [Anoplophora glabripennis]
Pt_transcript_19202	35	32	43	2	4	10	0.77	0.67	0.94	0.05	0.1	0.2	-2.765534746	0.0001026	0.00350838	--	protein MMS22-like [Anoplophora glabripennis]
Pt_transcript_24429	643	1160	726	225	195	309	18.44	31.74	21.21	6.27	5.31	8.09	-1.859725044	0.000103797	0.003544741	Fmr1	synaptic functional regulator FMR1 isoform X3 [Anoplophora glabripennis]
Pt_transcript_26788	26	49	35	0	3	0	2.13	3.74	2.84	0	0.3	0	-4.859638313	0.000104113	0.003547075	--	putative uncharacterized protein DDB_G0271606 [Anoplophora glabripennis]
Pt_transcript_7236	93	71	203	16	2	16	2.71	1.97	6.02	0.45	0.06	0.42	-3.52423627	0.000104133	0.003547075	bora	protein aurora borealis [Anoplophora glabripennis]
Pt_transcript_40047	69	46	126	13	12	21	0.66	0.42	1.23	0.12	0.11	0.18	-2.494197037	0.000104583	0.003556369	SK	small conductance calcium-activated potassium channel protein [Anoplophora glabripennis]
Pt_transcript_12330	240	215	232	384	371	558	21.26	18.01	21.02	32.9	30.98	44.91	0.851555315	0.00010468	0.003556369	jagn	protein jagunal [Anoplophora glabripennis]
Pt_transcript_29446	1308	1301	1754	769	630	826	16.81	15.98	22.92	9.61	7.67	9.68	-1.047115819	0.000104808	0.003556369	TOP2	DNA topoisomerase 2 [Anoplophora glabripennis]
Pt_transcript_21643	117	258	198	44	13	39	3.93	8.25	6.77	1.43	0.41	1.19	-2.64480815	0.000105925	0.003586818	--
Pt_transcript_1744	467	676	460	160	183	156	6.69	9.24	6.69	2.24	2.49	2.05	-1.738241751	0.000105976	0.003586818	ci	transcriptional activator cubitus interruptus [Anoplophora glabripennis]
Pt_transcript_43298	212	198	229	106	102	118	13.05	11.58	14.39	6.32	5.93	6.61	-1.048884102	0.000106524	0.003600768	ACPP	prostatic acid phosphatase [Anoplophora glabripennis]
Pt_transcript_6855	69	50	58	183	102	159	1.93	1.33	1.64	4.93	2.68	4.03	1.248237404	0.000107157	0.003617541	--	engulfment and cell motility protein 1 isoform X1 [Anoplophora glabripennis]
Pt_transcript_11701	64	0	160	64	46806	26934	4.54	0	11.61	4.45	3125.21	1732.94	8.234049944	0.000107673	0.003630337	--	uncharacterized protein LOC108917198 [Anoplophora glabripennis]
Pt_transcript_35982	25	18	18	2	0	0	0.59	0.4	0.43	0.05	0	0	-4.827819025	0.000108078	0.003639371	XPO7	exportin-7 isoform X2 [Anoplophora glabripennis]
Pt_transcript_16439	21	1	6	527	1313	13	0.33	0.03	0.1	8.06	19.54	0.19	5.916788163	0.000108355	0.003644044	sky	PREDICTED: TBC1 domain family member 24 isoform X6 [Tribolium castaneum]
Pt_transcript_25903	2293	1784	184	62	54	150	101.64	75.28	8.34	2.68	2.29	6.07	-4.068739341	0.000108537	0.003645552	Act5C	beta-actin, partial [Cotesia chilonis]
Pt_transcript_39791	8	26	10	758	94	87	0.29	0.92	0.37	26.46	3.21	2.87	4.364217787	0.00010927	0.003665528	Ppp1r3b	protein phosphatase 1 regulatory subunit 3B isoform X1 [Anoplophora glabripennis]
Pt_transcript_5787	576	545	575	342	249	347	13.88	12.53	14.1	8	5.68	7.62	-0.927424655	0.000110022	0.003684333	--	uncharacterized protein LOC108906870 [Anoplophora glabripennis]
Pt_transcript_1304	388	409	449	939	584	956	5.02	5.05	5.91	11.8	7.15	11.28	0.919713571	0.000110109	0.003684333	JPH1	junctophilin-1-like [Leptinotarsa decemlineata]
Pt_transcript_5833	188	181	315	72	27	64	4.53	4.17	7.73	1.69	0.62	1.41	-2.142957954	0.000111493	0.003725936	--	uncharacterized protein LOC111507959 isoform X1 [Leptinotarsa decemlineata]
Pt_transcript_13611	33	198	34	1489	491	2845	20.63	110.09	22.51	874.5	282.37	1585.65	4.161731455	0.000111663	0.003726931	--
Pt_transcript_45568	14	51	38	3	0	2	0.72	2.49	1.99	0.15	0	0.09	-4.437405312	0.000112654	0.00375095	--
Pt_transcript_22211	41	2	441	1	1	2	0.76	0.04	8.23	0.03	0.02	0.03	-6.818582177	0.000112666	0.00375095	br	broad-complex [Psacothea hilaris]
Pt_transcript_5043	491	442	517	281	182	241	10.94	9.41	11.72	6.08	3.85	4.9	-1.112705756	0.000113219	0.003764644	gro	protein groucho isoform X2 [Anoplophora glabripennis]
Pt_transcript_34154	337	251	310	1394	638	768	4.45	3.17	4.17	17.88	7.97	9.25	1.573907312	0.000115097	0.003822293	--	muscle M-line assembly protein unc-89-like isoform X2 [Anoplophora glabripennis]
Pt_transcript_30303	2605	0	4572	0	5	2	69.89	0	124.84	0	0.15	0.06	-9.856870119	0.000115339	0.003825517	Cpr	NADPH--cytochrome P450 reductase isoform X1 [Anoplophora glabripennis]
Pt_transcript_24338	225	304	179	68	63	89	5.13	6.61	4.16	1.52	1.37	1.87	-1.739993287	0.000116039	0.003843927	--	von Willebrand factor D and EGF domain-containing protein-like isoform X1 [Anoplophora glabripennis]
Pt_transcript_2811	413	247	425	110	108	165	6.98	3.99	7.31	1.82	1.74	2.54	-1.583384923	0.000116357	0.003846199	lap	phosphatidylinositol-binding clathrin assembly protein LAP-like [Anoplophora glabripennis]
Pt_transcript_30134	293	284	207	103	65	111	4.04	3.74	2.9	1.39	0.85	1.41	-1.548943278	0.000116398	0.003846199	Duox	dual oxidase [Anoplophora glabripennis]
Pt_transcript_23173	142	502	152	11	31	6	2.27	7.66	2.47	0.18	0.48	0.09	-4.047305715	0.000116809	0.003854998	Ptpn4	tyrosine-protein phosphatase non-receptor type 4 isoform X1 [Anoplophora glabripennis]
Pt_transcript_16493	508	449	585	255	250	309	8.89	7.5	10.42	4.35	4.15	4.94	-0.996238081	0.000117056	0.003855957	DHX38	pre-mRNA-splicing factor ATP-dependent RNA helicase PRP16 [Anoplophora glabripennis]
Pt_transcript_2076	860	775	895	377	290	518	13.11	11.28	13.88	5.58	4.19	7.21	-1.172377442	0.000117129	0.003855957	Toll-7	toll-like receptor 7 [Anoplophora glabripennis]
Pt_transcript_888	0	0	0	2	244	53	0	0	0	0.03	2.71	0.57	10.107653	0.000117625	0.003867467	shep	protein alan shepard isoform X3 [Anoplophora glabripennis]
Pt_transcript_37639	7444	2019	9185	317	945	354	61.05	15.83	76.56	2.53	7.34	2.65	-3.615368158	0.000118678	0.003897245	Fasn	fatty acid synthase [Anoplophora glabripennis]
Pt_transcript_14699	147	151	372	15	23	54	5.23	5.11	13.44	0.55	0.78	1.76	-2.944069972	0.000119681	0.003922661	Mettl6	methyltransferase-like protein 6 [Diabrotica virgifera virgifera]
Pt_transcript_4470	82	31	51	4	9	2	1.72	0.62	1.1	0.09	0.18	0.04	-3.472068444	0.000119748	0.003922661	--	zinc finger protein 431-like [Anoplophora glabripennis]
Pt_transcript_979	1978	112	39	9	3	24	23.51	1.27	0.48	0.12	0.04	0.27	-5.876374169	0.000120139	0.003930609	shep	protein alan shepard isoform X3 [Anoplophora glabripennis]
Pt_transcript_12002	1188	707	1016	2002	1921	2137	91.02	51.29	79.5	148.43	138.81	148.78	0.975069903	0.000120814	0.003947835	UFD1	ubiquitin recognition factor in ER-associated degradation protein 1 isoform X2 [Anoplophora glabripennis]
Pt_transcript_11151	376	343	409	740	511	680	21.27	18.44	23.61	40.57	27.31	35.01	0.700369611	0.00012157	0.003967659	Idh3B	isocitrate dehydrogenase [NAD] subunit beta, mitochondrial [Anoplophora glabripennis]
Pt_transcript_34053	7786	7792	7679	12450	13647	18759	168.49	160.96	169.08	261.71	279.58	370.14	0.870451534	0.000122432	0.003990846	GlyP	glycogen phosphorylase [Anoplophora glabripennis]
Pt_transcript_44174	90	78	209	27	23	27	3.09	2.55	7.34	0.92	0.76	0.86	-2.353389981	0.000123203	0.004007818	--	uncharacterized protein LOC108906124 [Anoplophora glabripennis]
Pt_transcript_15259	111	106	108	243	412	303	1.07	0.97	1.06	2.26	3.73	2.64	1.477092344	0.000123255	0.004007818	CACNB1	voltage-dependent L-type calcium channel subunit beta-2 isoform X2 [Anoplophora glabripennis]
Pt_transcript_2458	85	157	149	26	14	42	1.39	2.43	2.46	0.41	0.22	0.62	-2.328836464	0.000124417	0.004039383	Treh	trehalase isoform X1 [Anoplophora glabripennis]
Pt_transcript_8337	98	100	76	382	174	290	3.28	3.18	2.59	12.34	5.5	8.8	1.557604385	0.00012453	0.004039383	twk-7	uncharacterized protein LOC108903740 isoform X1 [Anoplophora glabripennis]
Pt_transcript_16532	116	137	173	44	34	66	3.72	4.16	5.6	1.36	1.03	1.91	-1.648411932	0.000125879	0.00407813	DGCR8	microprocessor complex subunit DGCR8 [Anoplophora glabripennis]
Pt_transcript_35398	880	0	1310	0	0	1	18	0	27.26	0	0	0.03	-10.55905837	0.000126494	0.004093054	Atp7a	copper-transporting ATPase 1 isoform X5 [Anoplophora glabripennis]
Pt_transcript_43615	1	0	0	331	82	1	0.01	0	0	3.65	0.88	0.01	8.826548487	0.000126795	0.004093527	--	mucin-2 isoform X5 [Anoplophora glabripennis]
Pt_transcript_8175	450	297	323	151	129	171	14.65	9.21	10.72	4.77	3.97	5.09	-1.322136712	0.000126817	0.004093527	Cry1	cryptochrome-1-like [Anoplophora glabripennis]
Pt_transcript_5586	160	85	390	21	17	3	3.84	1.95	9.5	0.49	0.4	0.07	-3.993410191	0.000127821	0.0041209	Wee1	wee1-like protein kinase [Anoplophora glabripennis]
Pt_transcript_33640	594	105	85	14	11	29	5.55	0.94	0.81	0.13	0.1	0.25	-3.926790153	0.000127994	0.004121467	AGO2	protein argonaute-2-like [Diabrotica virgifera virgifera]
Pt_transcript_12766	249	401	572	4063	815	13121	29.32	44.49	69.05	461.93	90.32	1401.83	3.773815601	0.000128257	0.004124917	l(2)efl	protein lethal(2)essential for life [Anoplophora glabripennis]
Pt_transcript_23899	10	6	10	58	37	28	0.38	0.22	0.39	2.15	1.34	0.97	2.17154328	0.000128577	0.004130199	--	uncharacterized protein LOC111509072 [Leptinotarsa decemlineata]
Pt_transcript_25320	8	10	15	640	33	84	0.2	0.24	0.38	14.65	0.74	1.82	4.391479377	0.000130697	0.004193227	ClC-a	chloride channel protein 2 [Anoplophora glabripennis]
Pt_transcript_6315	964	1466	1032	418	396	397	25.17	36.54	27.43	10.62	9.79	9.45	-1.577858795	0.000131546	0.004215361	Tret1	facilitated trehalose transporter Tret1-like isoform X1 [Anoplophora glabripennis]
Pt_transcript_10516	438	448	516	255	176	272	20.73	20.2	24.93	11.72	7.89	11.73	-1.071397332	0.000132439	0.004238836	--	beta-1,4-mannosyl-glycoprotein 4-beta-N-acetylglucosaminyltransferase [Anoplophora glabripennis]
Pt_transcript_1778	764	808	760	414	381	405	10.98	11.09	11.1	5.78	5.19	5.31	-1.026778313	0.000132793	0.004242106	jub	LIM domain-containing protein jub isoform X2 [Anoplophora glabripennis]
Pt_transcript_39157	83	75	52	182	159	302	4.39	3.77	2.8	9.32	7.94	14.53	1.536325218	0.000132861	0.004242106	--	uncharacterized protein LOC108916624 [Anoplophora glabripennis]
Pt_transcript_11651	376	457	353	1643	740	1201	24.3	28.02	23.3	102.64	45.07	70.48	1.528745228	0.000133197	0.004247721	slc25a35	solute carrier family 25 member 35 [Anoplophora glabripennis]
Pt_transcript_12795	26	46	7	359	216	172	3.18	5.3	0.88	42.38	24.86	19.08	3.20511443	0.000133969	0.004267211	to	protein takeout-like [Anoplophora glabripennis]
Pt_transcript_41616	5	27	47	0	0	0	0.35	1.61	2.99	0	0	0	-10.68825031	0.000134153	0.004267946	AGPAT1	1-acyl-sn-glycerol-3-phosphate acyltransferase alpha [Diabrotica virgifera virgifera]
Pt_transcript_4629	22	682	270	1	6	16	0.48	13.81	5.82	0.03	0.13	0.32	-5.388734866	0.00013514	0.00429419	SERPINB3	serine protease inhibitor 3/4 isoform X4 [Anoplophora glabripennis]
Pt_transcript_14375	35	70	51	3	9	10	0.57	1.1	0.86	0.06	0.15	0.16	-2.773540209	0.000135751	0.004308413	WNT4	protein Wnt-1-like, partial [Anoplophora glabripennis]
Pt_transcript_30015	3	2	3	18	15	216	0.04	0.03	0.04	0.22	0.18	2.42	4.680119734	0.000136133	0.004315369	Myo18a	unconventional myosin-XVIIIa isoform X4 [Anoplophora glabripennis]
Pt_transcript_14355	129	398	566	31	10	62	4.88	14.3	21.69	1.13	0.36	2.13	-3.496980641	0.000136402	0.004317318	CYP6K1	cytochrome P450 6k1 isoform X1 [Anoplophora glabripennis]
Pt_transcript_2	6175	10626	5722	37384	26757	21989	27.16	44.73	25.58	159.94	111.56	88.29	1.884124939	0.00013652	0.004317318	unc-22	twitchin isoform X2 [Anoplophora glabripennis]
Pt_transcript_499	519	946	280	83	91	125	5.32	9.27	2.92	0.83	0.89	1.17	-2.599037686	0.000137007	0.004327568	olf413	MOXD1 homolog 2 [Anoplophora glabripennis]
Pt_transcript_15871	485	183	174	37	18	4	5.36	1.94	1.95	0.4	0.2	0.05	-3.830941742	0.00013828	0.004362566	DIP2	disco-interacting protein 2 isoform X2 [Anoplophora glabripennis]
Pt_transcript_19781	151	158	133	307	229	340	5.38	5.35	4.81	10.6	7.7	11.01	0.915406464	0.000141824	0.004469047	ENOX1	ecto-NOX disulfide-thiol exchanger 2 [Anoplophora glabripennis]
Pt_transcript_23376	1541	83	163	2	4	31	24.01	1.24	2.59	0.04	0.07	0.45	-5.635588574	0.000142755	0.00449304	mfsd8	major facilitator superfamily domain-containing protein 8 [Anoplophora glabripennis]
Pt_transcript_12895	37	113	31	3	3	9	4.6	13.22	3.95	0.36	0.35	1.01	-3.661860937	0.000143216	0.004502213	ARL2BP	ADP-ribosylation factor-like protein 2-binding protein [Anoplophora glabripennis]
Pt_transcript_41056	43	45	98	154	582	546	0.4	0.4	0.92	1.37	5.05	4.56	2.674397584	0.000143409	0.004502956	--	uncharacterized protein LOC115879788 [Sitophilus oryzae]
Pt_transcript_31330	3233	349	10	4	24	4	54.13	5.6	0.18	0.07	0.39	0.07	-6.820660664	0.000144173	0.004521574	--	annexin A7-like isoform X1 [Leptinotarsa decemlineata]
Pt_transcript_41386	60	57	50	11	14	22	0.67	0.61	0.57	0.12	0.15	0.23	-1.887525271	0.000145468	0.004556785	--	protein ALP1-like [Myzus persicae]
Pt_transcript_43166	105	189	208	54	36	34	2.35	4.03	4.72	1.17	0.77	0.7	-2.071949842	0.000145776	0.004561064	--	colorectal mutant cancer protein [Anoplophora glabripennis]
Pt_transcript_12343	3403	3437	3317	1523	1634	2027	326.54	311.7	325.75	141.3	147.77	176.68	-1.049462411	0.000146358	0.004573854	PSMB4	proteasome subunit beta type-4 [Anoplophora glabripennis]
Pt_transcript_8446	115	54	85	431	211	262	3.95	1.78	2.98	14.37	6.86	8.2	1.756542918	0.000148085	0.004622389	FMRFaR	FMRFamide receptor-like isoform X1 [Anoplophora glabripennis]
Pt_transcript_5838	36	55	34	104	174	188	0.89	1.29	0.85	2.46	4.01	4.18	1.813463732	0.000148398	0.004625953	HMGCR	3-hydroxy-3-methylglutaryl-coenzyme A reductase [Anoplophora glabripennis]
Pt_transcript_35785	62	197	176	602	598	937	1.13	3.37	3.2	10.48	10.14	15.3	2.221856999	0.000148549	0.004625953	NTM	neurotrimin-like isoform X2 [Anoplophora glabripennis]
Pt_transcript_35454	40	35	24	95	110	93	1.96	1.63	1.2	4.51	5.09	4.15	1.521334058	0.000149301	0.004643925	Sugct	succinate--hydroxymethylglutarate CoA-transferase [Anoplophora glabripennis]
Pt_transcript_4220	550	663	901	1419	1420	1795	11.14	12.83	18.57	27.9	27.22	33.13	1.052776245	0.00015022	0.004664734	Tob1	protein Tob1 [Anoplophora glabripennis]
Pt_transcript_45959	87	19	35	5	4	5	3.1	0.64	1.27	0.17	0.13	0.16	-3.445104837	0.000150322	0.004664734	Dgat2	LOW QUALITY PROTEIN: 2-acylglycerol O-acyltransferase 1-like [Anoplophora glabripennis]
Pt_transcript_6258	78	38	79	307	147	222	2.03	0.96	2.1	7.74	3.62	5.27	1.708050607	0.000151666	0.004700926	Ets98B	DNA-binding protein D-ETS-4 [Anoplophora glabripennis]
Pt_transcript_38358	78	327	252	19	8	40	1.33	5.27	4.33	0.31	0.13	0.63	-3.352610699	0.000152757	0.004729211	--	uncharacterized protein LOC116166570 [Photinus pyralis]
Pt_transcript_5939	146	143	348	49	11	25	3.39	3.18	8.23	1.12	0.26	0.53	-2.953952632	0.00015298	0.00473061	Kif18a	kinesin-like protein KIF18A isoform X1 [Anoplophora glabripennis]
Pt_transcript_24408	93	54	0	34745	1388	359	5.03	2.79	0	1809.96	70.49	17.59	7.923126074	0.000154162	0.004761579	Taldo1	transaldolase [Anoplophora glabripennis]
Pt_transcript_44651	0	0	0	4	23	84	0	0	0	0.1	0.56	1.89	9.731319031	0.000155231	0.004789022	dennd10	protein FAM45A [Anoplophora glabripennis]
Pt_transcript_18069	861	2775	2257	94719	4528	21396	203.66	609.07	552.53	21470.81	1000.96	4566	4.307728538	0.000155625	0.004795594	--	uncharacterized protein LOC108913793 [Anoplophora glabripennis]
Pt_transcript_33463	251	135	215	54	35	82	5.55	2.85	4.84	1.17	0.75	1.67	-1.882847373	0.000158909	0.004891126	LST	estrogen sulfotransferase-like [Anoplophora glabripennis]
Pt_transcript_44907	7	15	82	0	0	0	0.35	0.68	3.95	0	0	0	-10.69696753	0.000159404	0.0048967	Agmo	PREDICTED: alkylglycerol monooxygenase [Tribolium castaneum]
Pt_transcript_29981	62	143	72	324	375	874	0.66	1.46	0.78	3.35	3.77	8.47	2.426496123	0.00015946	0.0048967	Mhc	myosin heavy chain, muscle isoform X4 [Anoplophora glabripennis]
Pt_transcript_40276	29	24	26	56	148	184	0.45	0.36	0.41	0.83	2.14	2.56	2.180398333	0.000160168	0.004912749	ANKHD1	ankyrin repeat domain-containing protein 17 isoform X12 [Anoplophora glabripennis]
Pt_transcript_18246	175	19	221	5	12	6	3.5	0.37	4.48	0.1	0.23	0.11	-4.246200769	0.000160859	0.004928248	--	uncharacterized protein LOC108908303 isoform X1 [Anoplophora glabripennis]
Pt_transcript_8880	5099	9241	1209	554	256	674	182.63	315.34	44.11	19.29	8.7	22.02	-3.43821727	0.000162094	0.004960334	slc44a1	uncharacterized protein LOC108908198 [Anoplophora glabripennis]
Pt_transcript_45162	119	175	112	705	268	635	4.38	6.14	4.23	25.2	9.34	21.3	1.920583987	0.000162677	0.004972423	EbpIII	chemosensory protein 6 [Monochamus alternatus]
Pt_transcript_7962	52755	10705	3233	491	1606	534	1675.8	324.19	104.6	15.15	48.28	15.49	-4.73700444	0.000163206	0.004982858	Lsp1gamma	allergen Cr-PI [Anoplophora glabripennis]
Pt_transcript_26054	530	613	552	283	185	298	16.45	18.11	17.42	8.52	5.44	8.42	-1.215746597	0.000164788	0.005025367	GA10892	mannose-1-phosphate guanyltransferase beta [Anoplophora glabripennis]
Pt_transcript_45057	82	123	4	1	0	2	1.16	1.66	0.06	0.02	0	0.03	-5.847996907	0.000165044	0.005027386	--	P-granule-associated novel protein 1-like [Anoplophora glabripennis]
Pt_transcript_46459	14	17	23	2	2	2	1.35	1.57	2.27	0.19	0.18	0.18	-3.238231015	0.000165379	0.005031808	Ahcy	adenosylhomocysteinase isoform X1 [Anoplophora glabripennis]
Pt_transcript_8123	232	84	24	2297	660	1297	7.51	2.6	0.79	72.06	20.2	38.19	3.581096904	0.000166318	0.005054566	Cyp6a9	uncharacterized protein LOC108915211 [Anoplophora glabripennis]
Pt_transcript_25019	124	149	271	38	20	58	1.37	1.58	3.05	0.42	0.21	0.59	-2.298081353	0.000166682	0.00505907	--	uncharacterized protein LOC108915568 [Anoplophora glabripennis]
Pt_transcript_19446	0	0	0	11	7	79	0	0	0	0.47	0.31	2.94	10.27612441	0.000166848	0.00505907	--	nucleoporin-like protein 2 [Anoplophora glabripennis]
Pt_transcript_30165	15	9	53	309	119	212	0.92	0.52	3.2	17.43	6.55	11.27	2.925426547	0.000167395	0.005064594	--
Pt_transcript_46025	23	49	41	495	89	274	0.42	0.83	0.74	8.41	1.48	4.37	2.841133646	0.000167412	0.005064594	mfsd1	major facilitator superfamily domain-containing protein 1 isoform X1 [Anoplophora glabripennis]
Pt_transcript_6120	241	99	217	742	474	588	6.04	2.38	5.55	18.09	11.26	13.45	1.615278776	0.00016843	0.005088327	4CL1	4-coumarate--CoA ligase 1 isoform X1 [Anoplophora glabripennis]
Pt_transcript_17464	30	39	27	244	138	84	1.69	2.11	1.54	13.2	7.29	4.28	2.213682222	0.000168707	0.005088327	--	unnamed protein product [Callosobruchus maculatus]
Pt_transcript_26734	2672	2332	1608	4902	8812	8819	140.04	116.2	85.94	249.08	436.33	420.73	1.69270665	0.000168772	0.005088327	--	forkhead box protein D1-like [Anoplophora glabripennis]
Pt_transcript_14319	4360	3575	3257	8485	5866	7647	67.46	52.85	51.26	127.6	85.97	107.92	0.905976552	0.000170917	0.005147136	stau2	double-stranded RNA-binding protein Staufen homolog 2 [Anoplophora glabripennis]
Pt_transcript_14457	14	8	8	387	17	146	0.17	0.09	0.1	4.53	0.2	1.61	4.138414029	0.000171118	0.005147341	ccdc93	coiled-coil domain-containing protein 93 isoform X1 [Anoplophora glabripennis]
Pt_transcript_5969	22347	735	24018	360	910	517	555.34	17.44	607.48	8.7	21.41	11.72	-4.818422898	0.00017158	0.005155364	MELTF	transferrin [Monochamus alternatus]
Pt_transcript_34281	458	91	36	8	3	0	11.05	2.12	0.9	0.21	0.08	0	-5.600425618	0.000171863	0.005158039	--	uncharacterized protein LOC108913929 [Anoplophora glabripennis]
Pt_transcript_20950	38	17	49	4	6	4	0.6	0.27	0.79	0.06	0.09	0.07	-2.915607813	0.000172636	0.005175378	--	uncharacterized protein LOC116162578 [Photinus pyralis]
Pt_transcript_4082	40	49	27	7	7	10	0.8	0.95	0.57	0.15	0.15	0.19	-2.243271151	0.00017307	0.005182517	rasgef1ba	ras-GEF domain-containing family member 1B isoform X1 [Anoplophora glabripennis]
Pt_transcript_7692	41	58	50	186	187	116	1.27	1.71	1.56	5.52	5.42	3.25	1.644110387	0.000173296	0.005183421	ZDHHC2	palmitoyltransferase ZDHHC2 isoform X1 [Anoplophora glabripennis]
Pt_transcript_33438	69	19	723	11	4	2	1.12	0.3	11.95	0.18	0.07	0.03	-5.577428828	0.000174248	0.005206037	mnb	serine/threonine-protein kinase minibrain isoform X1 [Anoplophora glabripennis]
Pt_transcript_8109	980	3712	1072	133	209	35	31.64	114.24	35.24	4.17	6.38	1.03	-3.967238705	0.000175139	0.005226751	HexA	hexamerin-like [Anoplophora glabripennis]
Pt_transcript_31694	274	82	378	45	29	20	3.54	1.02	4.96	0.56	0.36	0.24	-3.036836768	0.000176455	0.005260103	Mmp2	matrix metalloproteinase-2-like [Anoplophora glabripennis]
Pt_transcript_1152	0	1	0	0	287	1665	0	0.01	0	0	3.39	18.95	11.12541347	0.000177088	0.005273036	TSPAN11	CD81 antigen [Anoplophora glabripennis]
Pt_transcript_15803	738	207	2	0	0	3	14.65	3.93	0.06	0	0	0.06	-8.279223644	0.000177681	0.005283958	MTREX	superkiller viralicidic activity 2-like 2 [Anoplophora glabripennis]
Pt_transcript_12543	3485	2728	2851	1196	1417	1479	379.29	280.12	317.88	125.75	145.23	146.12	-1.228393417	0.000177881	0.005283958	Prosalpha2	proteasome subunit alpha type-2 [Anoplophora glabripennis]
Pt_transcript_24000	816	149	563	88	53	41	11.03	1.92	7.75	1.17	0.68	0.51	-3.132772003	0.000178053	0.005283958	Rbp6	RNA-binding protein Musashi homolog 2 [Anoplophora glabripennis]
Pt_transcript_3387	49	65	17	2280	137	384	0.91	1.15	0.33	40.71	2.4	6.45	4.374093664	0.00017877	0.005299322	--	uncharacterized protein LOC108917198 [Anoplophora glabripennis]
Pt_transcript_47108	67	45	84	187	166	149	3.3	2.12	4.22	8.9	7.73	6.65	1.271986007	0.000180636	0.005348654	--	uncharacterized protein LOC108917767 [Anoplophora glabripennis]
Pt_transcript_7318	382	164	533	1373	1063	1618	11.12	4.58	15.79	38.79	29.29	42.91	1.817464036	0.000182263	0.00538848	Hlf	hepatic leukemia factor isoform X6 [Anoplophora glabripennis]
Pt_transcript_8118	101	730	113	3727	2370	10892	3.31	22.61	3.76	117.42	72.78	322.13	4.109510376	0.000182388	0.00538848	PPO1	uncharacterized protein LOC108904736 [Anoplophora glabripennis]
Pt_transcript_2509	235	291	192	26018	3174	201	3.81	4.51	3.17	409.33	48.68	2.98	5.326284752	0.000183707	0.005421398	nhl-1	RING finger protein nhl-1 [Anoplophora glabripennis]
Pt_transcript_25017	9	27	10	119	52	208	0.15	0.41	0.17	1.82	0.78	2.98	2.934296753	0.000184105	0.005427093	SDR-1	farnesol dehydrogenase-like isoform X2 [Anoplophora glabripennis]
Pt_transcript_4369	276	13	220	0	5	5	5.7	0.26	4.62	0	0.11	0.1	-5.654806489	0.000186123	0.005480509	Dredd	caspase-8 [Anoplophora glabripennis]
Pt_transcript_46799	241	30	65	10	6	2	5.33	0.64	1.46	0.24	0.13	0.04	-4.179666396	0.00018655	0.005486982	SERPINB3	serine protease inhibitor 3/4 isoform X4 [Anoplophora glabripennis]
Pt_transcript_12443	3233	2773	3003	1509	1608	1755	303.78	246.32	288.73	137.11	142.41	149.81	-0.966291473	0.000188399	0.0055352	Prosalpha4	proteasome subunit alpha type-7-1 [Anoplophora glabripennis]
Pt_transcript_28364	34	37	28	172	62	233	0.61	0.63	0.52	3	1.05	3.82	2.160788207	0.000191103	0.005608442	--	uncharacterized protein LOC115874924 [Sitophilus oryzae]
Pt_transcript_26827	31	41	42	92	90	182	0.41	0.51	0.55	1.15	1.1	2.13	1.575114715	0.000191928	0.005625868	unk	unnamed protein product [Callosobruchus maculatus]
Pt_transcript_35624	82	448	33	3	9	12	1.3	6.77	0.54	0.06	0.15	0.18	-4.464467209	0.000192121	0.005625868	Mef2	myocyte-specific enhancer factor 2 isoform X2 [Anoplophora glabripennis]
Pt_transcript_16600	83	352	74	5	1	18	2.8	11.23	2.52	0.18	0.05	0.55	-4.407213283	0.000192759	0.005638156	AAEL008004	elongation of very long chain fatty acids protein AAEL008004-like [Anoplophora glabripennis]
Pt_transcript_7369	1298	689	796	3121	3355	2259	38.42	19.45	23.99	89.69	93.96	60.95	1.579193832	0.000192967	0.005638156	DNAJA1	dnaJ homolog subfamily A member 1 [Anoplophora glabripennis]
Pt_transcript_23788	92	99	100	26	35	20	1.27	1.31	1.4	0.36	0.46	0.26	-1.881737118	0.000194359	0.00567258	Gel	gelsolin-like [Anoplophora glabripennis]
Pt_transcript_12716	9	0	5	584	13	250	1.12	0	0.69	65.46	1.52	26.36	5.688433865	0.000194892	0.005681884	wupA	troponin I isoform X9 [Anoplophora glabripennis]
Pt_transcript_34689	0	0	0	186	1	80	0	0	0	1.84	0.01	0.75	9.759333407	0.000195652	0.005694336	mig-15	serine/threonine-protein kinase mig-15 isoform X6 [Anoplophora glabripennis]
Pt_transcript_11455	24336	21766	13	252	154	109	1460.24	1240.36	0.84	14.7	8.77	6.01	-6.517848305	0.000195749	0.005694336	FER1	ferritin 2 [Monochamus alternatus]
Pt_transcript_12450	377	328	404	586	649	690	35.74	29.46	39.21	53.72	58.05	59.47	0.713759846	0.000196555	0.005709217	DCXR	uncharacterized protein LOC108905100 [Anoplophora glabripennis]
Pt_transcript_8268	811	582	1276	2008	3127	4721	26.66	18.24	42.72	64.08	97.25	141.43	1.788842492	0.000196691	0.005709217	--	uncharacterized protein LOC108909547 [Anoplophora glabripennis]
Pt_transcript_5355	947	716	958	451	434	519	22.24	16.05	22.9	10.29	9.65	11.11	-0.978702631	0.000198156	0.005745145	DNAJC10	dnaJ homolog subfamily C member 10-like [Anoplophora glabripennis]
Pt_transcript_2528	202	137	211	361	414	701	3.28	2.13	3.5	5.71	6.38	10.4	1.335786324	0.000198529	0.005745145	Foxp4	forkhead box protein P1 isoform X1 [Anoplophora glabripennis]
Pt_transcript_14760	36	158	504	20	12	7	0.88	3.68	12.49	0.48	0.29	0.18	-4.165700416	0.000198668	0.005745145	tardbp	TAR DNA-binding protein 43 isoform X4 [Anoplophora glabripennis]
Pt_transcript_18593	17	23	15	58	47	55	1.63	2.09	1.48	5.39	4.26	4.8	1.474485964	0.000198796	0.005745145	MKRN2OS	MKRN2 opposite strand protein [Anoplophora glabripennis]
Pt_transcript_26736	863	749	90	39	51	53	26.19	21.68	2.81	1.16	1.49	1.47	-3.620700282	0.000200059	0.005775337	Rbfox3	RNA binding protein fox-1 homolog 1-like isoform X2 [Anoplophora glabripennis]
Pt_transcript_1879	396	233	504	94	118	131	5.81	3.27	7.52	1.34	1.64	1.75	-1.811271153	0.000201594	0.005813322	Claspin	claspin-like [Anoplophora glabripennis]
Pt_transcript_43494	0	3	7	104	796	10	0	0.08	0.18	2.42	17.98	0.22	6.309388899	0.000202323	0.005827999	--
Pt_transcript_12976	653	429	230	5037	834	7867	92.77	57.26	33.56	689.98	111.4	1013	3.304917259	0.000203622	0.005859052	--	glycine-rich RNA-binding protein 2, mitochondrial-like isoform X2 [Anoplophora glabripennis]
Pt_transcript_45474	30	2681	155	19	19	21	0.76	65.14	4.03	0.49	0.46	0.49	-5.601770788	0.00020407	0.005865581	Cpr	NADPH--cytochrome P450 reductase isoform X1 [Anoplophora glabripennis]
Pt_transcript_30048	44	65	14	312	319	203	6.31	8.84	2.06	43.2	43	26.37	2.709503397	0.000204356	0.005867422	CG14105	tetratricopeptide repeat protein 36 homolog [Anoplophora glabripennis]
Pt_transcript_9147	237	271	344	120	118	111	8.76	9.54	12.95	4.3	4.12	3.74	-1.361712961	0.000204682	0.005870418	dus3l	tRNA-dihydrouridine(47) synthase [NAD(P)(+)]-like [Anoplophora glabripennis]
Pt_transcript_22774	3	6	19	757	29	98	0.08	0.13	0.41	14.92	0.57	1.81	4.802360012	0.000205398	0.005884598	OPCML	Ig-like and fibronectin type-III domain-containing protein 1 isoform X1 [Anoplophora glabripennis]
Pt_transcript_22314	43	63	58	129	226	500	0.28	0.4	0.38	0.81	1.39	2.95	2.280508168	0.000207702	0.005942405	Nfat5	nuclear factor of activated T-cells 5 isoform X2 [Anoplophora glabripennis]
Pt_transcript_30144	181	94	6	4	1	4	23.48	11.58	0.87	0.58	0.22	0.56	-4.723510379	0.000207864	0.005942405	Rel	nuclear factor NF-kappa-B p110 subunit isoform X1 [Anoplophora glabripennis]
Pt_transcript_19813	163	177	180	48	69	76	4.94	5.11	5.55	1.42	1.98	2.09	-1.506667975	0.000208346	0.005949749	ddr-2	epithelial discoidin domain-containing receptor 1-like [Anoplophora glabripennis]
Pt_transcript_32608	137	132	151	55	61	74	3.1	2.85	3.49	1.21	1.31	1.53	-1.220864952	0.000208772	0.005955508	--	uncharacterized protein LOC108903390 [Anoplophora glabripennis]
Pt_transcript_42129	130	102	232	46	40	36	7.38	5.52	13.37	2.53	2.14	1.89	-2.001648481	0.000209394	0.005966818	--	uncharacterized protein LOC108915323 isoform X1 [Anoplophora glabripennis]
Pt_transcript_1430	646	539	801	359	275	346	8.44	6.73	10.64	4.56	3.4	4.12	-1.095309687	0.000211221	0.006012434	Brwd3	bromodomain and WD repeat-containing protein 3 isoform X1 [Anoplophora glabripennis]
Pt_transcript_39055	865	6999	11	0	1	26	106.05	807.77	1.46	0	0.14	2.9	-8.233998022	0.000211642	0.006017949	--	adenylate cyclase, terminal-differentiation specific [Anoplophora glabripennis]
Pt_transcript_5187	85	1047	353	47	25	13	1.91	22.42	8.06	1.03	0.54	0.27	-4.137770797	0.000212053	0.006023159	Prdm13	uncharacterized protein LOC108913001 [Anoplophora glabripennis]
Pt_transcript_27683	200	12	31	2	0	3	6.76	0.39	1.06	0.07	0	0.11	-5.51131341	0.000213364	0.006053925	--	perlucin-like [Anoplophora glabripennis]
Pt_transcript_17507	15	13	4	74	38	67	1.16	0.95	0.32	5.54	2.77	4.71	2.42170123	0.000219045	0.006208465	--	uncharacterized protein LOC108903663 [Anoplophora glabripennis]
Pt_transcript_37175	146	252	118	20	2	26	5.43	8.93	4.47	0.72	0.07	0.88	-3.495112992	0.000220332	0.006228737	--	uncharacterized protein LOC108912595 [Anoplophora glabripennis]
Pt_transcript_44550	61	39	267	15	5	6	2.49	1.52	11.13	0.62	0.2	0.25	-3.822682504	0.000220351	0.006228737	--
Pt_transcript_9436	693	221	279	21	36	2	27.67	8.43	11.37	0.82	1.38	0.07	-4.386251847	0.000220465	0.006228737	--
Pt_transcript_17721	6	15	14	37	67	69	3.32	7.44	8.19	19.32	34.21	34.13	2.20972083	0.000221635	0.006255115	--	uncharacterized protein LOC108910855 [Anoplophora glabripennis]
Pt_transcript_18166	135	92	120	43	43	56	17.91	11.54	16.36	5.62	5.45	6.76	-1.36135586	0.000224555	0.006330778	tsl	torso-like protein [Anoplophora glabripennis]
Pt_transcript_26558	288	272	323	910	514	1631	2.6	2.35	2.96	7.97	4.39	13.41	1.703942937	0.000225233	0.006343134	MYO18A	unconventional myosin-XVIIIa isoform X2 [Anoplophora glabripennis]
Pt_transcript_7552	175	73	497	30	21	34	5.33	2.12	15.38	0.88	0.6	0.96	-3.225977807	0.000225475	0.006343206	sub	kinesin-like protein subito [Anoplophora glabripennis]
Pt_transcript_13549	491	688	750	1429	1402	1399	207.81	263.97	332.57	573.12	548.75	529.87	1.038091302	0.000228111	0.006410561	--	uncharacterized protein LOC108915484 [Anoplophora glabripennis]
Pt_transcript_15494	116	124	105	263	185	353	4.74	4.83	4.37	10.43	7.15	13.15	1.140417206	0.000230683	0.006475995	--	uncharacterized protein LOC108911245 [Anoplophora glabripennis]
Pt_transcript_9565	2838	2775	3223	1590	1627	1807	113.53	105.71	131.37	61.72	61.55	65.85	-0.890565204	0.000232135	0.006509857	CCT8	T-complex protein 1 subunit theta [Anoplophora glabripennis]
Pt_transcript_35135	24	31	3	539	38	1215	0.87	1.06	0.12	18.31	1.29	38.78	4.831778396	0.000232915	0.006520959	LUM	leucine-rich repeat neuronal protein 1 isoform X1 [Anoplophora glabripennis]
Pt_transcript_27292	100	407	38	789	4227	6268	3.55	13.73	1.37	27.1	141.39	201.93	4.31191446	0.000233135	0.006520959	PPO1	uncharacterized protein LOC108904736 [Anoplophora glabripennis]
Pt_transcript_21476	99	76	115	212	210	442	16.82	12.09	20.11	34.67	33.48	67.97	1.473436667	0.000233269	0.006520959	Cyt-b5	cytochrome b5 [Anoplophora glabripennis]
Pt_transcript_16337	39	20	64	145	238	162	1.55	0.77	2.62	5.6	8.91	5.84	2.042445848	0.000234631	0.006552106	4CLL7	4-coumarate--CoA ligase 1 isoform X1 [Anoplophora glabripennis]
Pt_transcript_17798	9	5	20	9	314	800	0.54	0.3	1.21	0.53	17.01	41.64	4.851413882	0.000234987	0.006555137	nAChRalpha2	acetylcholine receptor subunit alpha-type acr-16-like [Anoplophora glabripennis]
Pt_transcript_3936	23	20	23	1109	119	60	0.46	0.38	0.47	21.14	2.21	1.08	4.221015147	0.000235561	0.006564263	IPMK	inositol polyphosphate multikinase isoform X1 [Anoplophora glabripennis]
Pt_transcript_17839	8	7	2	428	89	11	0.24	0.21	0.06	12.42	2.52	0.3	4.901221846	0.000235888	0.006566461	CHD1	chromodomain-helicase-DNA-binding protein 1 isoform X1 [Anoplophora glabripennis]
Pt_transcript_23539	25	20	25	60	46	59	0.69	0.53	0.7	1.61	1.2	1.48	1.159871337	0.00023648	0.006576028	--
Pt_transcript_15022	102	155	128	46	38	54	0.72	1.05	0.92	0.32	0.26	0.35	-1.532303551	0.000236884	0.006580349	comt	vesicle-fusing ATPase 1-like isoform X3 [Anoplophora glabripennis]
Pt_transcript_25968	67	35	52	4	12	4	1.62	0.82	1.28	0.1	0.29	0.1	-2.924448967	0.000237776	0.00659822	Larp4B	la-related protein 4 [Anoplophora glabripennis]
Pt_transcript_2500	351	261	868	67	106	81	5.65	4.03	14.22	1.05	1.63	1.2	-2.622882061	0.000238119	0.006600826	GART	trifunctional purine biosynthetic protein adenosine-3 [Anoplophora glabripennis]
Pt_transcript_14997	158	113	144	261	400	375	64.67	42.04	61.76	101.4	151.68	137.6	1.213495693	0.000239155	0.006622614	Non1	nucleolar GTP-binding protein 1 [Anoplophora glabripennis]
Pt_transcript_30067	5	2	2	4	281	67	0.09	0.04	0.05	0.08	4.53	1.05	4.974733241	0.000240549	0.006653474	--
Pt_transcript_31650	155	42	617	14	20	6	8.55	2.21	34.73	0.78	1.06	0.33	-4.389782487	0.000240771	0.006653474	TL1	thaumatin-like protein 1a [Anoplophora glabripennis]
Pt_transcript_37028	120	46	118	318	298	308	14.51	5.24	14.66	37.12	33.98	33.88	1.609214705	0.00024429	0.006743686	CTRL	serine protease snake-like isoform X1 [Anoplophora glabripennis]
Pt_transcript_14112	1	0	0	171	1	75	0.04	0	0	6.3	0.04	2.6	7.804131021	0.000246498	0.006797554	--	F-box only protein 6 isoform X2 [Anoplophora glabripennis]
Pt_transcript_6343	426	372	767	157	135	210	11.08	9.23	20.31	3.97	3.32	4.98	-1.727054991	0.00024687	0.006800735	Myt1	membrane-associated tyrosine- and threonine-specific cdc2-inhibitory kinase isoform X1 [Anoplophora glabripennis]
Pt_transcript_26248	175	5	41	2891	183	6338	3.25	0.1	0.79	52.13	3.23	107.25	5.295641403	0.000248059	0.006826385	cat	catalase-like [Anoplophora glabripennis]
Pt_transcript_6185	622	861	483	101	182	198	15.86	20.93	12.54	2.51	4.4	4.6	-2.099577454	0.000248561	0.006833108	--	uncharacterized protein LOC108908962 isoform X1 [Anoplophora glabripennis]
Pt_transcript_42490	36	9	26	105	99	102	0.36	0.08	0.26	1.01	0.92	0.92	2.025535092	0.000249069	0.006839975	--	uncharacterized protein LOC111691511 [Anoplophora glabripennis]
Pt_transcript_13002	942	1136	1279	1963	2185	3143	126.99	143.99	177	255.23	276.94	384.12	1.03236995	0.00025054	0.006873263	RpL24-like	probable ribosome biogenesis protein RLP24 [Anoplophora glabripennis]
Pt_transcript_42605	24	1	1	128	148	740	0.45	0.03	0.03	2.34	2.64	12.7	5.115477217	0.000251397	0.006889637	Nca	hypothetical protein LSTR_LSTR003393 [Laodelphax striatellus]
Pt_transcript_2736	29	9	6	328	38	229	0.5	0.16	0.1	5.37	0.62	3.52	3.645374017	0.000252112	0.006897992	--	protein grindelwald [Anoplophora glabripennis]
Pt_transcript_8228	98	107	167	327	235	299	3.26	3.39	5.64	10.54	7.39	9.05	1.134405433	0.000252223	0.006897992	Prkag2	5'-AMP-activated protein kinase subunit gamma-1 isoform X2 [Diabrotica virgifera virgifera]
Pt_transcript_19799	55	65	9	4	1	2	5.41	6.1	0.97	0.42	0.18	0.21	-3.945552216	0.000253558	0.00692737	slv	sugar transporter SWEET1 [Anoplophora glabripennis]
Pt_transcript_25684	382	185	258	88	72	111	4.49	2.08	3.09	1.01	0.81	1.2	-1.67747464	0.000254926	0.006957204	nito	putative RNA-binding protein 15B [Anoplophora glabripennis]
Pt_transcript_14912	18	4	149	0	0	0	0.56	0.12	4.51	0	0	0	-10.75655632	0.000255175	0.006957204	hth	homeobox protein homothorax isoform X3 [Anoplophora glabripennis]
Pt_transcript_19142	334	517	548	82	111	188	4.4	6.51	7.34	1.05	1.39	2.27	-1.954097499	0.000255804	0.006967185	Rbp6	RNA-binding protein Musashi homolog 2 [Anoplophora glabripennis]
Pt_transcript_13770	21	72	32	195	291	221	34.62	96.79	55.98	283.15	425.17	311.28	2.443887407	0.00025662	0.006982228	--
Pt_transcript_11860	106	107	58	381	213	291	7.58	7.26	4.24	26.39	14.38	18.93	1.64566976	0.000257738	0.007005445	Ethe1	persulfide dioxygenase ETHE1, mitochondrial [Anoplophora glabripennis]
Pt_transcript_45650	38	113	88	85	1656	4037	0.46	1.32	1.1	1.01	19.08	44.78	4.493410722	0.000258499	0.007018926	Nfat5	nuclear factor of activated T-cells 5 isoform X1 [Anoplophora glabripennis]
Pt_transcript_10801	202	203	190	389	356	349	10.39	9.92	9.96	19.39	17.3	16.34	0.808920073	0.000259205	0.0070309	--	uncharacterized protein LOC108903427 [Anoplophora glabripennis]
Pt_transcript_10819	317	121	133	653	620	891	16.45	6.01	7.04	32.84	30.4	42.07	1.835855578	0.000260808	0.00706715	cex-2	calexcitin-1 [Anoplophora glabripennis]
Pt_transcript_47775	127	102	134	55	41	35	1.24	0.95	1.33	0.53	0.38	0.31	-1.528694281	0.000261519	0.007079175	--	gamma-soluble NSF attachment protein-like [Anoplophora glabripennis]
Pt_transcript_32644	87	1	485	1	2	0	2.57	0.04	14.58	0.04	0.08	0	-7.162391329	0.000261814	0.007079943	CDase	neutral ceramidase isoform X2 [Anoplophora glabripennis]
Pt_transcript_16389	2	4	9	34	22	108	0.09	0.17	0.41	1.41	0.89	4.15	3.26706616	0.000264313	0.00714022	--	proton-coupled folate transporter isoform X1 [Anoplophora glabripennis]
Pt_transcript_27748	52	22	19	607	65	319	1.3	0.54	0.5	14.71	1.54	7.25	3.328080322	0.000264904	0.007145399	--
Pt_transcript_5418	1915	1642	1859	1153	1026	1298	44.76	36.62	44.2	26.17	22.69	27.65	-0.714886489	0.000265044	0.007145399	Copb2	coatomer subunit beta' [Anoplophora glabripennis]
Pt_transcript_11975	163	304	23	9	4	17	12.14	21.51	1.75	0.65	0.28	1.15	-4.089093927	0.000267849	0.007207512	--	uncharacterized protein LOC108908896 [Anoplophora glabripennis]
Pt_transcript_47528	126	124	198	54	51	66	8.56	7.99	13.73	3.55	3.27	4.08	-1.47403707	0.00026856	0.007207512	RFC2	replication factor C subunit 2 [Leptinotarsa decemlineata]
Pt_transcript_20537	19	8	16	255	63	53	0.25	0.1	0.21	3.16	0.77	0.62	3.022367813	0.000268648	0.007207512	Arhgap6	uncharacterized protein LOC108917763 isoform X1 [Anoplophora glabripennis]
Pt_transcript_15471	44	347	1	1	0	0	1.37	10.12	0.03	0.04	0	0	-8.169925001	0.000268707	0.007207512	SERPINB4	serine protease inhibitor 3/4 isoform X14 [Anoplophora glabripennis]
Pt_transcript_37095	44	175	144	19	19	14	0.77	2.9	2.55	0.33	0.32	0.23	-2.821339151	0.000268708	0.007207512	rbm5-a	RNA-binding protein 5 [Anoplophora glabripennis]
Pt_transcript_9603	129	159	140	428	358	282	5.15	6.05	5.7	16.59	13.53	10.26	1.256617664	0.000269677	0.007226202	ALDH3B1	aldehyde dehydrogenase, dimeric NADP-preferring-like [Anoplophora glabripennis]
Pt_transcript_7925	974	550	675	250	99	247	30.71	16.52	21.67	7.66	2.96	7.1	-1.959125379	0.000270236	0.007232217	Skeletor	protein Skeletor, isoforms B/C [Anoplophora glabripennis]
Pt_transcript_2265	91	144	118	348	215	357	1.43	2.17	1.89	5.31	3.19	5.11	1.309789012	0.000270447	0.007232217	--	uncharacterized protein LOC108915062 isoform X4 [Anoplophora glabripennis]
Pt_transcript_494	882	635	794	312	355	415	8.95	6.16	8.19	3.08	3.42	3.84	-1.172093769	0.000271484	0.007252613	--	titin-like [Anoplophora glabripennis]
Pt_transcript_46486	7	18	13	180	29	122	0.14	0.35	0.27	3.57	0.56	2.27	3.074000581	0.000273105	0.007288581	ppk28	pickpocket protein 28-like isoform X1 [Anoplophora glabripennis]
Pt_transcript_6777	55	24	92	2	7	9	1.46	0.61	2.49	0.05	0.18	0.22	-3.341036918	0.000273441	0.007290195	Mcm10	protein MCM10 homolog [Diabrotica virgifera virgifera]
Pt_transcript_21952	1024	1308	888	389	404	338	15.99	19.52	14.1	5.9	5.98	4.83	-1.569919224	0.000273757	0.007291296	CAND1	cullin-associated NEDD8-dissociated protein 1 [Anoplophora glabripennis]
Pt_transcript_27524	36	54	13	1	3	4	0.58	0.81	0.22	0.02	0.06	0.07	-3.424026283	0.00027447	0.007301279	SYNCRIP	heterogeneous nuclear ribonucleoprotein R isoform X7 [Anoplophora glabripennis]
Pt_transcript_45479	2	0	2	614	654	0	0.03	0	0.03	6.44	6.68	0	7.772589504	0.000274683	0.007301279	Hrb27C	heterogeneous nuclear ribonucleoprotein 27C isoform X3 [Anoplophora glabripennis]
Pt_transcript_48145	25	224	14	2	1	5	0.55	4.53	0.31	0.05	0.02	0.11	-4.904216461	0.000276911	0.007353123	--	odorant-binding protein 8 [Monochamus alternatus]
Pt_transcript_30123	577	500	464	902	787	920	23.07	19.02	18.92	34.99	29.75	33.49	0.687117968	0.000279122	0.007397513	Hayan	serine protease persephone-like [Anoplophora glabripennis]
Pt_transcript_36939	0	0	0	4	19	26	0	0	0	0.07	0.31	0.41	8.040746342	0.000279175	0.007397513	GVQW3	transmembrane protein 53 isoform X1 [Anoplophora glabripennis]
Pt_transcript_39	532	224	544	1133	1308	1624	3.48	1.4	3.61	7.2	8.1	9.68	1.556937018	0.000279476	0.007397513	Wnk3	titin [Anoplophora glabripennis]
Pt_transcript_6662	422	868	152	2346	3862	5649	11.4	22.34	4.19	61.44	98.55	138.84	2.977913713	0.000279699	0.007397513	Zasp52	PDZ and LIM domain protein Zasp isoform X5 [Anoplophora glabripennis]
Pt_transcript_21123	178	95	68	26	20	11	3.84	1.96	1.49	0.56	0.43	0.23	-2.579037667	0.000280822	0.007419798	--	unnamed protein product [Callosobruchus maculatus]
Pt_transcript_6103	542	484	543	229	259	223	13.42	11.43	13.68	5.51	6.07	5.03	-1.213930113	0.000281446	0.007428889	WDR36	WD repeat-containing protein 36 [Anoplophora glabripennis]
Pt_transcript_42005	106	84	114	302	293	196	2.8	2.13	3.07	7.72	7.29	4.7	1.300855871	0.000281829	0.007431603	ZFY	zinc finger protein OZF [Anoplophora glabripennis]
Pt_transcript_261	380	304	428	199	174	211	3.45	2.64	3.95	1.76	1.5	1.75	-1.002876761	0.000282203	0.007432245	--	serine/threonine-protein phosphatase 6 regulatory ankyrin repeat subunit A-like [Anoplophora glabripennis]
Pt_transcript_12241	232	219	253	561	385	940	20.02	17.86	22.28	46.75	31.26	73.52	1.332726975	0.000282415	0.007432245	NPL	N-acetylneuraminate lyase-like isoform X1 [Anoplophora glabripennis]
Pt_transcript_7886	233	275	303	96	26	65	7.29	8.21	9.65	2.92	0.79	1.87	-2.172221373	0.000283805	0.007452287	--	uncharacterized protein LOC108910414 isoform X1 [Anoplophora glabripennis]
Pt_transcript_14492	2	6	5	674	108	2	0.07	0.14	0.14	15.48	2.42	0.06	5.681288618	0.0002839	0.007452287	--	ribosome-binding protein 1 isoform X6 [Anoplophora glabripennis]
Pt_transcript_44267	187	464	372	103	44	55	3.8	8.99	7.66	2.04	0.85	1.02	-2.386860331	0.00028402	0.007452287	--	uncharacterized protein LOC115891022 isoform X2 [Sitophilus oryzae]
Pt_transcript_42677	30	281	81	13	8	5	0.4	3.55	1.09	0.17	0.1	0.06	-3.932885804	0.000284847	0.007466591	--	uncharacterized protein LOC111691562 [Anoplophora glabripennis]
Pt_transcript_30074	1954	3548	316	197	30	139	34.58	59.97	5.7	3.4	0.52	2.25	-4.022187937	0.000286913	0.007513319	--	uncharacterized protein LOC108908198 [Anoplophora glabripennis]
Pt_transcript_46876	124	112	128	528	231	303	1.73	1.49	1.82	7.13	3.04	3.85	1.475990711	0.000289825	0.00758209	Myb	myb-related protein B isoform X1 [Anoplophora glabripennis]
Pt_transcript_15810	15	7	11	57	26	49	0.19	0.09	0.15	0.69	0.31	0.56	1.859137464	0.00029015	0.007583099	GARNL3	GTPase-activating Rap/Ran-GAP domain-like protein 3 isoform X2 [Anoplophora glabripennis]
Pt_transcript_25065	73	63	139	8	22	17	5.44	4.42	10.58	0.61	1.54	1.14	-2.635235707	0.000293384	0.007660076	ORC6	origin recognition complex subunit 6 [Anoplophora glabripennis]
Pt_transcript_45081	288	288	282	159	112	121	3.76	3.59	3.74	2.02	1.38	1.44	-1.196180413	0.000295191	0.007699655	--	uncharacterized protein LOC108913817 isoform X2 [Anoplophora glabripennis]
Pt_transcript_36730	102	74	217	24	23	37	1.37	0.96	2.96	0.32	0.29	0.46	-2.305656926	0.000296333	0.007718795	PARD3	partitioning defective 3 homolog isoform X6 [Anoplophora glabripennis]
Pt_transcript_12815	473	883	535	1817	1970	1931	60.05	105.52	69.69	222.61	235.27	222.35	1.531766587	0.000296507	0.007718795	Adi1	1,2-dihydroxy-3-keto-5-methylthiopentene dioxygenase [Anoplophora glabripennis]
Pt_transcript_29661	206	189	198	350	272	447	5.83	5.11	5.7	9.62	7.29	11.53	0.773266031	0.00029848	0.007762534	B3GALT6	beta-1,3-galactosyltransferase 6 [Anoplophora glabripennis]
Pt_transcript_24904	0	2	9	66	258	39	0	0.03	0.16	1.02	3.85	0.56	4.836880874	0.000299853	0.00778433	--	uncharacterized protein LOC108905115 [Anoplophora glabripennis]
Pt_transcript_2498	92	867	250	15	0	16	1.51	13.46	4.13	0.25	0	0.24	-5.284647079	0.000299906	0.00778433	--	uncharacterized protein LOC108913650 [Anoplophora glabripennis]
Pt_transcript_39191	432	64	321	27	38	29	10.97	1.55	8.28	0.67	0.92	0.69	-3.189477799	0.00030113	0.007808449	VTA1	vacuolar protein sorting-associated protein VTA1 homolog [Anoplophora glabripennis]
Pt_transcript_40815	20	9	7	0	0	0	0.46	0.19	0.17	0	0	0	-8.094517599	0.000303745	0.007867428	pea	ATP-dependent RNA helicase DHX8 isoform X3 [Anoplophora glabripennis]
Pt_transcript_22828	212	66	296	8	30	8	4.77	1.43	6.76	0.19	0.64	0.17	-3.695993813	0.000304319	0.007867428	mys	integrin beta-PS isoform X2 [Anoplophora glabripennis]
Pt_transcript_19931	256	147	168	404	666	625	7.17	3.95	4.79	11	17.65	15.98	1.488079971	0.000304443	0.007867428	--	protein amnionless [Anoplophora glabripennis]
Pt_transcript_4341	6763	492	19	6	53	24	137.94	9.59	0.41	0.12	1.04	0.46	-6.512874558	0.000304592	0.007867428	Pgi	glucose-6-phosphate isomerase [Anoplophora glabripennis]
Pt_transcript_21758	48	99	88	552	338	206	1.65	3.24	3.08	18.4	10.98	6.47	2.16932149	0.000306073	0.007897997	slc44a2	uncharacterized protein LOC108908198 [Anoplophora glabripennis]
Pt_transcript_46262	24	25	22	58	63	141	1.13	1.13	1.04	2.61	2.77	5.95	1.779609932	0.000306951	0.007912386	--	uncharacterized protein LOC108904958 [Anoplophora glabripennis]
Pt_transcript_20346	331	44	1167	16	36	12	7.49	0.95	26.84	0.35	0.79	0.26	-4.655351829	0.000307228	0.007912386	--	muscle M-line assembly protein unc-89 [Anoplophora glabripennis]
Pt_transcript_36454	12	19	10	482	16	255	0.16	0.24	0.14	6.05	0.2	3	4.098422053	0.000308472	0.007931943	--	dystroglycan isoform X1 [Anoplophora glabripennis]
Pt_transcript_36924	33	33	40	69	94	98	0.75	0.71	0.92	1.51	2.01	2.02	1.218924403	0.000308586	0.007931943	WDR59	GATOR complex protein WDR59 isoform X2 [Anoplophora glabripennis]
Pt_transcript_34061	1588	1283	1197	745	542	664	312.74	235.59	243.16	141.03	99.94	118.27	-1.139623125	0.000311128	0.007989534	--	odorant-binding protein 8 [Monochamus alternatus]
Pt_transcript_44582	239	230	291	405	399	452	5.69	5.21	7.02	9.33	8.97	9.77	0.647458426	0.000312034	0.008005049	HARBI1	putative nuclease HARBI1 [Sitophilus oryzae]
Pt_transcript_41291	57	114	76	403	235	244	3.62	6.8	4.87	24.53	13.98	13.96	1.778904383	0.000312881	0.008019005	--	titin isoform X2 [Anoplophora glabripennis]
Pt_transcript_5562	287	412	357	1293	1250	741	6.85	9.39	8.67	30	28.24	16.14	1.578189726	0.000313761	0.008033793	Pfk	ATP-dependent 6-phosphofructokinase isoform X3 [Anoplophora glabripennis]
Pt_transcript_37886	2	133	638	3	0	4	0.07	3.04	15.5	0.09	0	0.11	-6.539934245	0.000314598	0.008040559	wat	fatty acyl-CoA reductase wat-like [Anoplophora glabripennis]
Pt_transcript_42010	43	67	51	78	822	905	0.79	1.17	0.94	1.39	14.16	15.01	3.397519738	0.000314632	0.008040559	AKAP1	A-kinase anchor protein 1, mitochondrial [Anoplophora glabripennis]
Pt_transcript_12583	2463	3988	2676	7268	7031	12043	277.7	423.93	309.16	791.29	746.18	1232.04	1.454147451	0.000317069	0.008095026	Nacalpha	nascent polypeptide-associated complex subunit alpha-like isoform X1 [Anoplophora glabripennis]
Pt_transcript_37496	40	76	21	209	202	778	0.65	1.18	0.35	3.26	3.09	11.42	3.027043641	0.000317505	0.008098351	--	SLIT and NTRK-like protein 6 [Anoplophora glabripennis]
Pt_transcript_12351	127	222	132	553	380	483	10.15	16.81	10.79	42.79	28.66	35.1	1.496982044	0.000319165	0.008132884	GstZ2	probable maleylacetoacetate isomerase 2 [Anoplophora glabripennis]
Pt_transcript_17910	21	43	12	17	1026	1256	0.39	0.76	0.24	0.32	18.11	21.33	4.838160969	0.000323227	0.008217166	BDH1	D-beta-hydroxybutyrate dehydrogenase, mitochondrial [Anoplophora glabripennis]
Pt_transcript_716	42	118	34	1031	628	207	0.48	1.26	0.39	11.16	6.63	2.11	3.223843095	0.000323467	0.008217166	--	mucin-5AC-like [Anoplophora glabripennis]
Pt_transcript_2158	191	114	152	287	1006	1054	2.95	1.68	2.38	4.29	14.63	14.76	2.264405789	0.000323667	0.008217166	sec31a	protein transport protein Sec31A [Anoplophora glabripennis]
Pt_transcript_7446	96	121	269	43	15	29	2.86	3.44	8.13	1.24	0.44	0.79	-2.546488353	0.000323713	0.008217166	Mcm5	DNA replication licensing factor Mcm5 [Anoplophora glabripennis]
Pt_transcript_40306	159	144	96	333	322	325	5.26	4.55	3.25	10.69	10.1	9.81	1.228376756	0.000325038	0.008238997	--	THAP domain-containing protein 2-like [Aphis craccivora]
Pt_transcript_11106	449	524	875	171	169	265	25.05	27.74	49.71	9.26	8.89	13.46	-1.697170969	0.000325195	0.008238997	--	cytoplasmic polyadenylation element-binding protein 2 [Anoplophora glabripennis]
Pt_transcript_26095	12	10	11	397	20	96	0.27	0.21	0.25	8.28	0.41	1.88	3.855935103	0.00032628	0.008258587	sls	titin isoform X2 [Anoplophora glabripennis]
Pt_transcript_27942	73	44	65	196	103	257	4.05	2.32	3.68	10.53	5.39	12.97	1.523374702	0.000326725	0.008261967	COX15	cytochrome c oxidase assembly protein COX15 homolog [Anoplophora glabripennis]
Pt_transcript_34185	21	41	18	86	181	132	0.53	1.01	0.46	2.11	4.33	3.04	2.244887059	0.000327108	0.008263776	Prdx6	peroxiredoxin-6-like [Anoplophora glabripennis]
Pt_transcript_45639	7	10	3	33	243	41	0.07	0.09	0.03	0.3	2.16	0.35	3.886498807	0.000330873	0.008350907	Mhc	myosin heavy chain, muscle isoform X11 [Anoplophora glabripennis]
Pt_transcript_23611	3	8	23	560	255	19	0.06	0.13	0.39	8.87	3.94	0.29	4.497370101	0.000332166	0.008364541	Gsk3b	glycogen synthase kinase-3 beta isoform X5 [Anoplophora glabripennis]
Pt_transcript_47399	1433	1981	919	404	403	310	9.2	12.17	6	2.52	2.46	1.82	-2.008988783	0.000332206	0.008364541	--	uncharacterized protein LOC108914600 [Anoplophora glabripennis]
Pt_transcript_24982	0	1	0	24	9	10	0	0.34	0	6.76	2.51	2.73	5.141355849	0.00033236	0.008364541	--
Pt_transcript_6489	495	509	364	11952	11662	398	13.06	12.81	9.77	305.78	290.76	9.57	4.088010403	0.000333688	0.008386748	pAbp	polyadenylate-binding protein 4-like [Anoplophora glabripennis]
Pt_transcript_45155	275	101	218	35	44	62	3.86	1.36	3.12	0.48	0.6	0.8	-2.149314722	0.000334149	0.008386748	SEMA-2A	semaphorin-2A [Anoplophora glabripennis]
Pt_transcript_10490	121	107	144	217	340	373	5.75	4.84	6.97	9.96	15.22	16.1	1.233150126	0.000334191	0.008386748	nap1l1-a	nucleosome assembly protein 1-like 1-B [Anoplophora glabripennis]
Pt_transcript_43575	46	78	99	364	352	183	0.52	0.84	1.13	3.98	3.75	1.88	1.948390689	0.000335845	0.00842027	--	zinc finger protein 99-like [Anoplophora glabripennis]
Pt_transcript_37649	22	2	560	2	1	0	0.43	0.05	11.16	0.04	0.02	0	-7.599912842	0.000337353	0.008450084	--
Pt_transcript_5267	189	158	322	80	57	48	4.42	3.53	7.64	1.83	1.27	1.03	-1.916407241	0.00033801	0.008458554	MSH2	DNA mismatch repair protein Msh2 [Anoplophora glabripennis]
Pt_transcript_10094	984	888	1283	554	469	627	42.94	36.88	57.05	23.46	19.35	24.95	-1.014300483	0.000339497	0.008481377	sars1	serine--tRNA ligase, cytoplasmic [Anoplophora glabripennis]
Pt_transcript_502	3	1	0	2	38	527	0.03	0.02	0	0.03	0.38	4.92	6.736063628	0.000339562	0.008481377	Mink1	serine/threonine-protein kinase mig-15 isoform X6 [Anoplophora glabripennis]
Pt_transcript_30333	26	6	22	420	62	111	0.35	0.09	0.31	5.45	0.78	1.35	3.337235348	0.000340335	0.008492606	Myom3	Ig-like and fibronectin type-III domain-containing protein 1 isoform X1 [Anoplophora glabripennis]
Pt_transcript_36682	72	92	73	29	23	35	1.5	1.83	1.56	0.59	0.46	0.66	-1.51583814	0.000340653	0.008492606	--	myb-like protein X, partial [Leptinotarsa decemlineata]
Pt_transcript_4315	1	0	3	214	90	2	0.02	0	0.06	4.2	1.72	0.04	6.21916852	0.000341942	0.008516741	tw	protein O-mannosyl-transferase 2 [Anoplophora glabripennis]
Pt_transcript_10363	9616	8991	8973	17071	13077	14669	461.08	410.09	438.69	793.86	592.71	640.5	0.629983287	0.000344727	0.008578027	ATFC	activating transcription factor of chaperone isoform X1 [Anoplophora glabripennis]
Pt_transcript_21440	1012	1904	102	56	68	13	19.9	35.73	2.05	1.08	1.27	0.23	-4.482628194	0.000347405	0.008636556	SYNCRIP	heterogeneous nuclear ribonucleoprotein R isoform X6 [Anoplophora glabripennis]
Pt_transcript_31696	51	26	21	2	4	0	1.48	0.73	0.62	0.07	0.13	0	-3.822730148	0.000347768	0.008637498	--	uncharacterized protein LOC108912223 isoform X2 [Anoplophora glabripennis]
Pt_transcript_32429	45	101	16	5	5	2	0.61	1.29	0.22	0.08	0.06	0.02	-3.727920455	0.000349079	0.008661924	--	uncharacterized protein LOC108913901 [Anoplophora glabripennis]
Pt_transcript_7763	0	0	9	750	86	93	0	0	0.3	22.37	2.5	2.6	6.516750599	0.000349991	0.008676445	SCARB1	protein peste-like isoform X1 [Anoplophora glabripennis]
Pt_transcript_9966	1001	974	1344	1916	2231	2234	42.09	39.02	57.63	78.17	88.71	85.57	0.863613888	0.000352346	0.008721695	samm50-b	sorting and assembly machinery component 50 homolog [Anoplophora glabripennis]
Pt_transcript_18860	222	27	139	11	2	15	8.98	1.04	5.73	0.43	0.08	0.55	-3.893215659	0.000352475	0.008721695	harbi1	putative nuclease HARBI1 [Sitophilus oryzae]
Pt_transcript_19796	640	670	667	221	159	364	66.27	65.53	70.74	22.11	15.5	34.22	-1.495548436	0.000353957	0.008744875	--	uncharacterized protein LOC108917585 isoform X1 [Anoplophora glabripennis]
Pt_transcript_9749	0	3	9	0	2616	3140	0	0.14	0.38	0	101.82	117.73	8.721822196	0.000354072	0.008744875	CYP6K1	cytochrome P450 6k1 [Anoplophora glabripennis]
Pt_transcript_44966	19	28	20	69	123	71	0.22	0.31	0.24	0.76	1.32	0.74	1.872764812	0.000354533	0.008748128	kn	transcription factor collier [Anoplophora glabripennis]
Pt_transcript_43089	0	0	0	13	21	5	0	0	0	0.28	0.43	0.11	8.094517599	0.000358763	0.008844266	--	calpain-B isoform X3 [Anoplophora glabripennis]
Pt_transcript_1528	2604	1887	2586	1018	993	757	35.6	24.66	35.96	13.53	12.86	9.45	-1.424766162	0.000359631	0.008857413	Adam12	disintegrin and metalloproteinase domain-containing protein 12 [Anoplophora glabripennis]
Pt_transcript_11442	2897	2524	3373	4888	5699	5471	186.2	154.01	221.36	304.39	345.9	319.96	0.788890661	0.000362971	0.008931379	ATPsyngamma	ATP synthase subunit gamma, mitochondrial [Anoplophora glabripennis]
Pt_transcript_42936	0	1	4	35	10	129	0	0.03	0.14	1.19	0.33	4.07	5.039241632	0.000368794	0.009066248	LCP17	endocuticle structural glycoprotein SgAbd-2 [Anoplophora glabripennis]
Pt_transcript_26003	176	236	215	24	65	46	3.2	4.1	3.98	0.42	1.12	0.76	-2.294061301	0.000369447	0.009073876	CHIA	probable chitinase 10 [Anoplophora glabripennis]
Pt_transcript_11060	649	561	643	921	1011	1101	35.38	29.07	35.76	48.68	52.08	54.64	0.632960021	0.000369806	0.009074295	Eaf	ell-associated factor Eaf [Anoplophora glabripennis]
Pt_transcript_18986	16	16	15	2228	164	7	0.19	0.18	0.18	24.02	1.72	0.08	5.552913572	0.000370673	0.009087135	--	uncharacterized protein LOC108911272 [Anoplophora glabripennis]
Pt_transcript_41604	277	153	212	58	61	29	4.88	2.58	3.79	1	1.02	0.48	-2.169925001	0.00037146	0.009098014	GRASP	uncharacterized protein LOC108908308 [Anoplophora glabripennis]
Pt_transcript_36316	170	202	136	39	45	17	3.48	3.95	2.84	0.79	0.87	0.33	-2.367595846	0.000372923	0.009125424	STX8	syntaxin-8 [Anoplophora glabripennis]
Pt_transcript_1181	1	46	12	238	200	1735	0.02	0.56	0.16	2.92	2.4	19.98	5.095468304	0.000373329	0.009126928	GVQW3	transmembrane protein 53 isoform X1 [Anoplophora glabripennis]
Pt_transcript_26128	376	245	248	81	108	72	14.9	9.26	10.03	3.14	4.08	2.61	-1.798311101	0.000376077	0.009184948	MAEA	macrophage erythroblast attacher isoform X2 [Anoplophora glabripennis]
Pt_transcript_41837	110	231	208	638	435	590	1.44	2.88	2.76	8.1	5.38	7.02	1.533802644	0.000376395	0.009184948	MRTFB	MKL/myocardin-like protein 2 isoform X3 [Anoplophora glabripennis]
Pt_transcript_42200	79	73	104	373	279	170	0.65	0.58	0.86	2.96	2.16	1.27	1.612312989	0.000377036	0.009192115	--	titin [Anoplophora glabripennis]
Pt_transcript_29629	370	1144	161	80	43	31	7.58	22.37	3.36	1.59	0.84	0.59	-3.463334899	0.000377506	0.009195106	CG1139	proton-coupled amino acid transporter-like protein CG1139 isoform X2 [Anoplophora glabripennis]
Pt_transcript_8129	2799	3062	3768	6139	8269	6920	90.23	94.1	123.72	192.13	252.2	203.29	1.071983004	0.000378077	0.009200578	--	toll-like receptor 3 isoform X1 [Anoplophora glabripennis]
Pt_transcript_768	1495	567	333	3634	12144	4526	16.76	6.08	3.8	39.59	128.91	46.28	3.01119367	0.000381104	0.009258273	--	putative mediator of RNA polymerase II transcription subunit 26 isoform X2 [Anoplophora glabripennis]
Pt_transcript_15676	225	0	1022	0	1	0	4.99	0	23.07	0	0.03	0	-9.869336793	0.000381147	0.009258273	CHKB	choline/ethanolamine kinase [Anoplophora glabripennis]
Pt_transcript_14884	206	52	103	19	23	16	2.02	0.49	1.03	0.18	0.22	0.15	-2.686245837	0.000381637	0.009261691	KANSL1	KAT8 regulatory NSL complex subunit 1 [Anoplophora glabripennis]
Pt_transcript_14685	668	527	786	345	283	394	21.19	15.94	25.39	10.62	8.49	11.39	-1.035508536	0.000382908	0.009284034	PRMT5	protein arginine N-methyltransferase 5 [Anoplophora glabripennis]
Pt_transcript_19197	432	387	11	11	15	8	8.36	7.16	0.23	0.22	0.28	0.14	-4.621136113	0.000384422	0.00930864	slc44a1	uncharacterized protein LOC108908198 [Anoplophora glabripennis]
Pt_transcript_11768	4916	3541	4391	1989	2156	2269	336.82	230.15	307.24	132	139.45	141.42	-1.082292288	0.000384674	0.00930864	Rpn11	unnamed protein product [Callosobruchus maculatus]
Pt_transcript_38724	37	24	53	95	93	110	2.66	1.65	3.84	6.53	6.24	7.11	1.286445792	0.000384977	0.00930864	--	chemokine C-C motif receptor-like 2 [Anoplophora glabripennis]
Pt_transcript_29972	5	8	11	15	59	535	0.08	0.13	0.2	0.25	0.92	7.92	4.47058448	0.000387204	0.009353949	Atp7a	copper-transporting ATPase 1 isoform X6 [Anoplophora glabripennis]
Pt_transcript_9412	536	408	1038	184	171	215	20.7	15	40.83	6.89	6.24	7.56	-1.887091754	0.000390092	0.009415155	CCNA1	G2/mitotic-specific cyclin-A [Anoplophora glabripennis]
Pt_transcript_45592	6	138	59	3	0	2	0.06	1.24	0.57	0.03	0	0.02	-5.224966365	0.000390816	0.009419457	--	zinc finger protein Xfin isoform X2 [Anoplophora glabripennis]
Pt_transcript_3538	583	530	1992	114	130	241	10.91	9.48	37.92	2.09	2.31	4.12	-2.774817987	0.000391057	0.009419457	LDLR	very low-density lipoprotein receptor [Anoplophora glabripennis]
Pt_transcript_31028	210	186	227	53	67	108	34.73	28.82	38.57	8.46	10.42	16.15	-1.54360255	0.000391337	0.009419457	--	eukaryotic translation initiation factor 5B [Anoplophora glabripennis]
Pt_transcript_12492	663	704	953	413	313	407	62.58	62.81	92.04	37.69	27.84	34.9	-1.114360722	0.000394042	0.00947597	--	26S proteasome non-ATPase regulatory subunit 10-like [Anoplophora glabripennis]
Pt_transcript_33667	509	119	3	5	0	2	9.1	2.05	0.05	0.09	0	0.04	-6.428843299	0.000396512	0.009526715	--	P-granule-associated novel protein 1-like [Anoplophora glabripennis]
Pt_transcript_21652	5	2	4	3	163	135	0.07	0.03	0.06	0.05	2.22	1.77	4.658211483	0.000397287	0.009536683	l(2)03659	probable multidrug resistance-associated protein lethal(2)03659 [Anoplophora glabripennis]
Pt_transcript_35766	62	86	670	21	18	12	0.82	1.09	8.95	0.27	0.23	0.15	-4.062440575	0.000399998	0.009593074	Tlk2	serine/threonine-protein kinase tousled-like 2 isoform X1 [Anoplophora glabripennis]
Pt_transcript_18942	47	37	32	6	9	2	0.81	0.61	0.56	0.11	0.16	0.04	-2.67516031	0.000400808	0.009603814	ADORA2B	histamine H2 receptor, partial [Anoplophora glabripennis]
Pt_transcript_38125	51	20	49	187	167	106	1.36	0.52	1.34	4.81	4.18	2.56	1.842760258	0.000401691	0.009610548	--
Pt_transcript_3034	34	5	46	43	303	2696	0.61	0.09	0.83	0.73	5.05	43.19	5.000294638	0.000401815	0.009610548	Vinc	vinculin isoform X2 [Anoplophora glabripennis]
Pt_transcript_10506	1743	1527	1768	883	753	1176	84.11	70.07	86.97	41.35	34.34	51.69	-0.920792033	0.000402324	0.009614063	Arp3	actin-related protein 3 [Anoplophora glabripennis]
Pt_transcript_39340	35	9	21	261	95	82	0.75	0.2	0.47	5.36	1.91	1.58	2.639786525	0.000403365	0.009630258	--	protein artichoke-like [Anoplophora glabripennis]
Pt_transcript_17563	11	12	9	29	49	152	0.22	0.25	0.2	0.56	0.93	2.75	2.661831264	0.000405902	0.009674269	STX8	syntaxin-8 [Anoplophora glabripennis]
Pt_transcript_27216	330	788	17	14	17	20	12.45	28.32	0.68	0.54	0.62	0.71	-4.470261926	0.000405939	0.009674269	Adk2	adenylate kinase [Anoplophora glabripennis]
Pt_transcript_7493	1003	1199	1246	326	497	403	30.02	34.23	37.98	9.48	14.09	11.01	-1.563808852	0.000409199	0.009743206	MED15	mediator of RNA polymerase II transcription subunit 15 [Anoplophora glabripennis]
Pt_transcript_5839	46	509	91	11	2	19	1.15	11.89	2.28	0.28	0.06	0.44	-4.295798363	0.000409651	0.009745215	--	uncharacterized protein LOC108913929 [Anoplophora glabripennis]
Pt_transcript_10954	639	87	469	12	6	59	34.14	4.46	25.6	0.62	0.32	2.89	-4.067157	0.00041013	0.009747857	AAEL008004	elongation of very long chain fatty acids protein AAEL008004-like [Anoplophora glabripennis]
Pt_transcript_34655	18	8	0	94	185	348	0.42	0.18	0	2.13	4.09	7.4	4.504620392	0.000410822	0.009751651	--	uncharacterized protein LOC114344851 [Diabrotica virgifera virgifera]
Pt_transcript_13714	4	11	7	56	27	32	2.98	7.21	5.54	38.96	18.45	21.19	2.321010642	0.000411026	0.009751651	--
Pt_transcript_5058	198	119	29	17	3	8	4.47	2.57	0.68	0.39	0.07	0.17	-3.615177114	0.000412832	0.009785751	moody	G-protein coupled receptor moody-like isoform X1 [Anoplophora glabripennis]
Pt_transcript_18500	16	74	4	164	749	1153	0.35	1.54	0.09	3.45	15.35	22.76	4.391623319	0.000414907	0.009813461	--	hypothetical protein FOCC_FOCC005465 [Frankliniella occidentalis]
Pt_transcript_40269	85	48	63	239	114	206	1.29	0.69	0.97	3.5	1.64	2.83	1.43386477	0.000415162	0.009813461	SAP30BP	SAP30-binding protein [Anoplophora glabripennis]
Pt_transcript_28162	1	15	6	47	106	109	0.03	0.29	0.14	0.92	2.03	2.02	3.433540086	0.000415438	0.009813461	Tret1	facilitated trehalose transporter Tret1-2 homolog isoform X1 [Anoplophora glabripennis]
Pt_transcript_13113	446	481	527	763	703	805	70.59	71.31	85.76	116.21	104.44	115.34	0.561537464	0.000415483	0.009813461	ND-ACP	acyl carrier protein, mitochondrial isoform X1 [Anoplophora glabripennis]
Pt_transcript_5389	637	150	619	45	87	32	15.13	3.42	14.95	1.05	1.98	0.7	-3.16691356	0.000416892	0.009837983	AAEL005527	exonuclease mut-7 homolog [Anoplophora glabripennis]
Pt_transcript_17960	19	12	13	50	139	55	0.2	0.13	0.15	0.51	1.37	0.53	2.327926836	0.000417382	0.009840778	unc-89	titin [Anoplophora glabripennis]
Pt_transcript_35347	30	35	68	11	4	10	1.29	1.46	2.98	0.47	0.2	0.42	-2.394207004	0.000418152	0.009850168	--	uncharacterized protein LOC108907223 [Anoplophora glabripennis]
Pt_transcript_27637	452	417	416	82	151	173	27.19	23.79	25.55	4.81	8.57	9.48	-1.743199996	0.000418526	0.009850233	Pudp	probable pseudouridine-5'-phosphatase isoform X1 [Anoplophora glabripennis]
Pt_transcript_39926	513	485	64	47	30	31	8.69	7.85	1.12	0.78	0.5	0.48	-3.326838009	0.000422253	0.009929121	AdipoR	adiponectin receptor protein isoform X2 [Anoplophora glabripennis]
Pt_transcript_38904	15	96	4	0	0	0	0.69	4.13	0.22	0	0	0	-10.71424552	0.000422651	0.009929667	snk	uncharacterized protein LOC108904148 [Anoplophora glabripennis]
Pt_transcript_10144	29	19	21	91	182	64	1.31	0.82	0.98	3.89	7.58	2.56	2.173528523	0.000423284	0.009935745	--	titin isoform X2 [Anoplophora glabripennis]
Pt_transcript_40401	95	206	141	31	31	52	3.12	6.42	4.7	1	0.96	1.58	-2.008127881	0.000423728	0.009937367	Gel	gelsolin-like [Anoplophora glabripennis]
Pt_transcript_29060	12	15	19	19	862	151	0.21	0.26	0.35	0.32	14.22	2.4	4.368666155	0.000428468	0.010039643	--	uncharacterized protein LOC108911959 [Anoplophora glabripennis]
Pt_transcript_14982	233	209	256	370	317	480	20.96	17.76	23.58	32.23	26.93	39.19	0.658692889	0.000429304	0.010050329	USF2	upstream stimulatory factor 2 isoform X1 [Anoplophora glabripennis]
Pt_transcript_41151	1	1516	93	5	8	2	0.03	43.16	2.85	0.17	0.23	0.06	-6.645110162	0.000430529	0.010070122	Apmap	adipocyte plasma membrane-associated protein-like [Anoplophora glabripennis]
Pt_transcript_9272	591	548	687	362	309	329	22.37	19.76	26.49	13.3	11.06	11.35	-0.942300992	0.00043483	0.010161759	pit	probable ATP-dependent RNA helicase pitchoune [Anoplophora glabripennis]
Pt_transcript_15076	5542	343	9	25	6	48	100.27	5.93	0.17	0.45	0.11	0.81	-6.278771615	0.000435245	0.010162489	--	uncharacterized protein LOC108911264 [Anoplophora glabripennis]
Pt_transcript_43995	652	454	474	193	231	235	24.29	16.1	17.98	7	8.14	8	-1.334838204	0.000435955	0.010170111	ranbp9	Ran-binding proteins 9/10 homolog-like Protein [Tribolium castaneum]
Pt_transcript_47106	167	114	106	27	24	6	4.37	2.85	2.83	0.7	0.59	0.16	-2.793070696	0.000436733	0.0101793	--
Pt_transcript_32053	21	261	95	6	7	14	0.51	5.8	2.27	0.14	0.17	0.31	-3.790637527	0.000439299	0.010230104	--
Pt_transcript_10691	1134	1338	760	2364	3673	3918	56.8	63.74	38.84	114.79	173.84	178.65	1.551816688	0.000440115	0.010237233	Spn88Ea	serine protease inhibitor 88Ea-like isoform X1 [Anoplophora glabripennis]
Pt_transcript_18857	60	67	52	19	12	26	5.06	5.32	4.42	1.58	0.96	2.02	-1.698491446	0.000440679	0.010237233	--	protein regulator of cytokinesis 1-like isoform X1 [Anoplophora glabripennis]
Pt_transcript_47646	59	170	238	570	708	987	1.47	4.04	6.01	13.73	16.61	22.3	2.192018772	0.000441054	0.010237233	Grik3	glutamate receptor ionotropic, kainate 2-like isoform X1 [Anoplophora glabripennis]
Pt_transcript_6398	286	180	138	1096	558	552	7.5	4.52	3.7	27.87	13.83	13.17	1.803416358	0.00044115	0.010237233	EndoA	endophilin-A isoform X5 [Diabrotica virgifera virgifera]
Pt_transcript_30913	57	3	22	0	0	0	2.1	0.11	0.84	0	0	0	-9.989631027	0.000441784	0.010242984	--
Pt_transcript_43663	7	29	3	94	82	765	0.12	0.42	0.05	1.36	1.16	10.37	4.449393499	0.000443656	0.010277381	--
Pt_transcript_4241	7	13	2	32	69	85	0.14	0.26	0.04	0.65	1.34	1.58	3.020348645	0.000446241	0.010326893	cher	filamin-A isoform X2 [Anoplophora glabripennis]
Pt_transcript_17867	85	170	266	22	15	51	0.69	1.31	2.18	0.17	0.12	0.38	-2.641269942	0.000446573	0.010326893	dlg1	disks large 1 tumor suppressor protein isoform X2 [Diabrotica virgifera virgifera]
Pt_transcript_35351	0	0	0	1582	0	584	0	0	0	49.89	0	17.3	14.45099641	0.000448789	0.010369103	ADPS	alkyldihydroxyacetonephosphate synthase [Anoplophora glabripennis]
Pt_transcript_33084	70	193	131	376	561	772	1.35	3.56	2.57	7.04	10.23	13.56	2.043224714	0.00044952	0.010376668	--	titin [Anoplophora glabripennis]
Pt_transcript_10618	703	644	727	1056	829	1231	34.64	30.16	36.51	50.4	38.58	55.18	0.508894331	0.0004499	0.010376668	OXA1L	mitochondrial inner membrane protein OXA1L isoform X1 [Anoplophora glabripennis]
Pt_transcript_34629	180	404	230	9	31	61	6.05	12.91	7.88	0.32	0.99	1.88	-3.072756342	0.000453221	0.010444193	KLHDC3	kelch domain-containing protein 3-like isoform X1 [Anoplophora glabripennis]
Pt_transcript_39027	10	7	10	68	51	22	0.28	0.2	0.3	1.8	1.33	0.54	2.234234034	0.000453638	0.010444709	Mlp84B	muscle LIM protein Mlp84B isoform X1 [Anoplophora glabripennis]
Pt_transcript_38143	192	201	253	438	410	380	1.37	1.38	1.84	3.05	2.78	2.48	0.856354323	0.00045544	0.010477096	unc-104	kinesin-like protein unc-104 [Anoplophora glabripennis]
Pt_transcript_31940	56	57	36	130	151	126	0.8	0.78	0.52	1.81	2.04	1.64	1.386416821	0.000456108	0.010483373	Shab	potassium voltage-gated channel subfamily B member 1 isoform X1 [Anoplophora glabripennis]
Pt_transcript_36978	578	274	221	68	55	119	15.16	6.87	5.91	1.75	1.37	2.86	-2.224114631	0.000456848	0.01049128	LDB2	LIM domain-binding protein 2 isoform X2 [Anoplophora glabripennis]
Pt_transcript_41759	192	50	134	703	592	406	2.53	0.63	1.8	8.98	7.38	4.88	2.09837174	0.000457856	0.010505311	--	titin [Anoplophora glabripennis]
Pt_transcript_16186	0	0	0	792	0	1129	0	0	0	76.89	0	102.99	15.87171276	0.000460489	0.010556592	--
Pt_transcript_46591	749	550	810	1183	1041	1257	12.41	8.71	13.67	19.06	16.35	19	0.645199149	0.000461216	0.010564126	Pka-C1	cAMP-dependent protein kinase catalytic subunit [Anoplophora glabripennis]
Pt_transcript_11494	351	410	389	208	172	181	22.04	24.44	24.94	12.66	10.2	10.34	-1.105144892	0.000461642	0.010564746	ING5	inhibitor of growth protein 5 isoform X2 [Anoplophora glabripennis]
Pt_transcript_30879	34	127	78	411	255	708	0.91	3.22	2.11	10.58	6.4	17.09	2.448884013	0.000462825	0.010582687	--	oocyte zinc finger protein XlCOF6-like isoform X3 [Anoplophora glabripennis]
Pt_transcript_30113	432	348	485	722	821	787	2.79	2.15	3.18	4.53	5.02	4.63	0.8043059	0.000463856	0.010592861	Szt2	KICSTOR complex protein SZT2 isoform X2 [Anoplophora glabripennis]
Pt_transcript_4014	931	223	947	60	117	28	18.64	4.27	19.28	1.18	2.22	0.52	-3.427975528	0.00046407	0.010592861	noc4l-b	nucleolar complex protein 4 homolog A [Anoplophora glabripennis]
Pt_transcript_11135	382	491	471	235	154	176	21.72	26.53	27.33	12.95	8.27	9.11	-1.317259021	0.00046813	0.010674739	--	pentatricopeptide repeat-containing protein 2, mitochondrial [Anoplophora glabripennis]
Pt_transcript_14029	0	0	0	11	5	9	0	0	0	0.59	0.27	0.42	8.736965594	0.000468462	0.010674739	--	titin isoform X2 [Anoplophora glabripennis]
Pt_transcript_14525	80	96	68	255	142	217	7.25	8.23	6.35	22.31	12.15	17.84	1.260498816	0.000469074	0.010679496	--	low density lipoprotein receptor adapter protein 1 [Anoplophora glabripennis]
Pt_transcript_38104	0	0	0	8	5	20	0	0	0	0.15	0.09	0.36	7.64385619	0.000470527	0.01070337	NAA15	PREDICTED: N-alpha-acetyltransferase 16, NatA auxiliary subunit [Nicrophorus vespilloides]
Pt_transcript_10733	971	935	884	565	461	609	49.05	44.91	45.54	27.67	22.01	28.01	-0.844464305	0.000472655	0.010734377	Actr1b	beta-centractin [Anoplophora glabripennis]
Pt_transcript_46235	1046	735	707	251	307	404	8.73	5.87	6	2.04	2.43	3.08	-1.448095788	0.0004727	0.010734377	PlexB	plexin-B [Anoplophora glabripennis]
Pt_transcript_12911	434	452	463	662	608	783	55.82	54.67	61.1	82.15	73.6	91.29	0.52577918	0.000473617	0.010741056	--	dynactin subunit 3 [Anoplophora glabripennis]
Pt_transcript_7400	2527	550	1410	333	221	176	75.03	15.59	42.64	9.61	6.21	4.77	-2.694228064	0.000473805	0.010741056	Picot	putative inorganic phosphate cotransporter isoform X1 [Anoplophora glabripennis]
Pt_transcript_15121	1668	568	562	32	146	133	10.54	3.44	3.61	0.2	0.88	0.77	-3.249158307	0.000477154	0.01080775	STAT5B	signal transducer and activator of transcription 5B isoform X1 [Anoplophora glabripennis]
Pt_transcript_46806	0	2	0	301	125	1	0	0.12	0	15.27	6.19	0.06	7.486499862	0.000479129	0.01084322	ogfod3	2-oxoglutarate and iron-dependent oxygenase domain-containing protein 3-like [Anoplophora glabripennis]
Pt_transcript_8805	2223	2717	1723	12566	4198	8097	79.68	92.76	62.89	437.04	142.29	264.37	1.842044854	0.000479703	0.010846929	--	bromodomain-containing protein DDB_G0280777 [Anoplophora glabripennis]
Pt_transcript_39923	7	6	43	779	81	149	0.08	0.07	0.48	8.22	0.84	1.47	4.063009798	0.000480886	0.010864414	--	uncharacterized protein LOC108905487 [Anoplophora glabripennis]
Pt_transcript_43701	47	33	62	11	15	11	0.47	0.31	0.63	0.11	0.14	0.1	-2.010268335	0.000484249	0.010931079	slc16a12	monocarboxylate transporter 12 [Anoplophora glabripennis]
Pt_transcript_24244	17	4	12	29	121	112	1.08	0.24	0.78	1.78	7.24	6.46	2.881944238	0.000488925	0.011024342	AAEL008004	elongation of very long chain fatty acids protein AAEL008004-like [Anoplophora glabripennis]
Pt_transcript_4364	433	110	33	1298	1744	4437	9.11	2.22	0.72	26.53	34.75	85.11	3.602711954	0.000489213	0.011024342	Cyp6a8	cytochrome P450 6a8-like [Anoplophora glabripennis]
Pt_transcript_8328	112	112	111	223	194	193	3.71	3.53	3.74	7.17	6.08	5.82	0.796426789	0.000490238	0.01103807	--	uncharacterized protein LOC108904975 [Anoplophora glabripennis]
Pt_transcript_43828	8	11	7	0	0	0	0.59	0.78	0.56	0	0	0	-9.329422631	0.0004927	0.011078812	--	mid1-interacting protein 1-like [Anoplophora glabripennis]
Pt_transcript_9242	195	167	279	86	87	89	7.36	6	10.73	3.15	3.11	3.06	-1.370032534	0.000492998	0.011078812	MetRS-m	methionine--tRNA ligase, mitochondrial [Anoplophora glabripennis]
Pt_transcript_13496	786	848	888	1307	1240	1368	175.42	175.91	204.87	279.81	258.84	275.66	0.549974375	0.000493302	0.011078812	ATP5MG	ATP synthase subunit g, mitochondrial [Anoplophora glabripennis]
Pt_transcript_20476	107	61	1	0	0	0	3.07	1.69	0.04	0	0	0	-10.64385619	0.000494305	0.011088361	GBE1	unnamed protein product [Echinostoma caproni]
Pt_transcript_46536	61	61	46	15	17	23	0.87	0.83	0.67	0.21	0.23	0.3	-1.679289883	0.000494564	0.011088361	KIF16B	kinesin-like protein KIF16B [Anoplophora glabripennis]
Pt_transcript_30453	36	66	126	16	11	16	1.55	2.71	5.55	0.67	0.45	0.63	-2.486898214	0.000495839	0.01110754	lola	PREDICTED: longitudinals lacking protein, isoforms A/B/D/L isoform X7 [Aethina tumida]
Pt_transcript_12288	125	121	136	235	205	213	10.9	9.99	12.13	19.83	16.86	16.88	0.698085176	0.000497461	0.01113447	Vti1a	vesicle transport through interaction with t-SNAREs homolog 1A [Anoplophora glabripennis]
Pt_transcript_42418	30	47	20	203	108	104	1.11	1.62	0.74	7.05	3.65	3.4	2.022687595	0.000501801	0.011222134	--	uncharacterized protein LOC108907186 [Anoplophora glabripennis]
Pt_transcript_87	479	279	828	166	90	141	3.39	1.89	5.95	1.14	0.61	0.91	-2.077859777	0.000505731	0.011300491	sdk	protein sidekick [Anoplophora glabripennis]
Pt_transcript_34211	83	29	2	0	0	0	1.41	0.48	0.04	0	0	0	-9.329422631	0.000508471	0.011352137	--	P-granule-associated novel protein 1-like [Anoplophora glabripennis]
Pt_transcript_20437	0	1	0	200	552	0	0	0.03	0	4.15	11.16	0	8.995296067	0.000509676	0.011355809	--	uncharacterized protein LOC108908653 isoform X1 [Anoplophora glabripennis]
Pt_transcript_10828	1329	875	1208	2624	1625	2521	68.85	43.13	63.85	131.8	79.56	118.9	0.909421003	0.000509886	0.011355809	--	27 kDa hemolymph protein [Anoplophora glabripennis]
Pt_transcript_8249	1064	0	978	0	0	0	34.84	0	32.62	0	0	0	-14.4567822	0.000510172	0.011355809	--	NF-kappa-B essential modulator isoform X2 [Anoplophora glabripennis]
Pt_transcript_21741	17	25	22	133	47	74	0.67	0.93	0.88	4.9	1.71	2.56	1.886581613	0.000510585	0.011355809	--	uncharacterized protein LOC108905894 isoform X1 [Anoplophora glabripennis]
Pt_transcript_3773	48	34	54	215	118	101	0.93	0.63	1.07	4.01	2.16	1.77	1.594076208	0.000510994	0.011355809	STAC2	uncharacterized protein LOC114324758 isoform X2 [Diabrotica virgifera virgifera]
Pt_transcript_38879	58	52	28	11	4	2	1.22	1.04	0.6	0.22	0.08	0.04	-3.072408496	0.000511206	0.011355809	opa	PREDICTED: LOW QUALITY PROTEIN: zinc finger protein ZIC 4-like [Aethina tumida]
Pt_transcript_45051	92	193	88	28	25	12	1.54	3.08	1.5	0.47	0.41	0.2	-2.502500341	0.000517069	0.011476429	--
Pt_transcript_13468	72203	91078	36625	2674	11601	1837	20980.47	24391.98	11058.31	742.46	3141.04	480.73	-3.692682739	0.00051824	0.01148963	--	odorant-binding protein [Anoplophora chinensis]
Pt_transcript_2126	215	322	331	587	696	711	3.34	4.76	5.22	8.82	10.2	10.03	1.124944081	0.000518531	0.01148963	NOSTRIN	uncharacterized protein LOC108917033 [Anoplophora glabripennis]
Pt_transcript_35919	38	53	22	5	6	1	0.89	1.18	0.52	0.11	0.13	0.02	-3.31636857	0.000519035	0.011491184	Sb	PREDICTED: serine protease 27 [Aethina tumida]
Pt_transcript_47464	0	0	0	1100	644	0	0	0	0	47.56	27.14	0	14.60385812	0.000520062	0.011504312	--
Pt_transcript_10815	103	148	158	460	613	303	5.3	7.22	8.29	22.92	29.76	14.19	1.684082152	0.000520511	0.011504634	mdh	uncharacterized protein LOC108908201 [Anoplophora glabripennis]
Pt_transcript_9704	121	69	86	248	215	657	4.92	2.67	3.58	9.8	8.31	24.36	1.926814923	0.000521493	0.011510405	lfe-2	inositol-trisphosphate 3-kinase homolog isoform X3 [Anoplophora glabripennis]
Pt_transcript_26537	1	0	5	69	34	15	0.02	0	0.09	1.05	0.51	0.21	4.008173931	0.000522104	0.011510405	--	tubulin-specific chaperone cofactor E-like protein [Anoplophora glabripennis]
Pt_transcript_708	437	784	490	1423	1639	1721	4.78	8.2	5.44	15.12	16.97	17.16	1.418850663	0.000522754	0.011510405	--	titin isoform X2 [Anoplophora glabripennis]
Pt_transcript_22574	394	166	2	3	5	6	7.87	3.16	0.06	0.07	0.1	0.13	-5.208153055	0.000522816	0.011510405	PPP4R1	serine/threonine-protein phosphatase 4 regulatory subunit 1 isoform X1 [Anoplophora glabripennis]
Pt_transcript_9334	124	127	88	277	264	669	4.79	4.66	3.46	10.35	9.63	23.46	1.750535102	0.000523231	0.011510405	--	BTB/POZ domain-containing protein 6 isoform X2 [Anoplophora glabripennis]
Pt_transcript_41329	84	259	64	20	20	12	1.03	3.02	0.8	0.24	0.23	0.14	-2.9911036	0.000523378	0.011510405	NOL4L	nucleolar protein 4-like isoform X3 [Anoplophora glabripennis]
Pt_transcript_39058	136	159	121	299	379	310	1.09	1.22	0.98	2.33	2.87	2.26	1.181088047	0.000524361	0.011521998	--	ankyrin repeat domain-containing protein 33B-like [Onthophagus taurus]
Pt_transcript_2569	31	5	1	329	308	88	0.5	0.09	0.02	5.15	4.71	1.3	4.193383974	0.000524929	0.011521998	--	uncharacterized protein LOC108905816 isoform X3 [Anoplophora glabripennis]
Pt_transcript_4151	23	1	298	1	0	0	0.48	0.02	6.07	0.02	0	0	-8.35974956	0.000525209	0.011521998	gus	protein gustavus isoform X1 [Anoplophora glabripennis]
Pt_transcript_45351	7	629	131	7	9	9	0.15	11.82	2.64	0.15	0.17	0.17	-4.898030619	0.000527168	0.011551403	Rrbp1	ribosome-binding protein 1 isoform X6 [Anoplophora glabripennis]
Pt_transcript_27907	39	346	984	18	0	11	0.98	8.2	24.86	0.44	0	0.27	-5.583268202	0.000527752	0.011551403	--	S phase cyclin A-associated protein in the endoplasmic reticulum isoform X2 [Anoplophora glabripennis]
Pt_transcript_33506	84	57	144	2	17	9	7.94	5.13	13.95	0.25	1.56	0.83	-3.35541784	0.000527958	0.011551403	AGAP002426	protein OPI10 homolog [Anoplophora glabripennis]
Pt_transcript_13610	46	27	38	361	253	69	20.9	11.18	18.13	152.55	104.36	27.83	2.503598546	0.000528293	0.011551403	COX7C	cytochrome c oxidase subunit 7C, mitochondrial-like [Anoplophora glabripennis]
Pt_transcript_11485	0	14	1	19	748	445	0	0.86	0.09	1.14	43.84	25.15	6.205960404	0.000530671	0.011593819	Tmed5	transmembrane emp24 domain-containing protein 5 [Anoplophora glabripennis]
Pt_transcript_3897	100	106	237	42	17	13	1.94	1.97	4.68	0.79	0.31	0.23	-2.691231886	0.000533837	0.011633324	melk	maternal embryonic leucine zipper kinase-like [Anoplophora glabripennis]
Pt_transcript_20290	187	112	138	2	13	0	4.43	2.53	3.33	0.05	0.3	0	-4.87774425	0.000533844	0.011633324	--	putative nuclease HARBI1 [Sitophilus oryzae]
Pt_transcript_31646	2	21	6	1097	120	17	0.09	0.84	0.28	42.7	4.56	0.63	5.306645483	0.000534088	0.011633324	CTRC	limulus clotting factor C-like isoform X1 [Anoplophora glabripennis]
Pt_transcript_2240	723	523	689	234	128	75	11.38	7.86	11.02	3.58	1.91	1.09	-2.201252498	0.000534235	0.011633324	mep-1	MOG interacting and ectopic P-granules protein 1 isoform X2 [Anoplophora glabripennis]
Pt_transcript_29847	248	202	29	13	14	22	3.62	2.82	0.44	0.2	0.19	0.3	-3.317740298	0.00053488	0.011637801	Uck	probable uridine-cytidine kinase isoform X1 [Anoplophora glabripennis]
Pt_transcript_44958	552	32	1407	0	10	0	52.14	2.91	135.89	0	0.93	0	-7.681672933	0.000537671	0.011688935	--	putative uncharacterized protein DDB_G0271606 [Anoplophora glabripennis]
Pt_transcript_26482	1	1	2	9	11	51	0.03	0.03	0.07	0.29	0.33	1.48	4.0138058	0.000538844	0.011704833	wat	fatty acyl-CoA reductase wat-like [Anoplophora glabripennis]
Pt_transcript_9889	6758	6373	4686	11013	13102	15206	297.45	266.96	210.24	470.21	545.19	609.54	1.06876992	0.000541225	0.011746925	CycG	cyclin G [Anoplophora glabripennis]
Pt_transcript_19082	10	30	20	1	2	0	0.19	0.51	0.36	0.02	0.04	0	-4.142957954	0.000546348	0.011848419	--
Pt_transcript_23147	126	239	156	381	794	869	2.85	5.13	3.58	8.33	16.89	17.8	1.895866127	0.00054785	0.011862297	ENPEP	glutamyl aminopeptidase isoform X2 [Anoplophora glabripennis]
Pt_transcript_30338	100	63	86	244	154	492	1.03	0.62	0.9	2.43	1.5	4.6	1.742048494	0.000547883	0.011862297	--	uncharacterized protein LOC108916078 [Anoplophora glabripennis]
Pt_transcript_21664	384	412	359	140	155	98	6.01	6.15	5.7	2.14	2.3	1.41	-1.610223551	0.000548637	0.011868926	Mef2	myocyte-specific enhancer factor 2 isoform X2 [Anoplophora glabripennis]
Pt_transcript_47026	12	13	4	41	62	43	0.16	0.17	0.06	0.52	0.77	0.52	2.214443668	0.000553122	0.011956187	Mhc	myosin heavy chain, muscle isoform X13 [Anoplophora glabripennis]
Pt_transcript_41985	4	16	5	12	168	347	0.02	0.08	0.03	0.06	0.82	1.64	4.276840205	0.000557743	0.012046253	Hspg2	basement membrane-specific heparan sulfate proteoglycan core protein-like [Anoplophora glabripennis]
Pt_transcript_2199	48	53	23	2245	208	91	0.75	0.79	0.36	34.04	3.07	1.29	4.337034987	0.000558691	0.012056904	GIP	unnamed protein product [Nesidiocoris tenuis]
Pt_transcript_2796	337	269	401	184	146	179	5.73	4.37	6.93	3.04	2.36	2.77	-1.059670452	0.000561448	0.012106528	vangl2	vang-like protein 2 [Anoplophora glabripennis]
Pt_transcript_27783	1	78	424	2	0	0	0.02	1.16	6.63	0.04	0	0	-7.609178738	0.000563185	0.012130393	sn	protein singed [Anoplophora glabripennis]
Pt_transcript_35489	147	44	134	19	11	30	3.74	1.09	3.47	0.49	0.29	0.7	-2.487514161	0.00056347	0.012130393	--	uncharacterized protein LOC108915852 [Anoplophora glabripennis]
Pt_transcript_35006	72	36	94	175	174	325	11.55	5.46	15.5	26.88	26.07	46.92	1.619167815	0.000564918	0.012151706	SRXN1	sulfiredoxin-1 isoform X1 [Anoplophora glabripennis]
Pt_transcript_18536	389	343	418	177	197	229	13.94	11.71	15.26	6.16	6.68	7.48	-1.009553135	0.000565997	0.012165041	CG3224	serine--tRNA synthetase-like protein Slimp [Anoplophora glabripennis]
Pt_transcript_20499	99	109	79	42	22	35	12.11	12.55	9.91	4.96	2.53	3.88	-1.604288349	0.000567822	0.012192521	--	zinc transporter ZIP1-like [Anoplophora glabripennis]
Pt_transcript_33027	1	0	1	329	0	143	0.1	0	0.1	30.07	0	12.26	7.725536678	0.000568196	0.012192521	--	uncharacterized protein LOC108907933 isoform X2 [Anoplophora glabripennis]
Pt_transcript_35240	3067	334	29	43	22	40	100.26	10.42	0.98	1.39	0.68	1.2	-5.093678015	0.000570798	0.012238447	AAEL000291	V-type proton ATPase 16 kDa proteolipid subunit [Anoplophora glabripennis]
Pt_transcript_39362	3825	12	198	18	8	0	82.53	0.26	4.36	0.38	0.17	0	-7.307925235	0.000573129	0.012271197	Nep2	neprilysin-2 [Monochamus alternatus]
Pt_transcript_9198	6496	4892	2885	1602	1001	1713	243.55	174.71	110.21	58.32	35.53	58.52	-1.794242696	0.000573252	0.012271197	D11DS	acyl-CoA Delta(11) desaturase [Anoplophora glabripennis]
Pt_transcript_42938	180	838	124	21	15	61	3.4	15.07	2.38	0.39	0.28	1.05	-3.599566914	0.000574174	0.012281027	AGFG1	arf-GAP domain and FG repeat-containing protein 1 isoform X2 [Anoplophora glabripennis]
Pt_transcript_10254	395	138	76	9	0	0	18.02	6	3.54	0.44	0	0	-5.968928554	0.000575214	0.012293345	sls	vascular endothelial growth factor receptor 1 isoform X1 [Anoplophora glabripennis]
Pt_transcript_20727	436	330	211	748	924	1496	20.61	14.82	10.19	34.25	41.2	64.27	1.614800196	0.000577635	0.012335145	FAH	fumarylacetoacetase isoform X2 [Anoplophora glabripennis]
Pt_transcript_44993	1	173	164	0	2	2	0.03	4.28	4.35	0	0.05	0.05	-6.43629512	0.000579731	0.012369927	--
Pt_transcript_5947	1707	1285	1753	971	755	931	42.42	30.47	44.34	23.44	17.76	21.09	-0.912269336	0.000584135	0.012453861	lft	protein limb expression 1 homolog [Anoplophora glabripennis]
Pt_transcript_42544	598	94	312	25	20	71	13.09	1.98	6.96	0.54	0.43	1.42	-3.204386972	0.000585032	0.012462978	--	uncharacterized protein LOC111691477 [Anoplophora glabripennis]
Pt_transcript_3408	54	6	43	129	299	539	1	0.11	0.8	2.31	5.19	9.01	3.111695577	0.000595536	0.012676545	--	annexin A7-like isoform X2 [Leptinotarsa decemlineata]
Pt_transcript_36974	747	72	6	6	4	11	10.31	0.95	0.09	0.09	0.06	0.14	-5.290495587	0.000597418	0.012706402	STX7	syntaxin-7 [Anoplophora glabripennis]
Pt_transcript_29791	176	439	3	6	1	0	3.16	7.48	0.06	0.11	0.03	0	-6.256040159	0.000598492	0.012719039	tns-1	tensin isoform X3 [Anoplophora glabripennis]
Pt_transcript_47443	12	9	22	44	46	130	0.63	0.42	1.09	2.09	2.11	5.74	2.215635055	0.000599658	0.012733603	--	zinc finger protein 480-like [Anoplophora glabripennis]
Pt_transcript_39213	154	70	36	5	0	10	3.16	1.38	0.75	0.12	0	0.2	-4.047123912	0.00060209	0.012765518	dpp	protein decapentaplegic [Anoplophora glabripennis]
Pt_transcript_2415	781	568	600	276	145	320	12.41	8.62	9.7	4.26	2.18	4.64	-1.471689886	0.000602124	0.012765518	l(2)03659	probable multidrug resistance-associated protein lethal(2)03659 [Anoplophora glabripennis]
Pt_transcript_27778	0	0	0	771	0	711	0	0	0	42.04	0	36.42	14.67470721	0.000604205	0.012799395	--
Pt_transcript_9327	417	385	487	633	572	701	16.06	14.13	19.09	23.63	20.84	24.58	0.486639158	0.000609408	0.012899302	paf1	RNA polymerase II-associated factor 1 homolog [Anoplophora glabripennis]
Pt_transcript_1805	226	71	134	36	31	35	3.27	0.98	1.97	0.51	0.42	0.46	-2.161829697	0.000609898	0.012899357	lrrc3b	reticulon-4 receptor-like 2 [Anoplophora glabripennis]
Pt_transcript_33943	1667	71	8	12	1	13	31.98	1.3	0.16	0.23	0.03	0.23	-6.092649288	0.000610867	0.012902646	--	uncharacterized protein LOC108904413 isoform X3 [Anoplophora glabripennis]
Pt_transcript_44024	54	72	49	505	185	153	2.14	2.7	1.98	19.3	6.9	5.5	2.216639196	0.000611027	0.012902646	--	choline transporter-like protein 1 [Anoplophora glabripennis]
Pt_transcript_4512	567	217	1753	113	102	69	11.83	4.34	37.19	2.3	2.03	1.33	-3.236884708	0.000612914	0.012930603	--	mucin-5AC-like isoform X2 [Anoplophora glabripennis]
Pt_transcript_46667	41	66	56	164	102	144	0.42	0.65	0.58	1.63	0.99	1.35	1.266672983	0.00061336	0.012930603	--
Pt_transcript_40487	247	291	368	132	131	154	15.84	17.67	24.09	8.21	7.96	8.96	-1.19665814	0.000613815	0.012930603	Rfc4	replication factor C subunit 4 [Anoplophora glabripennis]
Pt_transcript_44254	74	199	55	19	11	4	2.21	5.68	1.69	0.56	0.33	0.13	-3.231456504	0.000614653	0.01293798	CD151	CD151 antigen [Anoplophora glabripennis]
Pt_transcript_1588	115	33	31	2	4	11	1.6	0.45	0.44	0.03	0.06	0.14	-3.436439976	0.000615819	0.012952234	--	TWiK family of potassium channels protein 7 isoform X2 [Leptinotarsa decemlineata]
Pt_transcript_28597	104	42	72	244	156	228	1.04	0.4	0.74	2.37	1.48	2.08	1.44370397	0.000618192	0.012991838	ARFGEF3	brefeldin A-inhibited guanine nucleotide-exchange protein 3 isoform X2 [Anoplophora glabripennis]
Pt_transcript_18055	4	1	1	46	41	7	0.16	0.04	0.04	1.74	1.51	0.26	3.87036472	0.000618895	0.012996309	Slc25a35	solute carrier family 25 member 35 [Anoplophora glabripennis]
Pt_transcript_29692	121	116	105	53	42	63	3.01	2.76	2.66	1.28	0.99	1.43	-1.18800736	0.000621613	0.013043044	DOLPP1	dolichyldiphosphatase 1-like isoform X1 [Anoplophora glabripennis]
Pt_transcript_22039	20	1	1	11	87	1820	0.1	0.01	0.01	0.06	0.43	8.58	6.23999624	0.000623151	0.013064962	--
Pt_transcript_6528	1424	326	27	9306	8160	17452	37.8	8.28	0.75	239.87	205	422.26	4.210743355	0.000623951	0.013071405	HSP70A1	heat shock protein 68-like [Leptinotarsa decemlineata]
Pt_transcript_45556	9	20	26	0	2	1	0.34	0.68	0.94	0	0.09	0.03	-4.029747343	0.000627373	0.013132716	--
Pt_transcript_24846	70	63	219	3	19	9	1.58	1.36	5	0.07	0.4	0.18	-3.610627384	0.000632208	0.013221063	be1	unnamed protein product [Callosobruchus maculatus]
Pt_transcript_18849	3	20	55	499	54	1357	0.04	0.26	0.76	6.59	0.7	16.82	4.507495481	0.000632592	0.013221063	GVQW3	transmembrane protein 53 isoform X1 [Anoplophora glabripennis]
Pt_transcript_4128	148	254	255	563	1559	799	2.98	4.88	5.22	11	29.65	14.63	2.079395075	0.000634954	0.013257538	EFEMP2	fibulin-1 isoform X2 [Anoplophora glabripennis]
Pt_transcript_38973	136	165	96	50	19	36	1.02	1.17	0.73	0.36	0.14	0.24	-1.980371193	0.000635337	0.013257538	--	chitin deacetylase 2 isoform B precursor [Monochamus alternatus]
Pt_transcript_3293	185	42	858	10	16	37	3.36	0.74	15.82	0.19	0.28	0.62	-4.191817607	0.000638445	0.013306768	FAN1	fanconi-associated nuclease 1 isoform X1 [Anoplophora glabripennis]
Pt_transcript_41222	53	42	50	20	7	14	1.55	1.17	1.49	0.57	0.19	0.37	-1.897497461	0.000638701	0.013306768	--	uncharacterized protein LOC108906779 [Anoplophora glabripennis]
Pt_transcript_521	930	778	39	0	0	14	9.63	7.7	0.42	0	0	0.13	-7.093163591	0.000640403	0.013331742	fam214a	protein FAM214A [Anoplophora glabripennis]
Pt_transcript_1237	1010	1256	825	307	332	508	13.03	15.49	10.83	3.85	4.06	5.98	-1.502317036	0.000641252	0.01333218	pi4kb	PREDICTED: phosphatidylinositol 4-kinase beta [Aethina tumida]
Pt_transcript_35101	5	13	22	644	290	10	0.14	0.37	0.67	18.01	7.91	0.27	4.472157295	0.00064143	0.01333218	--	basic proline-rich protein [Anoplophora glabripennis]
Pt_transcript_11353	109	75	127	204	180	217	6.35	4.15	7.55	11.51	9.9	11.5	0.866527189	0.000642759	0.013349337	MTRF1L	peptide chain release factor 1-like, mitochondrial [Anoplophora glabripennis]
Pt_transcript_10939	1368	60	4	0	4	7	70.63	2.99	0.24	0	0.23	0.37	-6.943686952	0.000644884	0.01338298	--
Pt_transcript_20422	35	86	766	12	16	18	0.58	1.33	12.52	0.19	0.25	0.28	-4.324930583	0.000646984	0.013416052	--
Pt_transcript_41297	30	27	5	159	82	175	0.88	0.75	0.17	4.47	2.25	4.6	2.652805147	0.000647587	0.013418068	--	uncharacterized protein LOC108908303 isoform X1 [Anoplophora glabripennis]
Pt_transcript_3492	1365	736	932	386	363	475	25.39	13.07	17.64	6.98	6.4	8.06	-1.387695865	0.000648644	0.013429472	Csnk1g3	casein kinase I isoform X1 [Anoplophora glabripennis]
Pt_transcript_1651	4730	5581	3340	1673	1481	2134	66.23	74.67	47.55	22.76	19.64	27.25	-1.435986537	0.000649774	0.01344235	Sox14	transcription factor Sox-11-A-like [Anoplophora glabripennis]
Pt_transcript_30524	385	228	37	6	13	31	4.74	2.68	0.46	0.08	0.16	0.35	-3.73940877	0.000651768	0.013473087	l(2)03659	probable multidrug resistance-associated protein lethal(2)03659 isoform X2 [Anoplophora glabripennis]
Pt_transcript_30672	38	26	13	60	158	339	4.21	2.72	1.48	6.42	16.47	34.07	2.759771441	0.000652326	0.013474109	l(2)efl	protein lethal(2)essential for life-like [Leptinotarsa decemlineata]
Pt_transcript_17857	540	531	823	184	90	278	9.98	9.36	15.47	3.3	1.58	4.69	-1.862910984	0.00065318	0.013481253	GIP	unnamed protein product [Drosophila simulans]
Pt_transcript_33709	34	6	25	2	1	1	0.44	0.08	0.33	0.03	0.01	0.01	-4.087462841	0.0006562	0.013533035	--	spatacsin [Anoplophora glabripennis]
Pt_transcript_37991	24	3	87	1	1	1	0.36	0.05	1.28	0.02	0.02	0.02	-4.815916936	0.000657367	0.013546561	--	uncharacterized protein CG7065 isoform X2 [Anoplophora glabripennis]
Pt_transcript_3629	78	88	77	39	22	33	1.48	1.6	1.5	0.72	0.4	0.58	-1.429812852	0.000658692	0.013563314	spi	uncharacterized protein LOC108906047, partial [Anoplophora glabripennis]
Pt_transcript_1543	19	1	9	1636	123	6	0.26	0.02	0.13	21.89	1.61	0.09	5.846407699	0.000662299	0.01362701	Abi2	abl interactor 2 [Anoplophora glabripennis]
Pt_transcript_16939	460	492	1103	113	148	240	6.39	6.53	15.58	1.53	1.95	3.05	-2.125807022	0.000664793	0.01366771	PDS5B	sister chromatid cohesion protein PDS5 homolog B [Anoplophora glabripennis]
Pt_transcript_2324	3328	3682	3080	1864	1541	2040	52.5	55.5	49.42	28.58	23.03	29.36	-0.959159462	0.000669054	0.013744645	Cont	contactin [Anoplophora glabripennis]
Pt_transcript_16996	1	1	0	17	44	6	0.01	0.01	0	0.21	0.54	0.07	5.357552005	0.000671806	0.013790494	--	membrane-anchored lipid-binding protein LAM4 [Anoplophora glabripennis]
Pt_transcript_33380	147	1	32	0	0	0	1.71	0.02	0.39	0	0	0	-9.464886049	0.00067591	0.013864011	AFDN	PREDICTED: LOW QUALITY PROTEIN: afadin-like [Aethina tumida]
Pt_transcript_9561	393	480	535	1326	678	1243	15.7	18.26	21.78	51.41	25.62	45.24	1.133285562	0.000676637	0.013868176	--	uncharacterized protein LOC108913828 [Anoplophora glabripennis]
Pt_transcript_14725	337	278	324	158	164	158	3.37	2.66	3.3	1.54	1.56	1.44	-1.039184784	0.000677742	0.013880102	CG7457	tonsoku-like protein [Anoplophora glabripennis]
Pt_transcript_47585	45	91	151	302	363	1415	1.19	2.29	4.05	7.7	9.02	33.84	2.747274694	0.000679335	0.013901977	Apmap	adipocyte plasma membrane-associated protein-like [Anoplophora glabripennis]
Pt_transcript_10602	1414	1208	1274	730	690	902	69.47	56.46	63.79	34.78	32.02	40.33	-0.824509234	0.000680346	0.013911929	NSFL1C	NSFL1 cofactor p47 [Anoplophora glabripennis]
Pt_transcript_32895	18	26	16	183	29	314	1.7	2.3	1.52	16.45	2.55	26.43	3.040905133	0.00068481	0.013992414	CD63	CD63 antigen isoform X2 [Anoplophora glabripennis]
Pt_transcript_2812	0	781	770	0	0	0	0	12.65	13.29	0	0	0	-13.07792836	0.000688016	0.014041076	RBM5	RNA-binding protein 5 [Anoplophora glabripennis]
Pt_transcript_42972	705	211	149	71	38	31	13.42	3.84	2.89	1.33	0.69	0.55	-2.970939574	0.000688252	0.014041076	Ces2c	uncharacterized protein LOC108917852 [Anoplophora glabripennis]
Pt_transcript_7503	486	374	454	237	119	193	14.35	10.54	13.65	6.8	3.33	5.2	-1.329998875	0.00069257	0.014118297	Rtf1	RNA polymerase-associated protein Rtf1 [Anoplophora glabripennis]
Pt_transcript_13234	1220	1201	1114	695	609	784	231.52	212.75	217.96	126.77	108.3	134.53	-0.841367612	0.000693865	0.014133836	--	proteasome maturation protein [Anoplophora glabripennis]
Pt_transcript_39023	214	406	291	616	1550	8006	1.03	1.87	1.43	2.88	7.07	35.14	3.38036858	0.000697429	0.01419551	Unc-89	obscurin isoform X7 [Anoplophora glabripennis]
Pt_transcript_32224	219	127	321	66	44	24	6.5	3.61	9.72	1.93	1.24	0.65	-2.376040134	0.000700271	0.01424243	ncd	carboxy-terminal kinesin 2 [Anoplophora glabripennis]
Pt_transcript_11013	68	37	48	232	83	253	3.63	1.88	2.62	12.01	4.19	12.3	1.809634662	0.000708038	0.014389358	--	tetraspanin-9-like [Anoplophora glabripennis]
Pt_transcript_24439	37	44	157	7	0	7	1.45	1.65	6.23	0.27	0	0.25	-4.165293553	0.000711952	0.01445781	dan	protein distal antenna-like [Anoplophora glabripennis]
Pt_transcript_7744	7165	6158	7000	10465	13206	12924	219.25	179.68	218.11	310.92	382.36	360.44	0.772055636	0.000713383	0.014475772	Abcf2	ATP-binding cassette sub-family F member 2 [Anoplophora glabripennis]
Pt_transcript_5001	493	301	384	0	0	18	11.07	6.46	8.79	0	0	0.38	-6.11401626	0.000718948	0.01457578	Wdr24	GATOR complex protein WDR24 [Anoplophora glabripennis]
Pt_transcript_36981	329	373	260	3206	393	3961	6.94	7.53	5.59	65.74	7.85	76.24	2.900933008	0.000719411	0.01457578	sls	titin isoform X2 [Anoplophora glabripennis]
Pt_transcript_23190	104	79	128	45	40	47	1.46	1.07	1.83	0.61	0.53	0.61	-1.316973213	0.000721588	0.014601501	RTase	putative zinc finger protein 66 [Anoplophora glabripennis]
Pt_transcript_12191	343	362	402	570	748	891	28.67	28.62	34.34	46.02	58.86	67.62	0.912704437	0.000722218	0.014601501	--	uncharacterized protein LOC108911471 [Anoplophora glabripennis]
Pt_transcript_8942	306	629	208	1501	1979	1541	10.92	21.38	7.56	51.97	66.78	50.09	2.082643119	0.000722666	0.014601501	NFKB1	uncharacterized protein LOC108911327 [Anoplophora glabripennis]
Pt_transcript_39179	2	4	4	79	215	2	0.02	0.04	0.04	0.75	1.99	0.02	4.786596362	0.000722974	0.014601501	Syne1	uncharacterized protein LOC108905816 isoform X4 [Anoplophora glabripennis]
Pt_transcript_13607	834	2	499	5	10	16	350.55	0.97	219.95	2.17	4.02	6.04	-5.546181455	0.000723616	0.014601501	Cox6a2	cytochrome c oxidase subunit 6A2, mitochondrial [Anoplophora glabripennis]
Pt_transcript_26385	0	0	0	5	8	10	0	0	0	0.33	0.51	0.56	8.866248611	0.000723987	0.014601501	Gpdh1	hypothetical protein D910_06988 [Dendroctonus ponderosae]
Pt_transcript_2231	0	0	0	736	0	534	0	0	0	11.17	0	7.61	12.61194694	0.000725908	0.014624475	pnt	protein C-ets-2 isoform X1 [Anoplophora glabripennis]
Pt_transcript_16038	327	253	332	506	437	491	4.83	3.57	4.98	7.26	6.11	6.61	0.578478467	0.00072623	0.014624475	yfkN	uncharacterized protein LOC108905067 isoform X1 [Anoplophora glabripennis]
Pt_transcript_3873	232	235	85	27	7	44	4.52	4.36	1.68	0.51	0.13	0.79	-2.884522783	0.00072868	0.014662674	LYSMD3	lysM and putative peptidoglycan-binding domain-containing protein 3 [Anoplophora glabripennis]
Pt_transcript_18777	458	259	32	27	20	11	7.24	3.91	0.52	0.42	0.3	0.17	-3.712855415	0.000732303	0.014724409	SERPINB4	serine protease inhibitor 3/4 isoform X14 [Anoplophora glabripennis]
Pt_transcript_21313	25	20	63	764	33	766	0.57	0.44	1.48	16.96	0.72	15.96	3.755960058	0.000736959	0.014806794	mys	integrin beta-PS isoform X1 [Anoplophora glabripennis]
Pt_transcript_3917	32	404	192	12	24	14	0.64	7.57	3.84	0.24	0.46	0.26	-3.64985493	0.000740342	0.014858958	ras	inosine-5'-monophosphate dehydrogenase isoform X1 [Anoplophora glabripennis]
Pt_transcript_7787	160	166	254	91	60	87	4.91	4.86	7.94	2.71	1.74	2.44	-1.361988324	0.000741419	0.014858958	Art7	protein arginine N-methyltransferase 7 [Anoplophora glabripennis]
Pt_transcript_5504	312	291	357	492	475	513	7.35	6.54	8.56	11.26	10.59	11.02	0.550056011	0.000741467	0.014858958	RUBCN	run domain Beclin-1-interacting and cysteine-rich domain-containing protein [Anoplophora glabripennis]
Pt_transcript_33730	18	39	3	0	0	0	0.28	0.57	0.06	0	0	0	-8.244760234	0.000741798	0.014858958	Hr39	nuclear hormone receptor FTZ-F1 beta isoform X1 [Anoplophora glabripennis]
Pt_transcript_12674	337	342	390	202	142	227	37.06	35.48	43.94	21.46	14.7	22.66	-0.985703571	0.000743725	0.014886287	snf	U1 small nuclear ribonucleoprotein A [Anoplophora glabripennis]
Pt_transcript_4931	94	18	136	11	9	10	2.12	0.39	3.13	0.25	0.21	0.22	-3.052088511	0.000744583	0.014892229	Dcp-1	caspase-1 [Anoplophora glabripennis]
Pt_transcript_32165	128	124	175	370	207	332	2.44	2.26	3.39	6.83	3.73	5.75	1.011545174	0.000765663	0.015294958	lrk-1	leucine-rich repeat serine/threonine-protein kinase 1 [Anoplophora glabripennis]
Pt_transcript_5572	916	71	145	32	26	8	21.83	1.63	3.54	0.75	0.61	0.18	-4.131957151	0.000765873	0.015294958	--	odorant-binding protein 9 [Monochamus alternatus]
Pt_transcript_6288	0	0	0	730	480	0	0	0	0	18.32	11.74	0	13.29059489	0.000767858	0.015323042	Iru	E3 ubiquitin-protein ligase RNF126-B isoform X2 [Anoplophora glabripennis]
Pt_transcript_32010	97	54	53	23	8	18	2.37	1.27	1.32	0.55	0.2	0.41	-2.096215315	0.000771367	0.015377126	Rrm1	ribonucleoside-diphosphate reductase large subunit [Anoplophora glabripennis]
Pt_transcript_13915	16	209	26	4	5	5	0.34	4.17	0.56	0.08	0.11	0.11	-4.078951341	0.000771996	0.015377126	--	basement membrane-specific heparan sulfate proteoglycan core protein-like [Anoplophora glabripennis]
Pt_transcript_13708	61	101	51	350	138	657	38.05	55.71	33.79	202.52	77.96	360.2	2.328541056	0.000772309	0.015377126	--
Pt_transcript_15390	1501	1265	1638	803	809	968	31.77	25.56	35.28	16.51	16.21	18.68	-0.849399624	0.000773529	0.015389859	RAC1	ras-related C3 botulinum toxin substrate 1 [Anoplophora glabripennis]
Pt_transcript_5644	315	48	729	22	41	24	7.59	1.1	17.87	0.51	0.93	0.53	-3.752987612	0.00077495	0.015404654	Gld	glucose dehydrogenase [FAD, quinone] [Anoplophora glabripennis]
Pt_transcript_7341	396	737	1000	93	45	229	11.55	20.52	29.71	2.66	1.26	6.1	-2.624257362	0.000775435	0.015404654	--	putative leucine-rich repeat-containing protein DDB_G0290503 [Anoplophora glabripennis]
Pt_transcript_44485	1	0	6	150	3	247	0.03	0	0.16	3.48	0.08	5.37	5.554588852	0.000777628	0.01543665	DCAF6	DDB1- and CUL4-associated factor 6-like [Anoplophora glabripennis]
Pt_transcript_3901	249	442	750	88	42	152	4.88	8.28	14.94	1.69	0.79	2.72	-2.433986602	0.000778932	0.015450958	--	leucine-rich repeat and immunoglobulin-like domain-containing nogo receptor-interacting protein 2 [Anoplophora glabripennis]
Pt_transcript_24515	23	41	13	123	75	133	0.85	1.42	0.5	4.33	2.59	4.4	2.030916077	0.000781909	0.015498411	--	G-protein coupled receptor Mth2-like [Anoplophora glabripennis]
Pt_transcript_29509	210	42	210	1	18	7	4.03	0.77	4.1	0.03	0.34	0.14	-4.125236184	0.000784623	0.015540578	Vps41	vacuolar protein sorting-associated protein 41 homolog isoform X1 [Anoplophora glabripennis]
Pt_transcript_6866	350	353	386	538	544	599	9.95	9.57	11.17	14.85	14.63	15.52	0.552156356	0.000790154	0.01563845	--	uncharacterized protein LOC108913352 [Anoplophora glabripennis]
Pt_transcript_39349	175	465	176	14	18	71	1.56	3.95	1.59	0.12	0.15	0.58	-3.062284278	0.000792085	0.015658881	--	kielin/chordin-like protein isoform X6 [Anoplophora glabripennis]
Pt_transcript_10127	178	281	295	672	604	2040	7.91	11.86	13.34	28.87	25.31	82.24	2.042716252	0.000792369	0.015658881	tsl	torso-like protein, partial [Anoplophora glabripennis]
Pt_transcript_40475	14	17	23	42	41	69	1.27	1.44	2.18	3.68	3.47	5.59	1.381458907	0.000794022	0.015669893	Alg14	UDP-N-acetylglucosamine transferase subunit ALG14 homolog [Anoplophora glabripennis]
Pt_transcript_42977	121	83	108	0	0	9	1.87	1.23	1.7	0	0	0.13	-5.206450877	0.000794369	0.015669893	Tret1	facilitated trehalose transporter Tret1-like [Anoplophora glabripennis]
Pt_transcript_20091	897	99	4	12	4	1	8.51	0.91	0.05	0.11	0.04	0.01	-5.887220615	0.0007947	0.015669893	ESYT2	extended synaptotagmin-2 [Anoplophora glabripennis]
Pt_transcript_1069	95	28	23	178	311	329	1.18	0.34	0.29	2.12	3.63	3.69	2.382797162	0.000795376	0.015671574	Lbr	lamin-B receptor [Anoplophora glabripennis]
Pt_transcript_40242	6	3	9	34	20	23	0.1	0.06	0.15	0.53	0.31	0.34	1.928446739	0.000796859	0.015688177	--	28S ribosomal protein S23, mitochondrial [Anoplophora glabripennis]
Pt_transcript_18446	49	56	62	98	127	136	0.86	0.94	1.11	1.66	2.1	2.17	1.027012952	0.000797403	0.015688177	--	uncharacterized protein LOC108911535 isoform X1 [Anoplophora glabripennis]
Pt_transcript_4918	4193	5160	4763	8512	8136	8243	104.37	122.57	120.66	205.8	191.7	187.07	0.74994771	0.000799324	0.015693675	--	adhesive plaque matrix protein [Anoplophora glabripennis]
Pt_transcript_37893	4	0	2	25	10	95	0.08	0	0.04	0.45	0.19	1.57	4.202940059	0.000799542	0.015693675	--	PREDICTED: protein grindelwald-like [Aethina tumida]
Pt_transcript_10157	3265	3339	3674	1940	1933	2348	146.24	142.33	167.74	84.29	81.85	95.78	-0.800888044	0.000799604	0.015693675	PRMT1	protein arginine N-methyltransferase 1 [Anoplophora glabripennis]
Pt_transcript_33945	1944	269	582	77	4	82	64.35	8.52	19.64	2.49	0.15	2.48	-4.175393609	0.000800051	0.015693675	CISH	suppressor of cytokine signaling 2 isoform X1 [Anoplophora glabripennis]
Pt_transcript_2233	1417	89	306	43	1	20	22.18	1.34	4.88	0.67	0.02	0.29	-4.85696537	0.000801056	0.015701756	--	perlucin-like [Anoplophora glabripennis]
Pt_transcript_2117	255	4432	5025	107	191	7	3.97	65.88	79.5	1.62	2.83	0.11	-5.033519603	0.000804022	0.015747831	PSAP	uncharacterized protein LOC108907894 isoform X1 [Anoplophora glabripennis]
Pt_transcript_37753	80	315	136	27	30	37	1.04	3.87	1.78	0.34	0.37	0.44	-2.54037235	0.000804595	0.015747831	--	ephrin-B2 [Anoplophora glabripennis]
Pt_transcript_34208	19	45	320	3	10	2	0.25	0.56	4.15	0.04	0.13	0.03	-4.632268215	0.000809178	0.015825845	TY3B-G	Transposon Tf2-9 polyprotein [Eumeta japonica]
Pt_transcript_35553	53	81	13	217	272	744	2.97	4.31	0.74	11.77	14.38	37.9	2.997524429	0.000809926	0.015828805	sug	zinc finger protein GLIS2 homolog isoform X1 [Anoplophora glabripennis]
Pt_transcript_4450	740	1039	332	118	169	77	15.31	20.53	6.98	2.37	3.33	1.47	-2.578239772	0.000811453	0.015846953	ea	serine protease easter-like [Anoplophora glabripennis]
Pt_transcript_33720	69	78	69	442	101	538	1.97	2.14	2.03	12.25	2.74	14	2.239244773	0.000813439	0.015867428	HCS2	biotin--protein ligase isoform X2 [Anoplophora glabripennis]
Pt_transcript_13218	2590	3149	1551	8997	5630	6867	480.07	545.25	296.35	1603.2	978.09	1151.03	1.497710681	0.000813699	0.015867428	TpnC47D	unnamed protein product [Callosobruchus maculatus]
Pt_transcript_15543	1209	681	513	232	177	309	13.46	7.24	5.8	2.51	1.87	3.14	-1.817187793	0.000815329	0.015887522	--
Pt_transcript_8147	713	391	994	263	107	155	23.06	12.06	32.74	8.26	3.3	4.57	-2.072814992	0.000816792	0.015901506	Eepd1	endonuclease/exonuclease/phosphatase family domain-containing protein 1 [Anoplophora glabripennis]
Pt_transcript_29759	30	35	16	2	4	0	2.71	2.99	1.53	0.19	0.35	0	-3.742964335	0.000817247	0.015901506	--	encapsulation-relating protein [Monochamus alternatus]
Pt_transcript_5849	27	35	17	4	4	7	0.67	0.84	0.44	0.1	0.09	0.16	-2.478047297	0.000820815	0.015959222	lola	uncharacterized protein LOC108905534 isoform X1 [Anoplophora glabripennis]
Pt_transcript_38373	100	81	141	1486	103	1613	2.2	1.69	3.13	31.51	2.14	32.12	3.227886735	0.000821703	0.015964769	ENPEP	glutamyl aminopeptidase isoform X1 [Anoplophora glabripennis]
Pt_transcript_41293	25	192	4	0	0	2	1.03	7.37	0.2	0	0	0.08	-6.74819285	0.000822652	0.015971499	SERPINB4	serine protease inhibitor 3/4 isoform X14 [Anoplophora glabripennis]
Pt_transcript_11885	131	138	119	374	186	348	9.49	9.48	8.81	26.23	12.72	22.93	1.155426597	0.000824249	0.015980503	Reg-2	rhythmically expressed gene 2 protein [Anoplophora glabripennis]
Pt_transcript_29517	0	756	571	0	0	0	0	14.04	11.31	0	0	0	-13.04473563	0.000824322	0.015980503	drpr	protein draper isoform X2 [Diabrotica virgifera virgifera]
Pt_transcript_33480	134	147	16	1	6	11	6.12	6.41	0.76	0.07	0.3	0.48	-3.966734453	0.000830163	0.016072501	PPP2CA	Testis-expressed sequence 15 protein, partial [Myotis davidii]
Pt_transcript_8913	579	658	832	2241	1148	1504	20.77	22.46	30.37	77.91	38.89	49.11	1.172623174	0.00083028	0.016072501	SERPINB1	uncharacterized protein LOC108910995 [Anoplophora glabripennis]
Pt_transcript_26101	279	100	34	4082	1244	398	7.91	2.72	0.99	112.07	33.29	10.26	3.743345511	0.000837932	0.016203046	--	ninein [Anoplophora glabripennis]
Pt_transcript_45431	354	295	374	282	6189	5672	12.94	10.28	13.96	10.03	213.9	188.84	3.472739445	0.000838352	0.016203046	Gel	gelsolin-like [Anoplophora glabripennis]
Pt_transcript_5698	376	296	435	191	175	220	9.17	6.89	10.8	4.53	4.05	4.9	-0.994638808	0.000838858	0.016203046	Esco2	N-acetyltransferase ESCO2 [Anoplophora glabripennis]
Pt_transcript_17690	115	68	116	185	203	251	5.32	2.99	5.47	8.3	8.88	10.58	1.01043168	0.000841418	0.016240657	GCDH	glutaryl-CoA dehydrogenase, mitochondrial [Anoplophora glabripennis]
Pt_transcript_45897	32	24	68	344	87	205	0.4	0.29	0.87	4.13	1.02	2.31	2.257629601	0.00084245	0.016248735	--	uncharacterized protein LOC108907199 [Anoplophora glabripennis]
Pt_transcript_13293	799	2491	501	13169	5526	8023	164.55	477.62	106.57	2602.51	1064.76	1492	2.784630214	0.000843945	0.016265734	TpnC41C	troponin C [Anoplophora glabripennis]
Pt_transcript_11109	362	362	398	22	104	52	20.14	19.09	22.54	1.19	5.48	2.64	-2.730053258	0.000846146	0.016294668	HGV2	protein HGV2 [Anoplophora glabripennis]
Pt_transcript_32011	26	69	59	4	12	6	0.33	0.84	0.77	0.05	0.14	0.07	-2.899473124	0.00084698	0.016294668	pol	unnamed protein product [Callosobruchus maculatus]
Pt_transcript_24736	11	4	4	548	136	2	0.22	0.09	0.08	10.66	2.59	0.05	5.091808312	0.000847516	0.016294668	gus	protein gustavus isoform X3 [Anoplophora glabripennis]
Pt_transcript_42381	449	156	81	18	0	2	4.19	1.4	0.77	0.17	0	0.02	-5.064955442	0.000847906	0.016294668	--	serine/threonine-protein phosphatase 1 regulatory subunit 10-like [Leptinotarsa decemlineata]
Pt_transcript_15252	32	15	18	183	22	1005	0.58	0.26	0.34	3.19	0.38	16.44	4.083862403	0.000849653	0.016316407	path	proton-coupled amino acid transporter-like protein pathetic isoform X2 [Anoplophora glabripennis]
Pt_transcript_15570	108	209	91	29	37	32	1.59	2.93	1.37	0.43	0.52	0.43	-2.093599367	0.000851589	0.016332573	zfr	zinc finger RNA-binding protein isoform X2 [Anoplophora glabripennis]
Pt_transcript_8107	258	1905	327	3001	5739	51229	8.39	59.02	10.82	94.71	176.49	1517.36	4.514932741	0.000851727	0.016332573	PPO1	phenoloxidase 2 [Anoplophora glabripennis]
Pt_transcript_9480	2910	2679	3048	1875	1764	2017	118.35	103.75	126.32	73.99	67.85	74.73	-0.68599403	0.00085252	0.016335955	CCT2	T-complex protein 1 subunit beta [Anoplophora glabripennis]
Pt_transcript_35663	117	70	162	129	1571	1779	1.16	0.66	1.63	1.25	14.71	16.05	3.21385441	0.000854456	0.016361227	ogdh	2-oxoglutarate dehydrogenase, mitochondrial isoform X5 [Anoplophora glabripennis]
Pt_transcript_25753	34	294	12	1	0	6	0.77	6.31	0.28	0.03	0	0.13	-5.523561956	0.000860376	0.016462693	Nep3	endothelin-converting enzyme homolog isoform X2 [Anoplophora glabripennis]
Pt_transcript_22470	166	133	149	294	210	261	1.51	1.15	1.37	2.59	1.8	2.16	0.700715068	0.000861158	0.016463845	FTZ-F1	nuclear hormone receptor FTZ-F1 [Anoplophora glabripennis]
Pt_transcript_1923	338	507	532	132	157	223	4.98	7.14	7.97	1.9	2.2	3.01	-1.498556099	0.000861679	0.016463845	mep-1	MOG interacting and ectopic P-granules protein 1 isoform X2 [Anoplophora glabripennis]
Pt_transcript_24885	398	174	156	27	50	71	4.74	1.99	1.9	0.31	0.57	0.77	-2.386894535	0.000868084	0.01657428	aPKC	atypical protein kinase C [Anoplophora glabripennis]
Pt_transcript_37698	46	32	48	2	11	4	0.83	0.55	0.89	0.04	0.19	0.07	-2.919657892	0.000869432	0.016588052	--	protein obstructor-E [Anoplophora glabripennis]
Pt_transcript_5371	14	71	55	408	641	138	0.32	1.57	1.3	9.17	14.04	2.91	3.033526568	0.000870308	0.016592838	ANPEP	aminopeptidase N-like isoform X1 [Anoplophora glabripennis]
Pt_transcript_44885	0	598	584	0	0	2	0	16.06	16.75	0	0	0.05	-9.357991784	0.000872496	0.016611115	--	uncharacterized protein LOC115891022 isoform X2 [Sitophilus oryzae]
Pt_transcript_9820	1040	231	805	46	0	21	43.51	9.23	34.32	1.87	0	0.84	-5.005645263	0.000872521	0.016611115	14-3-3zeta	14-3-3 protein zeta isoform X1 [Anoplophora glabripennis]
Pt_transcript_35977	53	38	50	89	81	98	0.93	0.63	0.89	1.51	1.35	1.56	0.85126462	0.000873428	0.016616456	dlg1	disks large 1 tumor suppressor protein isoform X6 [Anoplophora glabripennis]
Pt_transcript_5566	0	5	0	7	881	50	0	0.12	0	0.17	19.88	1.1	7.461479447	0.000875278	0.016639707	--	uncharacterized protein LOC108917198 [Anoplophora glabripennis]
Pt_transcript_10044	482	215	121	2456	659	1820	20.83	8.86	5.35	102.87	26.91	71.57	2.522630792	0.000882376	0.016762614	Cyp6a9	probable cytochrome P450 6a14 isoform X2 [Anoplophora glabripennis]
Pt_transcript_39673	233	145	477	68	42	89	3.84	2.29	7.99	1.09	0.66	1.34	-2.192061345	0.000883026	0.016762953	--	uncharacterized protein LOC108904669 isoform X1 [Anoplophora glabripennis]
Pt_transcript_11181	477	434	434	667	706	775	27.77	24	25.77	37.6	38.79	41.04	0.598788383	0.000890219	0.016887402	acbd5	acyl-CoA-binding domain-containing protein 5 [Anoplophora glabripennis]
Pt_transcript_15141	301	273	583	143	99	147	5.41	4.69	10.67	2.51	1.69	2.41	-1.651779039	0.000891551	0.016892351	sima	hypoxia-inducible factor 1-alpha isoform X3 [Anoplophora glabripennis]
Pt_transcript_29647	301	241	175	34	79	65	5.42	4.15	3.22	0.6	1.35	1.08	-2.077626565	0.000892034	0.016892351	PNLIPRP1	uncharacterized protein LOC108912569 isoform X1 [Anoplophora glabripennis]
Pt_transcript_33980	137	86	35	20	9	16	3.85	2.3	1	0.55	0.24	0.41	-2.574908836	0.000892392	0.016892351	--
Pt_transcript_35949	179	183	68	35	5	14	9.01	8.8	3.51	1.75	0.25	0.65	-3.008143173	0.000893112	0.0168939	--	lysine-specific demethylase 6A isoform X1 [Anoplophora glabripennis]
Pt_transcript_24145	64	43	27	84	266	686	1.98	1.26	0.85	2.49	7.69	19.03	2.83628961	0.000895576	0.016925839	HSP70A2	heat shock protein 68-like [Leptinotarsa decemlineata]
Pt_transcript_397	826	1431	573	316	187	201	8.15	13.5	5.75	3.03	1.75	1.81	-2.055825523	0.000896078	0.016925839	Ptp99A	tyrosine-protein phosphatase 99A [Anoplophora glabripennis]
Pt_transcript_25793	76	67	114	24	26	40	1.11	0.94	1.68	0.35	0.36	0.54	-1.577247536	0.000897724	0.016934525	--	caprin homolog [Anoplophora glabripennis]
Pt_transcript_5659	89	46	231	20	18	23	2.13	1.05	5.63	0.47	0.41	0.5	-2.674473752	0.000897815	0.016934525	GCNA	MATH and LRR domain-containing protein PFE0570w-like [Anoplophora glabripennis]
Pt_transcript_11914	4	5	0	89	32	20	0.34	0.4	0	6.15	2.16	1.29	3.69743723	0.000898753	0.016940146	Skeletor	protein Skeletor, isoforms B/C isoform X1 [Anoplophora glabripennis]
Pt_transcript_5057	332	282	393	739	453	658	7.61	6.17	9.16	16.44	9.82	13.74	0.802134609	0.000901995	0.016989179	ANPEP	aminopeptidase N [Anoplophora glabripennis]
Pt_transcript_42264	797	601	718	253	313	403	12.67	9.13	11.61	3.91	4.71	5.85	-1.207215061	0.000903581	0.017006957	Rrp12	RRP12-like protein [Anoplophora glabripennis]
Pt_transcript_25526	20	75	15	2	3	0	0.35	1.27	0.27	0.04	0.05	0	-4.392317423	0.000909794	0.017111744	--	flocculation protein FLO11 isoform X1 [Anoplophora glabripennis]
Pt_transcript_469	0	2	31	1677	98	245	0	0.02	0.32	16.58	0.95	2.28	5.864550324	0.000912745	0.017155077	mig-15	serine/threonine-protein kinase mig-15 isoform X6 [Anoplophora glabripennis]
Pt_transcript_17330	32	21	41	188	257	60	0.67	0.41	0.86	3.73	4.95	1.12	2.336725097	0.000914714	0.017157948	MFSD1	major facilitator superfamily domain-containing protein 1 isoform X1 [Anoplophora glabripennis]
Pt_transcript_1014	225	10	221	13	2	1	2.7	0.11	2.7	0.15	0.02	0.01	-4.935983507	0.000914798	0.017157948	--	uncharacterized protein LOC112906291 [Agrilus planipennis]
Pt_transcript_32862	245	111	57	14	0	2	4.73	2.05	1.12	0.27	0	0.05	-4.625708843	0.00091484	0.017157948	tw	protein O-mannosyl-transferase 2 [Anoplophora glabripennis]
Pt_transcript_1324	200	205	74	32	39	22	2.61	2.56	0.99	0.41	0.49	0.27	-2.396421821	0.00092051	0.017252084	Tns3	tensin isoform X3 [Anoplophora glabripennis]
Pt_transcript_29664	45	174	559	22	28	23	1.35	4.97	16.97	0.65	0.81	0.64	-3.471249407	0.000924407	0.017306054	Srm	spermidine synthase [Anoplophora glabripennis]
Pt_transcript_37457	529	167	180	0	11	0	101.62	29.99	35.7	0	2.09	0	-6.322876924	0.000924808	0.017306054	--	natterin-4-like [Anoplophora glabripennis]
Pt_transcript_9768	347	236	258	118	104	161	14.41	9.33	10.91	4.77	4.1	6.11	-1.209817729	0.000925349	0.017306054	RBM45	RNA-binding protein 45 [Anoplophora glabripennis]
Pt_transcript_10965	1259	942	1381	414	89	120	67.53	48.05	75.61	21.53	4.53	5.87	-2.582022609	0.000926976	0.017324247	--	protein obstructor-E isoform X3 [Anoplophora glabripennis]
Pt_transcript_44654	13	50	58	257	197	154	0.99	3.37	4.27	17.71	13.28	9.99	2.24748752	0.000927939	0.017330036	--	uncharacterized protein LOC108906059 isoform X2 [Anoplophora glabripennis]
Pt_transcript_32434	31	68	80	188	180	756	0.83	1.72	2.17	4.83	4.52	18.2	2.545193554	0.000934758	0.017445079	unc-97	LIM and senescent cell antigen-like-containing domain protein 1 isoform X1 [Anoplophora glabripennis]
Pt_transcript_48269	4	5	7	99	7	73	0.08	0.11	0.15	1.96	0.15	1.36	3.351329011	0.000935907	0.017451101	fdl	probable beta-hexosaminidase fdl [Anoplophora glabripennis]
Pt_transcript_12928	659	2381	1561	6640	7730	5828	107.15	362.47	261.08	1039.02	1179.15	857.52	2.073558988	0.000936775	0.017451101	paxB	paxillin-B-like isoform X2 [Leptinotarsa decemlineata]
Pt_transcript_37831	13	8	5	32	28	308	0.2	0.12	0.08	0.46	0.4	4.15	3.646738698	0.000937056	0.017451101	gmppaa	mannose-1-phosphate guanyltransferase alpha-A [Anoplophora glabripennis]
Pt_transcript_19810	0	6213	777	10	24	11	0	130.57	17.42	0.22	0.51	0.24	-7.253299231	0.000941229	0.017516512	unc-54	myosin heavy chain, muscle isoform X5 [Anoplophora glabripennis]
Pt_transcript_47376	3	22	9	129	98	50	0.5	3.22	1.45	19.4	14.42	7.11	2.984922481	0.000943247	0.017533635	Akr1b1	aldose reductase [Anoplophora glabripennis]
Pt_transcript_8881	225	257	146	715	528	5163	8.09	8.77	5.34	24.87	17.9	168.51	3.250524625	0.000943472	0.017533635	CYP6K1	cytochrome P450 6k1 [Anoplophora glabripennis]
Pt_transcript_3664	154	100	162	258	228	281	3.3	2.05	3.54	5.38	4.63	5.5	0.802943362	0.000947933	0.017604185	EFL1	elongation factor-like GTPase 1 [Anoplophora glabripennis]
Pt_transcript_40482	113	53	289	24	10	31	5.92	2.64	15.39	1.22	0.49	1.5	-2.899380454	0.000948622	0.017604639	mod(mdg4)	protein tramtrack, beta isoform isoform X5 [Anoplophora glabripennis]
Pt_transcript_13658	23	0	1	10	324	2940	14.2	0	0.9	6.09	176.98	1554.65	6.846503279	0.000949708	0.017612463	--	neuropeptide-like 4 [Anoplophora glabripennis]
Pt_transcript_22546	6	76	366	5	3	10	0.18	2.14	10.99	0.16	0.09	0.28	-4.650374401	0.00095602	0.017706457	--
Pt_transcript_19084	107	108	123	57	28	52	1.49	1.45	1.75	0.78	0.37	0.66	-1.373598225	0.000956293	0.017706457	GOPC	uncharacterized protein LOC108908458 [Anoplophora glabripennis]
Pt_transcript_28048	37	14	3	0	0	0	1.16	0.42	0.11	0	0	0	-9.13784503	0.000957385	0.017706457	Dtnb	dystrobrevin beta [Anoplophora glabripennis]
Pt_transcript_3815	176	192	224	111	79	111	3.41	3.55	4.42	2.09	1.45	1.96	-1.048997034	0.000957449	0.017706457	ovo	transcriptional regulator ovo-like isoform X2 [Anoplophora glabripennis]
Pt_transcript_4259	1050	1078	914	355	262	122	21.46	21.03	19.01	7.05	5.07	2.29	-2.093516075	0.000960994	0.017759624	rbm24-a	RNA-binding protein 24-A-like [Anoplophora glabripennis]
Pt_transcript_40877	475	399	451	632	555	684	6.45	5.18	6.22	8.33	7.12	8.46	0.421690056	0.000961756	0.017761325	SMG1	serine/threonine-protein kinase SMG1 [Anoplophora glabripennis]
Pt_transcript_17009	200	112	61	36	14	18	12.27	6.52	3.82	2.14	0.81	1	-2.517036434	0.00096574	0.017822481	sing	protein singles bar [Anoplophora glabripennis]
Pt_transcript_12925	32	66	207	291	1836	866	4.32	8.43	28.79	37.92	233.24	106.09	3.182947779	0.000970383	0.017895704	--	perlucin-like [Anoplophora glabripennis]
Pt_transcript_33101	11	17	32	67	51	98	0.21	0.3	0.58	1.14	0.85	1.57	1.707549106	0.000971948	0.017912098	OSBPL9	oxysterol-binding protein-related protein 9 [Leptinotarsa decemlineata]
Pt_transcript_28599	93	86	66	244	130	358	2.95	2.59	2.13	7.48	3.88	10.29	1.497068542	0.000975275	0.017960911	Nep2	neprilysin-2-like isoform X1 [Anoplophora glabripennis]
Pt_transcript_21988	99	540	4	4	10	4	3.03	15.75	0.12	0.12	0.3	0.11	-5.156250065	0.000977108	0.017982179	--	antimicrobial peptide 1-like isoform X1 [Agrilus planipennis]
Pt_transcript_3421	1569	1431	1527	803	774	664	29.06	25.32	28.78	14.46	13.58	11.21	-1.083197104	0.000981624	0.018045579	IPO4	importin-4 [Anoplophora glabripennis]
Pt_transcript_670	98	78	112	339	136	411	1.07	0.81	1.24	3.59	1.41	4.08	1.541146268	0.000981915	0.018045579	--	uncharacterized protein LOC108916078 [Anoplophora glabripennis]
Pt_transcript_44277	2	0	0	1	107	125	0.09	0	0	0.03	3.05	3.45	6.18101418	0.00098362	0.018057739	--	uncharacterized protein LOC108907894 isoform X1 [Anoplophora glabripennis]
Pt_transcript_10752	1241	610	577	238	246	286	62.94	29.45	29.87	11.73	11.82	13.21	-1.7337438	0.000984015	0.018057739	Mlf	myeloid leukemia factor isoform X2 [Anoplophora glabripennis]
Pt_transcript_16634	354	239	1461	40	52	2	2.84	1.84	11.89	0.31	0.4	0.02	-4.504533328	0.000984621	0.018057739	GPCPD1	glycerophosphocholine phosphodiesterase GPCPD1 [Anoplophora glabripennis]
Pt_transcript_16394	1	0	5	158	24	12	0.05	0	0.2	5.96	0.9	0.45	4.869871406	0.000986503	0.018079754	--	uncharacterized protein LOC108905878 [Anoplophora glabripennis]
Pt_transcript_13524	127	145	146	230	229	253	39.04	41	46.69	67.48	65.53	69.97	0.679579498	0.000988183	0.018098024	--	uncharacterized protein LOC108917395 [Anoplophora glabripennis]
Pt_transcript_35172	164	340	172	859	485	1079	4.83	9.53	5.14	24.47	13.48	28.84	1.77615799	0.000989085	0.018102027	YME1L	ATP-dependent zinc metalloprotease YME1 homolog [Anoplophora glabripennis]
Pt_transcript_6329	152	205	152	62	57	88	3.96	5.11	4.03	1.58	1.42	2.11	-1.358171615	0.000992516	0.018149026	knrl	knirps-related protein-like isoform X2 [Anoplophora glabripennis]
Pt_transcript_33066	123	167	153	1913	346	485	1.49	1.92	1.88	22.33	3.94	5.32	2.57812831	0.000993022	0.018149026	--	serine/arginine repetitive matrix protein 1 isoform X1 [Anoplophora glabripennis]
Pt_transcript_6916	727	553	680	375	318	445	20.18	14.65	19.22	10.11	8.36	11.26	-0.862375155	0.000993869	0.018151981	TTC27	tetratricopeptide repeat protein 27 [Anoplophora glabripennis]
Pt_transcript_3426	1798	42	605	58	2	16	32.99	0.74	11.3	1.03	0.04	0.28	-5.059855165	0.000995382	0.018167098	Rpn2	26S proteasome non-ATPase regulatory subunit 1 [Anoplophora glabripennis]
Pt_transcript_44272	15	13	9	65	23	59	1	0.82	0.61	4.18	1.44	3.56	1.91753784	0.000996624	0.018177238	twk-7	TWiK family of potassium channels protein 7 [Anoplophora glabripennis]
Pt_transcript_21567	140	125	186	58	65	48	2.96	2.52	3.99	1.19	1.3	0.93	-1.469368101	0.001000862	0.018241986	GNB5	guanine nucleotide-binding protein subunit beta-5 [Anoplophora glabripennis]
Pt_transcript_31197	365	241	673	80	73	164	6.3	3.97	11.8	1.35	1.19	2.59	-2.105055899	0.001004631	0.018298101	DNMT1	DNA (cytosine-5)-methyltransferase 1 [Anoplophora glabripennis]
Pt_transcript_747	36	118	1	2257	25	10063	0.41	1.25	0.01	24.19	0.27	101.22	6.233763173	0.001006851	0.018325934	--	putative mediator of RNA polymerase II transcription subunit 26 isoform X2 [Anoplophora glabripennis]
Pt_transcript_22099	71	55	86	159	107	150	1.24	0.92	1.52	2.69	1.77	2.38	0.894290559	0.001010895	0.018386917	--
Pt_transcript_23548	263	211	217	503	317	444	1.48	1.14	1.24	2.76	1.69	2.29	0.804147744	0.00101433	0.018436738	CAMTA1	calmodulin-binding transcription activator 1 isoform X2 [Anoplophora glabripennis]
Pt_transcript_25852	24	48	39	32	318	1786	0.42	0.78	0.68	0.54	5.15	27.82	4.15578712	0.001019509	0.01851816	Cd209d	macrophage mannose receptor 1 [Anoplophora glabripennis]
Pt_transcript_11580	277	466	952	2642	1450	2383	18.58	29.59	65.07	171.31	91.62	145.13	1.849397643	0.001020557	0.018523196	--	uncharacterized protein LOC108916339 [Anoplophora glabripennis]
Pt_transcript_2214	4931	3674	2891	899	1249	509	76.46	54.43	45.6	13.55	18.35	7.21	-2.173977001	0.001022008	0.018523196	Ube4b	ubiquitin conjugation factor E4 B [Anoplophora glabripennis]
Pt_transcript_31812	583	258	7	10	0	7	20.53	8.65	0.28	0.37	0	0.24	-5.593804377	0.001022536	0.018523196	CUL2	cullin-2 isoform X1 [Anoplophora glabripennis]
Pt_transcript_47898	42	35	39	139	63	275	0.75	0.6	0.71	2.4	1.07	4.45	1.942856093	0.001022582	0.018523196	OSBPL9	oxysterol-binding protein-related protein 9 [Leptinotarsa decemlineata]
Pt_transcript_44754	313	133	640	72	39	89	3.57	1.45	7.43	0.8	0.42	0.93	-2.533737177	0.001027518	0.018599899	fend	uncharacterized protein LOC108910305 [Anoplophora glabripennis]
Pt_transcript_8716	828	757	738	1152	999	1428	28.78	25.06	26.12	38.86	32.85	45.21	0.548171357	0.001031846	0.018660094	CSK	tyrosine-protein kinase CSK [Anoplophora glabripennis]
Pt_transcript_29151	329	246	388	151	140	185	16.13	11.47	19.4	7.18	6.49	8.26	-1.099754945	0.001032733	0.018660094	HAT1	histone acetyltransferase type B catalytic subunit [Anoplophora glabripennis]
Pt_transcript_17869	3	15	24	0	0	0	0.13	0.5	0.84	0	0	0	-8.936637939	0.001032956	0.018660094	--
Pt_transcript_744	3247	2648	2872	1128	1395	1718	35.99	28.06	32.37	12.16	14.66	17.38	-1.12528606	0.001041929	0.018809365	psme4	proteasome activator complex subunit 4 [Anoplophora glabripennis]
Pt_transcript_29112	8	2	1	109	3	216	0.26	0.06	0.03	3.35	0.09	6.21	4.785102115	0.001044618	0.018845073	Mogat2	LOW QUALITY PROTEIN: 2-acylglycerol O-acyltransferase 1-like [Anoplophora glabripennis]
Pt_transcript_11818	666	1090	327	152	20	90	46.73	72.49	23.43	10.38	1.38	5.75	-3.026228758	0.001045981	0.018851525	ABRA	actin-binding Rho-activating protein isoform X2 [Anoplophora glabripennis]
Pt_transcript_15343	120	72	136	383	282	216	4.3	2.45	4.95	13.29	9.53	7.05	1.352188708	0.001046823	0.018851525	Cyp6a2	probable cytochrome P450 6a13 [Anoplophora glabripennis]
Pt_transcript_11718	55	284	204	1591	475	1730	3.76	18.24	14.14	104.25	30.37	106.46	2.737843559	0.001047617	0.018851525	--	uncharacterized protein LOC108908810 isoform X1 [Anoplophora glabripennis]
Pt_transcript_8121	200	202	270	406	304	436	6.55	6.3	9	12.9	9.42	13.01	0.69326047	0.001047821	0.018851525	Dars2	aspartate--tRNA ligase, mitochondrial isoform X1 [Anoplophora glabripennis]
Pt_transcript_18271	168	113	174	74	63	65	7.28	4.66	7.68	3.11	2.58	2.56	-1.249859017	0.001048641	0.018853493	rcc1	regulator of chromosome condensation [Anoplophora glabripennis]
Pt_transcript_35439	5797	890	2242	445	88	34	118.04	17.31	46.47	8.81	1.7	0.65	-4.026101971	0.001051826	0.01887113	TER94	transitional endoplasmic reticulum ATPase TER94 [Anoplophora glabripennis]
Pt_transcript_9140	905	754	690	1269	1151	1508	33.2	26.35	25.79	45.18	39.92	50.38	0.666785876	0.001052286	0.01887113	spartin	protein spartin [Anoplophora glabripennis]
Pt_transcript_11859	187	93	125	514	313	301	12.95	6.12	8.85	34.43	20.43	18.97	1.402908217	0.00105238	0.01887113	Akr1b1	aldose reductase [Anoplophora glabripennis]
Pt_transcript_35828	12	5	36	0	0	1	0.43	0.19	1.31	0	0	0.06	-5.007494537	0.001052471	0.01887113	Hrb27C	heterogeneous nuclear ribonucleoprotein 27C isoform X3 [Anoplophora glabripennis]
Pt_transcript_4502	27	0	40	1091	414	248	0.58	0	0.86	22.28	8.25	4.77	4.615527467	0.001055509	0.018900595	SAFB	SAFB-like transcription modulator isoform X3 [Anoplophora glabripennis]
Pt_transcript_37602	0	0	1	21	4	14	0	0	0.02	0.41	0.07	0.25	5.189824559	0.001055541	0.018900595	unc-54	myosin heavy chain, muscle isoform X1 [Anoplophora glabripennis]
Pt_transcript_12630	133	86	149	50	49	45	14.4	8.79	16.53	5.23	5	4.42	-1.438964958	0.001056483	0.018904704	--	protein MLP2-like [Anoplophora glabripennis]
Pt_transcript_8951	64	138	76	391	228	294	2.31	4.76	2.83	13.69	7.78	9.68	1.653731733	0.001058943	0.018935933	--	CD63 antigen-like isoform X1 [Anoplophora glabripennis]
Pt_transcript_1548	434	499	560	270	238	313	5.95	6.54	7.81	3.6	3.09	3.92	-0.936055071	0.001062713	0.018990524	SHPRH	E3 ubiquitin-protein ligase SHPRH [Anoplophora glabripennis]
Pt_transcript_686	646	1046	2421	324	179	84	7.08	10.95	26.94	3.45	1.86	0.84	-2.870304568	0.001065484	0.019027216	Nup98-96	nuclear pore complex protein Nup98-Nup96 [Anoplophora glabripennis]
Pt_transcript_25712	8	6	18	42	126	40	0.33	0.24	0.77	1.67	4.82	1.48	2.572346724	0.001067055	0.019042442	Dcp-1	caspase-1 [Anoplophora glabripennis]
Pt_transcript_18449	59	34	2	1	1	1	1.66	0.92	0.06	0.03	0.03	0.03	-4.874469118	0.001069488	0.019073024	ABCF2	ATP-binding cassette sub-family F member 2 [Leptinotarsa decemlineata]
Pt_transcript_8168	153	157	140	338	213	294	4.95	4.84	4.61	10.62	6.52	8.67	0.84186133	0.001070382	0.019076128	--	zinc finger protein 62 homolog [Anoplophora glabripennis]
Pt_transcript_6274	730	982	916	309	88	75	18.93	24.3	24.18	7.79	2.18	1.79	-2.519074565	0.001075348	0.019151753	Dsp1	high mobility group protein DSP1 [Anoplophora glabripennis]
Pt_transcript_7644	15	43	29	277	55	211	0.47	1.25	0.9	8.17	1.59	5.85	2.57483182	0.001078497	0.019190243	KLHDC3	kelch domain-containing protein 3-like isoform X2 [Anoplophora glabripennis]
Pt_transcript_21523	116	85	87	222	234	179	2.28	1.59	1.74	4.23	4.35	3.2	1.070266863	0.001078958	0.019190243	--
Pt_transcript_31480	113	99	128	183	164	249	10.96	9.07	12.71	17.16	14.99	21.94	0.724307576	0.001083263	0.019243084	mpv17l2	mpv17-like protein 2 [Anoplophora glabripennis]
Pt_transcript_22642	77	80	89	704	257	173	1.12	1.12	1.31	9.89	3.52	2.28	2.143954423	0.001083381	0.019243084	SOCS7	uncharacterized protein LOC108913734 [Anoplophora glabripennis]
Pt_transcript_15181	4	42	22	367	210	99	0.08	0.79	0.44	6.96	3.88	1.76	3.265785017	0.001086548	0.019270656	--	uncharacterized protein LOC108907964 [Anoplophora glabripennis]
Pt_transcript_8869	844	453	359	101	145	198	30.13	15.41	13.07	3.51	4.92	6.46	-1.976803083	0.001087293	0.019270656	NOP56	nucleolar protein 56 [Anoplophora glabripennis]
Pt_transcript_35631	950	0	2072	0	3	8	17.55	0	38.9	0	0.06	0.15	-8.070440443	0.001088303	0.019270656	NDRG3	protein NDRG3 isoform X5 [Anoplophora glabripennis]
Pt_transcript_42356	1486	551	411	217	111	162	17.46	6.19	4.91	2.48	1.24	1.74	-2.387023123	0.001088404	0.019270656	psme4	proteasome activator complex subunit 4 [Anoplophora glabripennis]
Pt_transcript_41096	61	185	282	15	30	5	2.19	6.29	10.23	0.53	1.01	0.19	-3.434965616	0.001088569	0.019270656	--	uncharacterized protein LOC108908940 isoform X1 [Anoplophora glabripennis]
Pt_transcript_30047	3	19	1	16	515	174	0.12	0.68	0.06	0.58	17.62	5.75	4.799545186	0.001090944	0.019299797	--	titin-like [Anoplophora glabripennis]
Pt_transcript_36597	27	118	11	4	1	0	0.3	1.23	0.13	0.05	0.01	0	-4.790076931	0.001092263	0.019310246	Pde11	dual 3',5'-cyclic-AMP and -GMP phosphodiesterase 11 isoform X1 [Anoplophora glabripennis]
Pt_transcript_15112	2	5	2	11	24	26	3.11	6.54	3.34	15.65	34.4	36.02	2.728109038	0.001093103	0.019312218	--
Pt_transcript_750	1767	2455	2259	729	238	156	19.64	26.09	25.53	7.88	2.51	1.59	-2.572464575	0.001098795	0.019399844	PTPRQ	cytokine receptor [Anoplophora glabripennis]
Pt_transcript_39836	293	1182	477	101	87	170	4.03	15.51	6.66	1.36	1.14	2.13	-2.500482713	0.001101085	0.01941512	l(2)03659	PREDICTED: probable multidrug resistance-associated protein lethal(2)03659 [Tribolium castaneum]
Pt_transcript_12904	32	5	14	233	26	376	4.22	0.62	1.89	29.61	3.22	44.91	3.529978698	0.001101125	0.01941512	Phum_PHUM616140	1,2-dihydroxy-3-keto-5-methylthiopentene dioxygenase [Anoplophora glabripennis]
Pt_transcript_6874	367	521	438	196	162	125	10.24	13.87	12.44	5.32	4.29	3.18	-1.514855142	0.001102147	0.019420218	Mob4	MOB kinase activator-like 4 isoform X2 [Anoplophora glabripennis]
Pt_transcript_41739	664	12	279	24	14	10	7.59	0.13	3.24	0.27	0.16	0.11	-4.343144581	0.001113599	0.019597313	fam214a	protein FAM214A [Anoplophora glabripennis]
Pt_transcript_32782	25	3	523	22496	43	28308	0.18	0.03	3.69	151.58	0.29	179	6.406646554	0.001113885	0.019597313	--
Pt_transcript_5218	1035	1514	758	437	195	325	23.7	33.1	17.67	9.72	4.23	6.8	-1.843548021	0.001114416	0.019597313	SLC16A3	monocarboxylate transporter 14-like [Anoplophora glabripennis]
Pt_transcript_32083	64	108	51	133	514	702	0.54	0.87	0.44	1.09	4.06	5.35	2.504792152	0.001118375	0.019634226	Arhgef28	rho guanine nucleotide exchange factor 18 isoform X2 [Anoplophora glabripennis]
Pt_transcript_18553	314	239	358	84	23	107	8.27	6.02	9.59	2.16	0.59	2.58	-2.163595399	0.001118684	0.019634226	GPD2	glycerol-3-phosphate dehydrogenase, mitochondrial isoform X2 [Anoplophora glabripennis]
Pt_transcript_42623	132	111	98	310	550	256	1.17	0.94	0.88	2.66	4.59	2.06	1.638635683	0.001118738	0.019634226	RyR	hypothetical protein PPYR_14264 [Photinus pyralis]
Pt_transcript_14289	35	11	26	4	4	2	0.91	0.28	0.68	0.1	0.11	0.05	-2.846454742	0.001121736	0.019673815	--	piggyBac transposable element-derived protein 2-like [Sitophilus oryzae]
Pt_transcript_13445	373	514	322	139	121	67	95.7	122.06	85.62	34.14	28.98	15.5	-1.948157712	0.001124098	0.01970219	--	uncharacterized protein LOC108916905 [Anoplophora glabripennis]
Pt_transcript_33417	23	73	1086	21	4	17	0.22	0.66	10.34	0.2	0.04	0.15	-4.846454742	0.001125407	0.019703272	SIK2	serine/threonine-protein kinase SIK2 isoform X1 [Anoplophora glabripennis]
Pt_transcript_13899	10	22	4	76	42	139	0.26	0.54	0.1	1.91	1.02	3.26	2.781942503	0.001126365	0.019703272	Est-6	venom carboxylesterase-6-like [Anoplophora glabripennis]
Pt_transcript_34971	154	104	216	489	253	527	14.94	9.62	21.54	45.94	23.21	46.5	1.32692661	0.00112639	0.019703272	--	mRNA turnover protein 4 homolog [Anoplophora glabripennis]
Pt_transcript_1308	6	58	376	6	0	3	0.09	0.72	4.96	0.08	0	0.04	-5.587465008	0.001127993	0.019718308	Lrsam1	E3 ubiquitin-protein ligase LRSAM1-like isoform X1 [Anoplophora glabripennis]
Pt_transcript_11555	93320	165182	43083	9315	7387	333	5913.48	9936.24	2786.96	571.92	442.06	19.23	-4.172939459	0.001134485	0.019818718	--	adenylate cyclase, terminal-differentiation specific [Anoplophora glabripennis]
Pt_transcript_20054	206	178	2	7	3	1	2.32	1.91	0.02	0.08	0.03	0.01	-5.14635653	0.001139266	0.019889117	mast3	microtubule-associated serine/threonine-protein kinase 3 isoform X3 [Anoplophora glabripennis]
Pt_transcript_38073	43	19	35	145	211	71	0.54	0.23	0.44	1.75	2.48	0.81	2.058416686	0.001141642	0.019917474	Rab11fip1	rab11 family-interacting protein 2 isoform X3 [Anoplophora glabripennis]
Pt_transcript_14226	883	210	1197	168	56	40	8.05	1.84	11.11	1.49	0.49	0.34	-3.178192617	0.001144637	0.019953265	Rich	guanine nucleotide exchange factor subunit Rich [Anoplophora glabripennis]
Pt_transcript_43024	16	40	181	7	3	9	0.6	1.42	6.87	0.25	0.11	0.31	-3.729950418	0.001145888	0.019953265	br	uncharacterized protein LOC108903788 [Anoplophora glabripennis]
Pt_transcript_12078	29	9	4	35	203	213	2.3	0.71	0.36	2.65	14.99	15.21	3.285072874	0.001146416	0.019953265	Akr1b1	aldose reductase-like [Leptinotarsa decemlineata]
Pt_transcript_34255	358	322	199	74	98	121	2.27	1.95	1.28	0.46	0.59	0.7	-1.652076697	0.001146705	0.019953265	mew	integrin alpha-PS1 [Anoplophora glabripennis]
Pt_transcript_43954	1	2	23	58	105	312	0.02	0.04	0.38	0.9	1.57	4.48	3.981437549	0.001147528	0.019954496	--	SLIT and NTRK-like protein 6 [Anoplophora glabripennis]
Pt_transcript_33643	8	72	88	834	586	225	0.17	1.32	1.71	15.42	10.56	3.9	3.223036338	0.001149384	0.019970181	Hsc70-2	heat shock 70 kDa protein cognate 2 [Anoplophora glabripennis]
Pt_transcript_31795	67	27	141	14	7	16	0.98	0.38	2.08	0.2	0.1	0.22	-2.725825037	0.001149938	0.019970181	--	uncharacterized protein LOC108915889 [Anoplophora glabripennis]
Pt_transcript_44674	226	227	678	5	29	70	6.07	5.83	18.56	0.13	0.74	1.73	-3.550332413	0.001151412	0.019982693	tag-325	rho GTPase-activating protein 29-like isoform X2 [Anoplophora glabripennis]
Pt_transcript_15636	5	78	136	0	4	2	0.11	1.44	2.68	0	0.09	0.04	-5.024074135	0.001153767	0.020010458	RHOU	cdc42 homolog [Anoplophora glabripennis]
Pt_transcript_40452	0	0	0	1115	0	133	0	0	0	24.21	0	2.72	13.13196411	0.001156184	0.020028159	Tob1	protein Tob1 [Anoplophora glabripennis]
Pt_transcript_31509	146	65	151	524	298	296	1.98	0.86	2.1	6.92	3.85	3.68	1.548486546	0.001156299	0.020028159	--	uncharacterized protein LOC108905886 [Anoplophora glabripennis]
Pt_transcript_42627	637	369	348	1555	750	1525	13.03	7.21	7.26	30.91	14.55	28.46	1.426533138	0.001158206	0.02004574	--
Pt_transcript_34218	140	118	185	74	60	64	4.46	3.58	6	2.29	1.81	1.86	-1.2361587	0.001158827	0.02004574	TUBGCP4	gamma-tubulin complex component 4 [Anoplophora glabripennis]
Pt_transcript_38547	28	28	29	3	3	11	0.97	0.93	1.03	0.1	0.1	0.35	-2.413397141	0.001161528	0.020079356	--	nuclear apoptosis-inducing factor 1-like [Leptinotarsa decemlineata]
Pt_transcript_48107	177	81	67	34	16	25	2.54	1.12	0.98	0.48	0.22	0.33	-2.171480468	0.001163227	0.020095623	OARD1	putative uncharacterized protein DDB_G0282133 isoform X1 [Anoplophora glabripennis]
Pt_transcript_9724	0	724	45	1	0	0	0	28.36	1.89	0.07	0	0	-8.755364505	0.001165753	0.020113657	SFTPD	perlucin-like [Anoplophora glabripennis]
Pt_transcript_6157	16	20	40	31	166	1006	0.43	0.5	1.06	0.77	4.01	23.32	3.819729795	0.001165789	0.020113657	ARID5B	AT-rich interactive domain-containing protein 5B [Anoplophora glabripennis]
Pt_transcript_8217	190	231	190	71	93	76	6.21	7.2	6.32	2.25	2.88	2.26	-1.416744687	0.001169663	0.020167373	caup	homeobox protein caupolican-like isoform X2 [Diabrotica virgifera virgifera]
Pt_transcript_19852	121	83	76	21	17	44	2.3	1.5	1.47	0.4	0.31	0.78	-1.822490631	0.001172754	0.020199261	SLC35F5	solute carrier family 35 member F5 [Anoplophora glabripennis]
Pt_transcript_8902	122	130	98	380	195	772	4.42	4.47	3.6	13.29	6.66	25.34	1.858419062	0.001173232	0.020199261	LUM	leucine-rich repeat neuronal protein 1 isoform X1 [Anoplophora glabripennis]
Pt_transcript_34449	27	31	77	88	291	416	0.35	0.4	1.02	1.11	3.59	4.93	2.443786438	0.0011738	0.020199261	--	uncharacterized protein LOC115880201 [Sitophilus oryzae]
Pt_transcript_19417	125	138	114	19	45	41	1.44	1.51	1.33	0.22	0.49	0.44	-1.895976935	0.001179095	0.020275876	--	uncharacterized protein LOC108915584 [Anoplophora glabripennis]
Pt_transcript_16537	15	12	38	42	159	239	0.14	0.1	0.35	0.37	1.35	1.95	2.636993203	0.001180545	0.020275876	--	uncharacterized protein LOC115876152 [Sitophilus oryzae]
Pt_transcript_1598	12	19	4	198	11	439	0.17	0.25	0.06	2.69	0.15	5.57	4.13099949	0.001180547	0.020275876	--	uncharacterized protein LOC111692171 [Anoplophora glabripennis]
Pt_transcript_33233	8	6	7	25	33	20	0.13	0.09	0.1	0.36	0.45	0.27	1.754887502	0.001183149	0.020307405	--	polymerase delta-interacting protein 3 isoform X1 [Anoplophora glabripennis]
Pt_transcript_19043	33	206	73	1507	255	1324	0.44	2.55	0.97	18.98	3.14	15.66	3.254050366	0.001190177	0.020414806	F10	modular serine protease [Anoplophora glabripennis]
Pt_transcript_25427	97	96	107	56	40	47	5.2	4.9	5.85	2.93	2.05	2.32	-1.127588055	0.001192692	0.020444721	PRPSAP2	phosphoribosyl pyrophosphate synthase-associated protein 2 isoform X1 [Anoplophora glabripennis]
Pt_transcript_11101	37	14	48	627	75	155	2.07	0.75	2.77	33.98	3.97	7.92	3.036630719	0.001197214	0.020508969	CA3	carbonic anhydrase isoform X2 [Anoplophora glabripennis]
Pt_transcript_7762	1353	362	843	102	138	270	42.91	10.96	27.23	3.15	4.15	7.81	-2.424198254	0.001199634	0.020523372	Pepck	phosphoenolpyruvate carboxykinase [GTP] isoform X1 [Anoplophora glabripennis]
Pt_transcript_42304	132	92	616	45	23	37	1.51	1.01	7.16	0.51	0.26	0.39	-3.060882242	0.001200261	0.020523372	PI4KB	PREDICTED: phosphatidylinositol 4-kinase beta [Aethina tumida]
Pt_transcript_46268	76	87	23	266	231	303	2.23	2.44	0.69	7.55	6.38	8.06	2.036542698	0.001200964	0.020523372	PPAF3	venom protease [Anoplophora glabripennis]
Pt_transcript_11180	118	76	46	249	181	336	6.75	4.16	2.69	13.79	9.74	17.46	1.591665338	0.001201153	0.020523372	ZNF277	zinc finger protein 277 [Anoplophora glabripennis]
Pt_transcript_22407	7	8	29	1	0	0	0.07	0.07	0.28	0.01	0	0	-5.392317423	0.001205171	0.020578752	--	uncharacterized protein LOC108908606 [Anoplophora glabripennis]
Pt_transcript_9934	636	155	228	1683	1358	1358	27.23	6.32	9.95	69.91	54.98	52.97	2.031654785	0.001206492	0.020588049	Ces1d	venom carboxylesterase-6-like [Anoplophora glabripennis]
Pt_transcript_6187	509	422	0	0	0	0	13.01	10.3	0	0	0	0	-12.92369888	0.001209832	0.02063177	Sap47	synapse-associated protein of 47 kDa isoform X4 [Anoplophora glabripennis]
Pt_transcript_3991	0	0	0	4	56	6	0	0	0	0.08	1.06	0.12	8.714245518	0.00121064	0.020632263	Efa6	exchange factor for Arf-6 isoform X4 [Anoplophora glabripennis]
Pt_transcript_28079	23	149	33	9	5	7	0.39	2.4	0.57	0.15	0.08	0.11	-3.304854582	0.001211452	0.02063284	--	rho GTPase-activating protein 20-like [Anoplophora glabripennis]
Pt_transcript_11735	565	241	595	1362	923	2102	38.22	15.45	41.11	89.15	58.89	129.24	1.548688994	0.001214568	0.020656793	--	macrophage mannose receptor 1 [Anoplophora glabripennis]
Pt_transcript_32109	2555	3	191	1	14	22	59.26	0.09	4.53	0.04	0.31	0.48	-6.266109166	0.001214742	0.020656793	TER94	transitional endoplasmic reticulum ATPase TER94 [Anoplophora glabripennis]
Pt_transcript_16054	32	15	33	312	22	682	0.37	0.17	0.39	3.46	0.24	7.09	3.536320338	0.001215197	0.020656793	PXP9	catalase-like [Anoplophora glabripennis]
Pt_transcript_13029	454	312	702	194	114	199	67.48	43.51	107.11	27.82	15.99	26.86	-1.625819956	0.001220511	0.020733814	Higd1a	HIG1 domain family member 1A, mitochondrial-like isoform X1 [Anoplophora glabripennis]
Pt_transcript_12371	278	334	253	533	617	1158	25.19	28.62	23.45	46.7	52.7	95.32	1.33360749	0.001223401	0.020768284	commd3	COMM domain-containing protein 3 [Anoplophora glabripennis]
Pt_transcript_4800	868	625	784	339	385	435	18.88	12.98	17.35	7.16	7.93	8.63	-1.052847507	0.001224804	0.020768284	--	uncharacterized protein LOC108911243 [Anoplophora glabripennis]
Pt_transcript_12	1882	1046	1010	4348	3162	2868	10.28	5.47	5.61	23.1	16.37	14.3	1.331889825	0.001224891	0.020768284	SSPO	hemocytin isoform X1 [Anoplophora glabripennis]
Pt_transcript_8855	139	32	31	1867	14	5004	4.91	1.08	1.14	63.98	0.49	160.96	4.982633634	0.00122689	0.020788887	UBC	polyubiquitin-C isoform X4 [Phyllostomus discolor]
Pt_transcript_12332	1486	1534	1216	485	333	146	134.28	131.11	112.43	42.42	28.4	12.05	-2.188777246	0.001230297	0.020833288	At1g75040	pathogenesis-related protein 5-like [Anoplophora glabripennis]
Pt_transcript_9132	569	500	679	297	293	382	21.16	17.71	25.72	10.72	10.3	12.94	-0.927474361	0.001232536	0.020857884	riox1	ribosomal oxygenase 1 [Anoplophora glabripennis]
Pt_transcript_30974	0	0	0	378	0	398	0	0	0	8.91	0	8.82	12.52894242	0.001235812	0.020892948	akr1	uncharacterized protein LOC108914163 [Anoplophora glabripennis]
Pt_transcript_9277	504	11	271	7	0	13	19.01	0.42	10.44	0.29	0	0.47	-5.296554009	0.001236272	0.020892948	AAEL008004	elongation of very long chain fatty acids protein AAEL008004-like [Anoplophora glabripennis]
Pt_transcript_10167	747	289	932	214	96	167	33.18	12.22	42.19	9.22	4.03	6.76	-2.130045002	0.001236974	0.020892948	CYP15A1	uncharacterized protein LOC108913304 [Anoplophora glabripennis]
Pt_transcript_17209	103	138	72	31	11	35	1.55	1.97	1.1	0.46	0.17	0.49	-2.044394119	0.001237796	0.020893531	Slc33a1	acetyl-coenzyme A transporter 1 [Anoplophora glabripennis]
Pt_transcript_2383	976	1516	1278	573	438	648	15.82	23.46	21.06	9.03	6.73	9.59	-1.251128949	0.001239043	0.020894357	IQSEC1	IQ motif and SEC7 domain-containing protein 1 isoform X2 [Anoplophora glabripennis]
Pt_transcript_37474	412	36	80	12	20	11	6.76	0.57	1.34	0.19	0.31	0.16	-3.715494064	0.001239422	0.020894357	pol	Transposon Ty3-G Gag-Pol polyprotein [Papilio machaon]
Pt_transcript_13191	231	223	276	121	62	128	40.6	36.63	49.95	20.55	10.23	20.45	-1.311811017	0.001243243	0.020945445	Higd1a	HIG1 domain family member 1A, mitochondrial-like isoform X1 [Anoplophora glabripennis]
Pt_transcript_40372	654	3651	192	37	140	94	25.44	135.2	7.64	1.42	5.18	3.34	-4.081474061	0.001244271	0.020949452	Tpi	triosephosphate isomerase [Monochamus alternatus]
Pt_transcript_28287	10	12	83	2	0	0	0.34	0.39	2.79	0.06	0	0	-5.874469118	0.001249494	0.021024017	Fasn	fatty acid synthase [Anoplophora glabripennis]
Pt_transcript_22103	2	7	3	462	20	4	0.05	0.18	0.08	11.51	0.5	0.11	5.288977673	0.001254346	0.021092279	LAPTM4B	lysosomal-associated transmembrane protein 4B [Anoplophora glabripennis]
Pt_transcript_40699	34	36	34	210	190	59	0.24	0.24	0.24	1.39	1.23	0.37	2.054076673	0.001262152	0.021200305	--	zinc finger protein 883 isoform X1 [Photinus pyralis]
Pt_transcript_45426	26	7	14	480	6	512	0.52	0.15	0.29	9.24	0.13	9.23	4.276124405	0.001262371	0.021200305	--	serine/arginine repetitive matrix protein 1-like isoform X3 [Anoplophora glabripennis]
Pt_transcript_33429	1	17	18	91	60	349	0.05	0.57	0.67	3.16	2.04	11.26	3.673521365	0.001269373	0.021304397	--	uncharacterized protein LOC108917198 [Anoplophora glabripennis]
Pt_transcript_21079	42	25	27	10	8	8	2.87	1.62	1.88	0.66	0.52	0.5	-1.922832139	0.00127725	0.02142304	--	uncharacterized protein LOC108905936 [Anoplophora glabripennis]
Pt_transcript_13025	261	673	181	1750	2509	1518	38.55	93.3	27.47	249.11	348.17	203.15	2.328847855	0.001278912	0.021437352	Mp20	myophilin [Anoplophora glabripennis]
Pt_transcript_4890	27	11	261	5	2	0	0.63	0.26	6.19	0.12	0.05	0	-5.380142709	0.001280938	0.021446447	--	annexin A7-like isoform X1 [Leptinotarsa decemlineata]
Pt_transcript_1022	95	30	162	257	456	1626	1.15	0.36	2	3.03	5.23	17.96	2.90112475	0.001281073	0.021446447	AFDN	afadin isoform X1 [Anoplophora glabripennis]
Pt_transcript_43194	10	18	8	112	25	69	0.26	0.44	0.21	2.76	0.62	1.6	2.452207292	0.001284768	0.021486891	to	circadian clock-controlled protein-like [Anoplophora glabripennis]
Pt_transcript_37597	7	49	10	1	1	1	0.11	0.72	0.16	0.01	0.02	0.01	-4.62935662	0.001285111	0.021486891	RTase	hypothetical protein B7P43_G04120 [Cryptotermes secundus]
Pt_transcript_22112	44	21	34	7	5	12	8.8	4.05	7.1	1.35	1.01	2.21	-2.126122676	0.001289279	0.02153523	WRAP53	telomerase Cajal body protein 1 isoform X1 [Anoplophora glabripennis]
Pt_transcript_1347	43	35	197	2979	1420	95	0.56	0.44	2.63	37.83	17.57	1.13	3.960975244	0.001289627	0.02153523	RTase	macrophage mannose receptor 1 [Anoplophora glabripennis]
Pt_transcript_47051	1480	1067	657	2523	2856	3387	12.64	8.72	5.71	20.95	23.11	26.4	1.380109587	0.001291775	0.021557508	SPON1	spondin-1 [Anoplophora glabripennis]
Pt_transcript_812	260	184	255	54	100	75	2.96	2.01	2.95	0.6	1.08	0.79	-1.680989388	0.001292784	0.021560767	--	uncharacterized protein LOC108911668 [Anoplophora glabripennis]
Pt_transcript_36596	0	0	0	0	200	670	0	0	0	0	12.18	39.35	14.06816247	0.001293634	0.021561387	Nudc	PREDICTED: nuclear migration protein nudC [Tribolium castaneum]
Pt_transcript_16294	41	13	18	107	889	51	1.81	0.55	0.81	4.51	36.35	2.03	3.75808657	0.00129513	0.021562446	BRAFLDRAFT_56888	alpha-L-fucosidase [Anoplophora glabripennis]
Pt_transcript_32426	247	195	579	77	54	119	14.67	11	35.09	4.43	3.03	6.43	-2.129075271	0.001295325	0.021562446	Fen1	flap endonuclease 1 [Anoplophora glabripennis]
Pt_transcript_52	3	305	303	8	0	4	0.02	1.99	2.1	0.05	0	0.03	-5.682994584	0.00129936	0.02161604	--
Pt_transcript_9967	146	43	61	14	19	9	6.32	1.76	2.68	0.61	0.81	0.35	-2.603856812	0.001300551	0.02161937	--	multivesicular body subunit 12B isoform X1 [Anoplophora glabripennis]
Pt_transcript_9800	2725	2363	2328	1048	1300	1291	114.43	94.47	99.63	42.7	51.62	49.38	-1.102350715	0.001301192	0.02161937	Usp14	ubiquitin carboxyl-terminal hydrolase 14 [Anoplophora glabripennis]
Pt_transcript_31015	33	24	47	7	8	13	1	0.68	1.43	0.2	0.23	0.35	-1.995368551	0.00130469	0.021663901	--
Pt_transcript_20420	0	358	523	0	0	0	0	14.01	21.88	0	0	0	-13.5463318	0.001305822	0.02166912	--	serine/arginine repetitive matrix protein 2-like isoform X1 [Anoplophora glabripennis]
Pt_transcript_7907	558	515	602	299	160	313	17.49	15.4	19.21	9.1	4.74	8.94	-1.193515625	0.00130912	0.021710259	Nsun2	tRNA (cytosine(34)-C(5))-methyltransferase [Anoplophora glabripennis]
Pt_transcript_28793	238	63	76	26	22	14	4.72	1.19	1.54	0.52	0.42	0.27	-2.622233378	0.00131148	0.021735792	nito	putative RNA-binding protein 15B [Anoplophora glabripennis]
Pt_transcript_38061	211	45	185	33	22	28	4.06	0.83	3.61	0.62	0.41	0.49	-2.483391518	0.001312364	0.021736844	dsx	male-specific doublesex isoform m isoform 1 [Tribolium castaneum]
Pt_transcript_11871	144	65	118	341	228	1029	10.38	4.42	8.71	23.73	15.46	67.16	2.177473589	0.001315052	0.021767764	Eip63F-1	calcium-binding protein E63-1 [Anoplophora glabripennis]
Pt_transcript_3541	717	707	871	291	336	475	13.41	12.63	16.57	5.29	5.95	8.12	-1.138113099	0.001325379	0.021907463	Fs(2)Ket	importin subunit beta-1 isoform X2 [Anoplophora glabripennis]
Pt_transcript_47967	0	1	0	12	4	18	0	0.02	0	0.29	0.09	0.4	5.285402219	0.001325865	0.021907463	--
Pt_transcript_12972	228	178	229	571	352	1305	31.47	23.09	32.46	76.01	45.68	163.29	1.711441752	0.001325971	0.021907463	CRYAB	alpha-crystallin B chain-like [Anoplophora glabripennis]
Pt_transcript_21308	435	395	443	599	528	760	22.31	19.26	23.17	29.79	25.59	35.49	0.489146713	0.001328799	0.0219405	Crk	adapter molecule Crk [Anoplophora glabripennis]
Pt_transcript_15805	12	54	51	843	732	42	0.08	0.36	0.35	5.57	4.72	0.27	3.740613371	0.001330563	0.021953449	--	homeodomain-interacting protein kinase 2 isoform X11 [Anoplophora glabripennis]
Pt_transcript_46545	3	3	3	10	15	25	0.02	0.02	0.03	0.08	0.12	0.19	2.478047297	0.001331767	0.021953449	--
Pt_transcript_26613	23	27	12	3	0	0	1.54	1.7	0.8	0.19	0	0	-4.410283969	0.001332068	0.021953449	--	uncharacterized protein LOC108914733 [Anoplophora glabripennis]
Pt_transcript_46453	26	20	22	85	1000	36	0.28	0.21	0.24	0.87	9.94	0.35	3.934296753	0.001334299	0.02197654	ARNTL	juvenile hormone receptor methoprene-tolerant [Monochamus saltuarius]
Pt_transcript_9386	154	548	393	19	52	91	5.96	20.2	15.52	0.72	1.92	3.21	-2.832846748	0.001337603	0.022017285	tsl	torso-like protein, partial [Anoplophora glabripennis]
Pt_transcript_2702	1243	1681	1948	860	506	666	20.79	26.84	33.12	13.97	8.02	10.15	-1.329092331	0.001340028	0.022043502	SF3B3	splicing factor 3B subunit 3 isoform X1 [Anoplophora glabripennis]
Pt_transcript_13408	262	220	208	365	336	432	64.65	50.33	53.28	86.35	77.45	96.14	0.627486406	0.001346004	0.022117935	--	thioredoxin domain-containing protein 17 [Anoplophora glabripennis]
Pt_transcript_35932	0	4	0	131	65	9	0	5.31	0	189.31	94.69	12.67	5.804003374	0.001346222	0.022117935	--
Pt_transcript_42070	0	0	0	21	10	3	0	0	0	56.16	27.9	8.03	14.90579438	0.001347677	0.022128123	PPAF3	serine protease 7-like [Anoplophora glabripennis]
Pt_transcript_18990	7	18	294	3	0	0	0.69	1.59	27.31	0.27	0	0	-6.776006479	0.00135115	0.022171408	IDI1	isopentenyl-diphosphate Delta-isomerase 1 [Anoplophora glabripennis]
Pt_transcript_24666	116	744	617	78	46	99	1.88	11.42	10.09	1.22	0.71	1.46	-2.786534683	0.001354017	0.02220471	ARHGEF12	LOW QUALITY PROTEIN: rho guanine nucleotide exchange factor 2-like [Leptinotarsa decemlineata]
Pt_transcript_869	530	353	515	179	40	108	6.12	3.9	6.05	2.02	0.45	1.14	-2.154299187	0.001361898	0.02232013	TANC2	protein TANC2 isoform X2 [Anoplophora glabripennis]
Pt_transcript_12695	152	985	0	0	0	0	17.08	104.42	0	0	0	0	-15.30563429	0.001366887	0.022388054	--	kunitz-type serine protease inhibitor BmKTT-2-like [Anoplophora glabripennis]
Pt_transcript_6252	474	253	679	947	1554	2376	12.21	6.24	17.81	23.68	37.87	55.76	1.69387517	0.001376715	0.022535101	Apmap	unnamed protein product [Callosobruchus maculatus]
Pt_transcript_11795	5132	6364	8215	3455	2266	2396	364.66	428.81	596.24	237.74	151.98	154.85	-1.351594445	0.001381581	0.022600787	--	protein obstructor-E [Anoplophora glabripennis]
Pt_transcript_5917	3745	1365	2590	632	839	575	94.52	32.88	66.55	15.49	20.06	13.25	-1.990731723	0.001386744	0.022671252	Nep2	neprilysin-2 isoform X2 [Anoplophora glabripennis]
Pt_transcript_13068	821	665	904	1426	2054	1582	134.8	102.26	152.72	225.4	316.5	235.14	0.9953288	0.001388294	0.022681453	--	uncharacterized protein LOC108915662 [Anoplophora glabripennis]
Pt_transcript_27740	91	22	31	2	6	9	3.27	0.77	1.15	0.1	0.22	0.3	-3.065394418	0.00138908	0.022681453	slc25a40	solute carrier family 25 member 40 isoform X1 [Anoplophora glabripennis]
Pt_transcript_23235	94	55	333	25	21	26	9.32	5.21	33.67	2.48	1.99	2.36	-2.819075663	0.001391989	0.022704582	--	uncharacterized protein C14orf119 [Anoplophora glabripennis]
Pt_transcript_42964	155	120	146	288	201	443	4.53	3.35	4.33	8.15	5.55	11.76	1.060169219	0.00139221	0.022704582	--	uncharacterized protein LOC108903417 isoform X1 [Anoplophora glabripennis]
Pt_transcript_24445	93	108	72	39	23	19	1.15	1.27	0.9	0.47	0.28	0.22	-1.775126589	0.001395484	0.02274399	Tret1	facilitated trehalose transporter Tret1-like [Anoplophora glabripennis]
Pt_transcript_40639	478	372	161	17	24	0	3.7	2.76	1.27	0.13	0.18	0	-4.640128294	0.001398182	0.02277395	fam214a	protein FAM214A [Anoplophora glabripennis]
Pt_transcript_8039	50	159	35	503	446	410	1.6	4.86	1.14	15.67	13.54	11.99	2.438573014	0.001405391	0.022873578	Hsp70Ba	heat shock protein 70 A1 [Anoplophora glabripennis]
Pt_transcript_12883	150	112	77	399	236	275	19.2	13.49	10.11	49.28	28.41	31.92	1.356696723	0.001406091	0.022873578	--	uncharacterized protein LOC108917972 [Anoplophora glabripennis]
Pt_transcript_30856	2	0	0	19	10	10	0.13	0	0	1.14	0.6	0.57	4.151309323	0.001406888	0.022873578	--
Pt_transcript_31762	123	190	141	298	296	436	9.85	14.41	11.54	23.09	22.35	31.73	1.108080518	0.001412637	0.02293087	Cd151	CD151 antigen-like [Anoplophora glabripennis]
Pt_transcript_8832	212	190	292	692	703	407	7.55	6.45	10.56	23.84	23.6	13.18	1.303483291	0.00141283	0.02293087	--	uncharacterized protein LOC108915390, partial [Anoplophora glabripennis]
Pt_transcript_19885	324	414	169	96	23	29	18.81	22.79	10.03	5.4	1.31	1.57	-2.640506925	0.001413634	0.02293087	SMTN	unnamed protein product [Callosobruchus maculatus]
Pt_transcript_26148	39	27	73	13	5	3	0.46	0.3	0.86	0.15	0.05	0.03	-2.816288047	0.001413873	0.02293087	--	von Willebrand factor D and EGF domain-containing protein-like isoform X2 [Anoplophora glabripennis]
Pt_transcript_29844	23	8	21	2	2	3	0.47	0.16	0.43	0.04	0.04	0.06	-2.920565533	0.001416701	0.022962693	--	tyrosine-protein phosphatase non-receptor type 13-like isoform X1 [Anoplophora glabripennis]
Pt_transcript_18944	0	0	1	0	176	155	0	0	0.04	0	6.1	5.16	8.136991112	0.00142025	0.023006133	Pgm1	phosphoglucomutase isoform X2 [Anoplophora glabripennis]
Pt_transcript_9073	230	687	92	3965	2025	1860	8.49	24.15	3.46	141.86	70.61	62.49	2.929151015	0.001422751	0.023032573	PDLIM3	PDZ and LIM domain protein 3 isoform X2 [Anoplophora glabripennis]
Pt_transcript_33572	28	229	153	365	1312	2600	0.26	1.97	1.4	3.18	11.14	21.26	3.293025057	0.00142632	0.023070599	--	uncharacterized protein LOC114328397, partial [Diabrotica virgifera virgifera]
Pt_transcript_2741	206	399	158	2334	451	1672	3.49	6.43	2.71	38.22	7.21	25.7	2.493603524	0.001426841	0.023070599	MKNK2	MAP kinase-interacting serine/threonine-protein kinase 1 [Anoplophora glabripennis]
Pt_transcript_2313	6056	5683	4846	3347	2430	2961	95.85	85.94	78.01	51.48	36.43	42.75	-0.991583886	0.001429848	0.023105119	Khc	kinesin heavy chain [Anoplophora glabripennis]
Pt_transcript_39323	567	334	180	90	86	106	9.54	5.37	3.08	1.47	1.37	1.63	-2.00884845	0.001434418	0.023164849	BLMH	bleomycin hydrolase isoform X1 [Sitophilus oryzae]
Pt_transcript_22864	0	0	0	8	3	24	0	0	0	0.26	0.1	0.74	8.518325308	0.001436434	0.023175816	ALKBH7	alpha-ketoglutarate-dependent dioxygenase alkB homolog 7, mitochondrial [Anoplophora glabripennis]
Pt_transcript_9258	294	229	287	137	125	180	11.21	8.32	11.15	5.07	4.51	6.25	-0.954637227	0.001437407	0.023175816	Eogt	EGF domain-specific O-linked N-acetylglucosamine transferase [Anoplophora glabripennis]
Pt_transcript_31800	122	104	130	63	36	64	1.69	1.38	1.83	0.85	0.48	0.81	-1.195170953	0.001437721	0.023175816	Csp	PREDICTED: dnaJ homolog subfamily C member 5 isoform X1 [Tribolium castaneum]
Pt_transcript_21794	0	0	0	0	310	362	0	0	0	0	8.19	9.21	12.50183718	0.001444796	0.0232757	Abhd16a	protein ABHD16A isoform X2 [Anoplophora glabripennis]
Pt_transcript_24558	429	128	272	55	78	48	6.19	1.76	4	0.77	1.07	0.63	-2.274427671	0.00145131	0.023366445	ci	transcriptional activator cubitus interruptus [Anoplophora glabripennis]
Pt_transcript_33569	0	0	0	318	0	352	0	0	0	12.27	0	12.76	13.02640817	0.001454155	0.023398027	sgmB	sphingomyelin phosphodiesterase 1 [Anoplophora glabripennis]
Pt_transcript_27974	180	228	146	65	75	70	3.03	3.66	2.49	1.07	1.2	1.08	-1.454333058	0.001456823	0.023426737	--	ferritin 2 [Monochamus alternatus]
Pt_transcript_3862	49	42	47	450	496	55	0.96	0.79	0.94	8.5	9.13	0.97	2.789624543	0.001459361	0.023453323	--	uncharacterized protein LOC108915461 [Anoplophora glabripennis]
Pt_transcript_46316	47	8	509	5	5	12	0.84	0.15	9.13	0.09	0.09	0.2	-4.735066061	0.001461246	0.023469389	--	hypothetical protein TcasGA2_TC016388 [Tribolium castaneum]
Pt_transcript_12500	216	177	261	346	316	454	21.11	16.35	26.11	32.69	29.1	40.3	0.683423564	0.001466552	0.023540331	Coq3	ubiquinone biosynthesis O-methyltransferase, mitochondrial [Anoplophora glabripennis]
Pt_transcript_24878	97	55	72	15	11	34	15.22	8.09	11.61	2.27	1.62	4.83	-2.001653519	0.001469536	0.023573962	--
Pt_transcript_45282	411	13	98	3	13	1	10.27	0.33	2.5	0.07	0.33	0.05	-4.863498	0.001475049	0.023648076	Phf14	PHD finger protein 14 isoform X1 [Anoplophora glabripennis]
Pt_transcript_32518	114	218	36	21	18	11	1.03	1.88	0.33	0.19	0.16	0.1	-2.847996907	0.001486051	0.023810067	MBL2	C-type lectin 37Db-like [Anoplophora glabripennis]
Pt_transcript_35586	191	197	218	357	274	323	8.16	7.99	9.47	14.79	11.06	12.57	0.584587043	0.001489882	0.023852758	--	uncharacterized protein LOC108906415 [Anoplophora glabripennis]
Pt_transcript_6277	113	72	378	37	26	30	2.93	1.78	9.96	0.93	0.66	0.72	-2.666904114	0.001491067	0.023852758	PRC1	protein regulator of cytokinesis 1-like isoform X1 [Anoplophora glabripennis]
Pt_transcript_46626	26	101	114	166	1761	568	0.37	1.33	1.6	2.22	22.87	7.11	3.286522759	0.001492056	0.023852758	GVQW3	transmembrane protein 53 isoform X1 [Anoplophora glabripennis]
Pt_transcript_9940	50	1	21	408	108	594	2.12	0.08	0.94	16.78	4.36	22.9	3.809978005	0.00149313	0.023852758	Appl	amyloid-beta-like protein isoform X1 [Anoplophora glabripennis]
Pt_transcript_12376	380	469	486	727	740	807	34.53	40.3	45.17	63.89	63.38	66.62	0.692203992	0.001493216	0.023852758	PRDX1	peroxiredoxin-1 [Anoplophora glabripennis]
Pt_transcript_40508	28	37	36	80	59	140	2.49	3.1	3.29	6.87	4.96	11.25	1.378011642	0.001497287	0.023893238	TRDMT1	tRNA (cytosine-5-)-methyltransferase [Leptinotarsa decemlineata]
Pt_transcript_18534	87	62	103	444	238	160	1.98	1.34	2.38	9.71	5.07	3.3	1.665360853	0.001497554	0.023893238	SQOR	sulfide:quinone oxidoreductase, mitochondrial [Anoplophora glabripennis]
Pt_transcript_12058	821	613	701	410	368	464	63.32	44.83	55.32	30.64	26.8	32.6	-0.860387935	0.001501088	0.023935219	CG6693	J domain-containing protein CG6693 [Anoplophora glabripennis]
Pt_transcript_1208	747	677	795	455	410	552	9.47	8.2	10.24	5.6	4.92	6.38	-0.723758878	0.001504878	0.023981216	nup188	uncharacterized protein LOC108907521 [Anoplophora glabripennis]
Pt_transcript_33799	213	138	232	615	587	345	1.6	1	1.78	4.49	4.18	2.37	1.333737397	0.001512897	0.024094517	Pka-R2	cAMP-dependent protein kinase type II regulatory subunit [Anoplophora glabripennis]
Pt_transcript_1166	449	814	322	184	82	131	5.65	9.78	4.11	2.26	0.98	1.5	-2.043471503	0.001514154	0.024100057	Abtb2	ankyrin repeat and BTB/POZ domain-containing protein 2 [Anoplophora glabripennis]
Pt_transcript_20576	11	7	6	43	74	19	0.11	0.07	0.07	0.43	0.71	0.18	2.40053793	0.001517648	0.024141167	--	uncharacterized protein LOC108907224 isoform X1 [Anoplophora glabripennis]
Pt_transcript_27180	39	25	27	86	108	64	0.39	0.24	0.27	0.82	1	0.57	1.409013712	0.001524645	0.024237518	GluClalpha	PREDICTED: glutamate-gated chloride channel isoform X7 [Aethina tumida]
Pt_transcript_5210	18	21	98	301	542	162	0.42	0.47	2.3	6.73	11.81	3.41	2.782592611	0.001525534	0.024237518	--	uncharacterized protein LOC108909440 isoform X6 [Anoplophora glabripennis]
Pt_transcript_6948	58	81	43	22	15	13	1.63	2.17	1.23	0.6	0.4	0.33	-1.919132154	0.001528982	0.024277738	--	uncharacterized protein LOC108733383 isoform X1 [Agrilus planipennis]
Pt_transcript_9161	2789	2323	2441	1401	633	864	104.63	83.03	93.32	51.03	22.49	29.55	-1.446842967	0.001530909	0.024293789	--	uncharacterized protein LOC108906501 [Anoplophora glabripennis]
Pt_transcript_13046	27	13	114	1101	2206	30	3.83	1.81	16.73	150.51	293.92	3.93	4.325020414	0.001532734	0.024306381	--	uncharacterized protein LOC108904002 [Anoplophora glabripennis]
Pt_transcript_4352	634	702	614	2029	3060	1226	13.28	14.04	13.09	41.27	60.64	23.4	1.632717293	0.001535618	0.024306381	SRL	sarcalumenin isoform X1 [Anoplophora glabripennis]
Pt_transcript_48134	24	36	35	74	200	102	2.19	3.08	3.29	6.53	17.12	8.45	1.906890596	0.001535714	0.024306381	Agxt	serine--pyruvate aminotransferase-like [Anoplophora glabripennis]
Pt_transcript_19622	39	38	56	197	62	267	0.77	0.71	1.12	3.72	1.15	4.73	1.884522783	0.001536057	0.024306381	Efa6	exchange factor for Arf-6 isoform X1 [Anoplophora glabripennis]
Pt_transcript_37954	5	8	6	23	16	27	0.09	0.14	0.12	0.41	0.28	0.45	1.703606997	0.001536289	0.024306381	--
Pt_transcript_11841	117	44	33	51	1347	1247	8.37	3.04	2.46	3.54	90.71	80.86	3.658221781	0.001541855	0.024379897	--	uncharacterized protein LOC108916339 [Anoplophora glabripennis]
Pt_transcript_3163	4	35	115	4	2	1	0.08	0.6	2.08	0.08	0.04	0.03	-4.201633861	0.001546575	0.024439946	--	hypothetical protein BDFB_003522, partial [Asbolus verrucosus]
Pt_transcript_36547	11	131	228	3	12	9	0.18	2.01	3.73	0.05	0.19	0.13	-4	0.0015492	0.024466843	--	hypothetical protein AVEN_189109_1 [Araneus ventricosus]
Pt_transcript_7044	178	297	195	70	18	68	5.06	8.05	5.65	1.93	0.49	1.77	-2.162637679	0.001554947	0.024542968	serB	N-acylneuraminate-9-phosphatase [Anoplophora glabripennis]
Pt_transcript_22350	3349	1201	908	230	416	392	26.1	8.95	7.2	1.75	3.08	2.79	-2.471088439	0.001555963	0.024544392	Fbxo42	F-box only protein 42 [Anoplophora glabripennis]
Pt_transcript_43744	669	600	278	181	115	168	8.63	7.41	3.65	2.28	1.41	1.99	-1.793500276	0.001558667	0.02457241	--	uncharacterized protein LOC108903338 isoform X2 [Anoplophora glabripennis]
Pt_transcript_30698	211	138	335	77	57	33	7.27	4.53	11.73	2.57	1.87	1.05	-2.099623266	0.001563427	0.024628125	CG7506	uncharacterized protein LOC108915253 [Anoplophora glabripennis]
Pt_transcript_44903	5	3	1	12	13	133	0.26	0.17	0.05	0.63	0.67	6.31	3.986790143	0.001564237	0.024628125	Iqca1l	IQ and AAA domain-containing protein 1-like [Anoplophora glabripennis]
Pt_transcript_46614	16	52	8	2	0	0	0.46	1.45	0.24	0.06	0	0	-5.163230349	0.001564989	0.024628125	ANAPC2	anaphase-promoting complex subunit 2 isoform X1 [Anoplophora glabripennis]
Pt_transcript_4996	83	85	36	210	159	304	1.86	1.83	0.83	4.59	3.39	6.21	1.650479912	0.001567979	0.024660547	TMEM189	transmembrane protein 189 [Leptinotarsa decemlineata]
Pt_transcript_23742	2827	2713	2646	1669	1597	1811	85.38	78.14	81.37	48.94	45.64	49.86	-0.761663538	0.001571787	0.024705763	CCT7	T-complex protein 1 subunit eta [Anoplophora glabripennis]
Pt_transcript_7305	1974	1120	1635	789	544	822	60.33	32.64	50.89	23.43	15.74	22.92	-1.212232672	0.001572932	0.024709117	Tm1	tropomyosin-1, isoforms 9A/A/B isoform X20 [Manduca sexta]
Pt_transcript_41706	2241	0	1542	2	3	27	116.77	0	81.93	0.12	0.18	1.31	-6.947387374	0.001575007	0.024727048	PSAP	uncharacterized protein LOC108907894 isoform X1 [Anoplophora glabripennis]
Pt_transcript_8575	304	137	384	26	48	95	10.7	4.62	13.75	0.89	1.61	3.06	-2.386374283	0.001579156	0.024777504	--	uncharacterized protein LOC108904266 [Anoplophora glabripennis]
Pt_transcript_5106	245	199	25	11	14	27	5.56	4.3	0.59	0.25	0.31	0.57	-3.209108265	0.001589169	0.024919857	Ptpn9	tyrosine-protein phosphatase non-receptor type 9 [Anoplophora glabripennis]
Pt_transcript_22319	0	0	0	2	33	13	0	0	0	0.02	0.33	0.13	7.321928095	0.001591533	0.024933531	--
Pt_transcript_28549	0	554	229	0	0	0	0	22.12	9.8	0	0	0	-13.37721053	0.001591922	0.024933531	Ldh	L-lactate dehydrogenase isoform X1 [Anoplophora glabripennis]
Pt_transcript_867	13	179	1219	0	0	11	0.16	1.97	14.22	0	0	0.12	-7.09011242	0.001595256	0.024970983	shep	protein alan shepard isoform X2 [Anoplophora glabripennis]
Pt_transcript_27474	683	584	746	450	338	420	5.55	4.54	6.16	3.55	2.6	3.11	-0.81135562	0.00159703	0.024983997	mam	neurogenic protein mastermind, partial [Anoplophora glabripennis]
Pt_transcript_14475	386	323	398	559	465	553	2.31	1.84	2.42	3.24	2.63	3.02	0.436290049	0.001598198	0.024987521	Smg1	serine/threonine-protein kinase SMG1 [Anoplophora glabripennis]
Pt_transcript_41754	8	94	6	322	175	2333	0.35	3.55	0.24	12.3	6.52	83.51	4.627454583	0.001600429	0.025007641	Lsd-1	lipid storage droplets surface-binding protein 1 isoform X2 [Anoplophora glabripennis]
Pt_transcript_37188	106	72	176	120	1653	1363	1.29	0.84	2.17	1.42	19.02	15.1	3.047035116	0.001604038	0.025049268	shep	protein alan shepard isoform X2 [Anoplophora glabripennis]
Pt_transcript_37223	230	107	119	59	31	48	2.25	1	1.18	0.57	0.29	0.44	-1.768795076	0.001605399	0.025055758	sdk	protein sidekick [Anoplophora glabripennis]
Pt_transcript_12516	21	68	68	5	1	12	2.12	6.44	7	0.53	0.14	1.12	-3.119810568	0.001613722	0.025170839	--	putative uncharacterized protein DDB_G0271606 [Anoplophora glabripennis]
Pt_transcript_20874	267	110	115	13	38	7	6.22	2.44	2.73	0.29	0.84	0.15	-3.153552032	0.001616446	0.02519849	--	uncharacterized protein LOC108907943 [Anoplophora glabripennis]
Pt_transcript_14971	544	3917	16	70	2	4	19.61	134.38	0.61	2.45	0.08	0.15	-5.850163508	0.00163548	0.025480222	SFTPD	macrophage mannose receptor 1 [Anoplophora glabripennis]
Pt_transcript_35902	565	20	119	0	0	9	18.23	0.62	3.93	0	0	0.28	-6.34619711	0.001636723	0.025482228	BTBD10	BTB/POZ domain-containing protein 10 isoform X2 [Anoplophora glabripennis]
Pt_transcript_15155	63	82	71	174	160	132	1.08	1.35	1.24	2.88	2.59	2.06	1.036869802	0.001637926	0.025482228	Acy1b	aminoacylase-1 isoform X1 [Anoplophora glabripennis]
Pt_transcript_6977	5	0	5	1	759	52	0.15	0	0.15	0.03	20.07	1.33	6.158525539	0.001638494	0.025482228	--
Pt_transcript_13639	129	166	146	61	56	36	62.15	72.13	74.01	27.79	24.92	15.51	-1.610326917	0.001639631	0.025484958	SNRPG	probable small nuclear ribonucleoprotein G [Anoplophora glabripennis]
Pt_transcript_24575	8	36	622	2	0	9	0.2	0.81	14.89	0.05	0	0.2	-5.99095486	0.001642915	0.025521033	Cat	catalase-like [Anoplophora glabripennis]
Pt_transcript_10352	129	66	138	9	28	5	6.05	2.96	6.63	0.43	1.28	0.25	-2.996314953	0.001645965	0.025538935	--	uncharacterized protein LOC108910663 [Anoplophora glabripennis]
Pt_transcript_39370	861	916	966	2140	1144	2157	6.36	6.47	7.25	15.38	8.01	14.54	0.917580102	0.001645995	0.025538935	pif1	uncharacterized protein LOC108913690, partial [Anoplophora glabripennis]
Pt_transcript_11432	446	1303	8	59599	71960	64	31.29	86.56	0.63	4042.34	4757.08	4.11	6.215366674	0.001647525	0.025547726	--	uncharacterized protein LOC108917198 [Anoplophora glabripennis]
Pt_transcript_41866	55	57	48	20	17	27	1.29	1.29	1.15	0.47	0.38	0.57	-1.393284701	0.001648761	0.025551946	--	uncharacterized protein LOC108912445 [Anoplophora glabripennis]
Pt_transcript_8983	460	611	18	8	2	38	16.72	21.15	0.68	0.32	0.09	1.26	-4.528810852	0.001651728	0.025582962	SLC44A1	choline transporter-like protein 1 [Anoplophora glabripennis]
Pt_transcript_39917	995	566	731	378	280	389	20.49	11.14	15.32	7.57	5.47	7.3	-1.206805479	0.001664074	0.025759123	Tcerg1	transcription elongation regulator 1 [Anoplophora glabripennis]
Pt_transcript_14939	1	0	0	2	8	96	0.03	0	0	0.04	0.16	1.84	6.087462841	0.00166691	0.025787962	--	PREDICTED: uncharacterized protein LOC109544253 [Dendroctonus ponderosae]
Pt_transcript_15510	214	238	5	2947	1816	1925	5.55	5.88	0.15	74.05	44.48	45.41	3.823460745	0.001670234	0.025824311	--	probable serine/threonine-protein kinase kinX [Sitophilus oryzae]
Pt_transcript_34548	14	28	39	50	182	199	0.12	0.22	0.33	0.4	1.4	1.48	2.291462814	0.001673091	0.025853407	l(2)03659	multidrug resistance-associated protein 4 [Anoplophora glabripennis]
Pt_transcript_18859	40	53	122	318	264	190	2.01	2.55	6.22	15.43	12.47	8.65	1.761514228	0.001690338	0.026077903	--	G-protein coupled receptor Mth2-like [Anoplophora glabripennis]
Pt_transcript_3617	0	79	98	3123	3680	395	0	1.46	1.91	58.14	66.75	6.91	5.289457969	0.001690433	0.026077903	tpsp	alpha,alpha-trehalose-phosphate synthase [UDP-forming] [Anoplophora glabripennis]
Pt_transcript_39678	277	229	221	372	489	650	7.1	5.6	5.77	9.25	11.85	15.18	0.97399059	0.001690865	0.026077903	TBC1D22B	TBC1 domain family member 22B [Anoplophora glabripennis]
Pt_transcript_8584	733	660	915	1175	1055	1241	25.23	21.64	32.06	39.2	34.32	38.89	0.510124729	0.001692356	0.026077903	Taf5	transcription initiation factor TFIID subunit 5 [Leptinotarsa decemlineata]
Pt_transcript_16900	3	10	5	75	5	265	0.1	0.29	0.16	2.22	0.16	7.29	4.136012366	0.00169254	0.026077903	--	uncharacterized protein LOC108916531 [Anoplophora glabripennis]
Pt_transcript_18728	57	32	57	150	76	220	0.44	0.24	0.45	1.11	0.55	1.53	1.497233651	0.001697661	0.026136766	ABCC4	probable multidrug resistance-associated protein lethal(2)03659 [Anoplophora glabripennis]
Pt_transcript_23948	0	0	0	4	5	32	0	0	0	0.11	0.14	0.78	8.423466121	0.001698333	0.026136766	--	uncharacterized protein LOC108911000 [Anoplophora glabripennis]
Pt_transcript_26171	116	63	75	29	17	38	1.76	0.91	1.16	0.43	0.25	0.53	-1.662337345	0.001701114	0.026151669	Spout1	putative methyltransferase C9orf114 [Anoplophora glabripennis]
Pt_transcript_42193	0	0	0	0	227	367	0	0	0	0	6.73	10.46	12.48431942	0.001702249	0.026151669	--	muscle M-line assembly protein unc-89 [Anoplophora glabripennis]
Pt_transcript_20522	86	18	18	2326	67	189	1.18	0.24	0.26	30.94	0.87	2.37	4.346619259	0.001702689	0.026151669	AMPD2	AMP deaminase 2 isoform X3 [Anoplophora glabripennis]
Pt_transcript_12501	99	320	248	1420	541	937	9.97	30.4	25.58	137.78	51.23	85.44	2.057098775	0.001703537	0.026151669	apip	methylthioribulose-1-phosphate dehydratase [Anoplophora glabripennis]
Pt_transcript_11024	278	634	659	2467	1265	1492	15.63	33.81	37.78	134.22	67.07	76.21	1.669756876	0.001704235	0.026151669	PPAF2	uncharacterized protein LOC108903548 [Anoplophora glabripennis]
Pt_transcript_4712	202	397	350	842	753	756	4.41	8.28	7.78	17.86	15.57	15.06	1.244176151	0.00170626	0.0261613	CG8412	probable Dol-P-Man:Man(7)GlcNAc(2)-PP-Dol alpha-1,6-mannosyltransferase [Anoplophora glabripennis]
Pt_transcript_10122	4061	3745	3502	2405	1538	2124	178.99	157.12	157.33	102.84	64.12	85.28	-0.968077595	0.001706837	0.0261613	14-3-3zeta	14-3-3 protein zeta isoform X1 [Anoplophora glabripennis]
Pt_transcript_30421	0	0	0	336	243	0	0	0	0	6.63	4.67	0	11.87907265	0.001714888	0.026269504	--
Pt_transcript_41717	4	12	5	126	6	184	0.14	0.37	0.17	3.8	0.19	5.2	3.75645821	0.001718217	0.026305301	rtn3-a	reticulon-1 isoform X2 [Anoplophora glabripennis]
Pt_transcript_2717	19	32	188	8	2	9	0.32	0.52	3.2	0.14	0.04	0.14	-3.658211483	0.001723654	0.026370238	Cmtr2	cap-specific mRNA (nucleoside-2'-O-)-methyltransferase 2 isoform X1 [Anoplophora glabripennis]
Pt_transcript_14602	833	1071	1157	5	121	123	76.69	93.26	108.97	0.48	10.55	10.33	-3.706867835	0.001724449	0.026370238	Psmb5	proteasome subunit beta type-5 [Anoplophora glabripennis]
Pt_transcript_36296	917	0	104	0	0	0	26.69	0	3.09	0	0	0	-13.27709363	0.001728527	0.026397301	--	titin-like [Anoplophora glabripennis]
Pt_transcript_40238	11	29	805	10756	1667	11729	0.12	0.29	8.17	104.33	15.76	106.77	4.724680797	0.001728658	0.026397301	--
Pt_transcript_15104	10	8	11	76	30	24	1.12	0.85	1.29	8.29	3.17	2.45	2.09317855	0.001729207	0.026397301	Tmprss11c	serine protease snake-like isoform X1 [Anoplophora glabripennis]
Pt_transcript_25063	63	39	93	19	19	23	1.22	0.72	1.82	0.36	0.35	0.4	-1.760172985	0.001738979	0.026531192	--	zinc finger BED domain-containing protein 1-like [Agrilus planipennis]
Pt_transcript_15932	10	9	32	0	1	2	0.1	0.08	0.3	0	0.01	0.02	-4	0.001743455	0.026584175	DNApol-epsilon255	DNA polymerase epsilon catalytic subunit A-like Protein [Tribolium castaneum]
Pt_transcript_17946	251	369	167	69	68	107	3.64	5.12	2.47	0.98	0.94	1.43	-1.745124927	0.001745283	0.026596755	PIP5K1C	phosphatidylinositol 4-phosphate 5-kinase type-1 alpha isoform X2 [Anoplophora glabripennis]
Pt_transcript_19764	6	2	16	626	37	10	0.15	0.05	0.36	13.13	0.76	0.2	4.653100974	0.001752886	0.026691911	--	cell surface glycoprotein 1 [Anoplophora glabripennis]
Pt_transcript_27959	13	3	12	97	22	53	0.12	0.03	0.11	0.85	0.19	0.44	2.509013647	0.001753542	0.026691911	--	uncharacterized protein LOC108909316 [Anoplophora glabripennis]
Pt_transcript_43921	211	516	916	127	75	151	2.9	6.78	12.79	1.69	0.99	1.89	-2.297734054	0.001758956	0.026758955	RABGAP1	rab GTPase-activating protein 1-like isoform X1 [Anoplophora glabripennis]
Pt_transcript_12362	901	454	724	273	171	343	81.87	39.1	67.31	24.06	14.72	28.32	-1.488495087	0.001769454	0.026903214	--	uncharacterized protein LOC108917585 isoform X1 [Anoplophora glabripennis]
Pt_transcript_13294	551	634	241	1224	1526	2186	111.32	119.31	50.36	237.49	288.61	398.91	1.718950174	0.00177769	0.027012932	REPTOR-BP	cAMP-responsive element-binding protein-like 2 [Anoplophora glabripennis]
Pt_transcript_6577	246	162	179	42	71	88	6.6	4.16	4.9	1.11	1.81	2.16	-1.624183811	0.001781448	0.027054533	Dtna	dystrobrevin beta [Anoplophora glabripennis]
Pt_transcript_14803	289	5	142	8	2	0	6.08	0.11	3.03	0.17	0.05	0	-5.389191322	0.001784438	0.027084411	thbs4	cartilage oligomeric matrix protein [Anoplophora glabripennis]
Pt_transcript_2577	812	1116	964	500	359	550	13.28	17.43	16.04	7.95	5.57	8.21	-1.10527819	0.001799698	0.027300397	--	uncharacterized protein LOC108910798 [Anoplophora glabripennis]
Pt_transcript_12319	31	15	2	0	0	0	2.78	1.27	0.2	0	0	0	-10.46828463	0.00180358	0.027315237	rnf185	E3 ubiquitin-protein ligase RNF185-like [Anoplophora glabripennis]
Pt_transcript_23622	19	21	26	38	75	97	0.51	0.53	0.69	0.97	1.82	2.27	1.548365347	0.001803908	0.027315237	PDE7A	hypothetical protein PPYR_09779 [Photinus pyralis]
Pt_transcript_15999	820	99	11	5	11	22	51.88	5.95	0.74	0.36	0.71	1.27	-4.64558146	0.00180457	0.027315237	DDX17	DEAD-box ATP-dependent RNA helicase 20 isoform X2 [Anoplophora glabripennis]
Pt_transcript_36982	95	71	63	167	209	156	1.47	1.06	1	2.51	3.06	2.2	1.138246415	0.001805805	0.027315237	Hs3st3b1	heparan sulfate glucosamine 3-O-sulfotransferase 3B1 [Anoplophora glabripennis]
Pt_transcript_15535	371	263	372	142	125	213	7.61	5.15	7.75	2.84	2.44	3.99	-1.145686248	0.00180583	0.027315237	Tnpo2	transportin-2-like [Leptinotarsa decemlineata]
Pt_transcript_5412	1159	124	57	48	17	20	26.89	2.76	1.35	1.09	0.38	0.44	-4.020623672	0.001808512	0.027340196	--	myosin-10 [Anoplophora glabripennis]
Pt_transcript_26568	155	81	149	2338	158	748	1.64	0.82	1.61	23.95	1.59	7.2	3.007953622	0.001813769	0.027404041	--	vanin-like protein 3 [Anoplophora glabripennis]
Pt_transcript_40358	17	32	4	446	91	70	0.2	0.35	0.05	4.99	1	0.74	3.487572099	0.001815177	0.027409694	STIMATE	store-operated calcium entry regulator STIMATE-like [Anoplophora glabripennis]
Pt_transcript_8814	1611	2238	1683	915	798	830	54.41	72.04	57.89	30.01	25.5	25.55	-1.185307075	0.001826359	0.027562833	ATIC	bifunctional purine biosynthesis protein PURH [Anoplophora glabripennis]
Pt_transcript_27266	0	3	6	16	31	36	0	0.12	0.24	0.55	1.03	1.14	2.91753784	0.001834731	0.027662094	--	uncharacterized protein LOC108911080 [Anoplophora glabripennis]
Pt_transcript_15533	410	197	52	35	29	33	13.21	6.07	1.71	1.11	0.9	0.97	-2.816317931	0.001835211	0.027662094	--	tetraspanin-14-like isoform X1 [Anoplophora glabripennis]
Pt_transcript_2461	105	150	89	273	310	264	1.7	2.33	1.48	4.3	4.76	3.9	1.233941494	0.001836067	0.027662094	rdgB	protein retinal degeneration B isoform X1 [Anoplophora glabripennis]
Pt_transcript_41909	71	9	7	302	460	141	3.41	0.44	0.38	13.92	20.67	6.12	3.266653653	0.001840697	0.027716082	Ist1	IST1 homolog isoform X4 [Anoplophora glabripennis]
Pt_transcript_35781	706	2	897	0	0	10	19.46	0.08	25.15	0	0	0.27	-7.370848827	0.001848554	0.027818582	ART2	LOW QUALITY PROTEIN: uncharacterized protein LOC112906338 [Agrilus planipennis]
Pt_transcript_14706	840	330	1012	2058	1643	3712	5.82	2.19	7.12	13.85	10.77	23.44	1.667424661	0.001853264	0.027873643	SSPO	hemocytin isoform X2 [Anoplophora glabripennis]
Pt_transcript_46211	124	86	124	346	427	197	2.14	1.42	2.19	5.8	6.98	3.11	1.466485264	0.001855283	0.027877432	sls	titin isoform X1 [Anoplophora glabripennis]
Pt_transcript_37533	5	76	3	1209	74	1063	0.04	0.65	0.04	10.31	0.62	8.51	4.734987945	0.00185562	0.027877432	Rusc2	uncharacterized protein LOC108906959 isoform X1 [Anoplophora glabripennis]
Pt_transcript_36823	442	416	487	4960	339	6503	4.34	3.9	4.86	47.25	3.15	58.15	3.050721009	0.001858428	0.027903791	Abca2	uncharacterized protein LOC108913341 [Anoplophora glabripennis]
Pt_transcript_13461	13962	12580	13127	17985	19344	21760	3611.52	3011.13	3519.71	4453.18	4670.4	5074.15	0.485266895	0.00186296	0.027956	RpS23	putative ribosomal protein S12, partial [Embidopsocus sp. OG14182]
Pt_transcript_10809	4299	2971	3266	5470	5641	7030	221.25	145.4	171.44	272.96	274.32	329.39	0.704186384	0.00186971	0.028027869	--	uncharacterized protein LOC108917057 [Anoplophora glabripennis]
Pt_transcript_1410	62	135	384	7356	204	1736	0.83	1.72	5.18	94.76	2.56	20.99	3.935959796	0.001869864	0.028027869	Csde1	cold shock domain-containing protein E1 [Anoplophora glabripennis]
Pt_transcript_766	674	132	0	0	0	0	7.54	1.41	0	0	0	0	-11.54270947	0.001873364	0.02806445	ANKHD1	ankyrin repeat domain-containing protein 17 isoform X7 [Anoplophora glabripennis]
Pt_transcript_43922	34	56	21	149	88	143	1.41	2.21	0.89	6	3.45	5.4	1.719263592	0.001877142	0.028090298	Ids	iduronate 2-sulfatase [Anoplophora glabripennis]
Pt_transcript_6578	4665	3623	4896	6265	7615	9540	128.01	94.85	136.77	166.94	197.76	238.63	0.746433947	0.001877595	0.028090298	BSG	basigin [Anoplophora glabripennis]
Pt_transcript_40659	110	81	66	28	32	37	1.86	1.31	1.14	0.46	0.51	0.57	-1.484757518	0.001879043	0.028090298	--	unnamed protein product [Callosobruchus maculatus]
Pt_transcript_28157	0	646	135	0	0	0	0	20.31	4.54	0	0	0	-13.01599573	0.001879329	0.028090298	PIP4P2	type 2 phosphatidylinositol 4,5-bisphosphate 4-phosphatase [Anoplophora glabripennis]
Pt_transcript_3429	76	65	74	89	407	909	1.42	1.16	1.42	1.61	7.18	15.44	2.5987225	0.001882543	0.02812248	Sec6	exocyst complex component 3 [Anoplophora glabripennis]
Pt_transcript_14047	769	986	376	257	116	115	11.38	13.93	5.65	3.69	1.62	1.56	-2.172023467	0.001885096	0.028144748	Fbxo42	F-box only protein 42 [Anoplophora glabripennis]
Pt_transcript_6346	1751	3812	3790	681	527	113	45.71	94.9	100.67	17.27	13.03	2.7	-2.870170404	0.001896085	0.028275003	--	serine/threonine-protein phosphatase 6 regulatory ankyrin repeat subunit C-like isoform X1 [Diabrotica virgifera virgifera]
Pt_transcript_5134	62	52	55	395	159	110	1.42	1.14	1.27	8.71	3.42	2.29	1.912654867	0.001896674	0.028275003	Lon	lon protease homolog, mitochondrial isoform X1 [Anoplophora glabripennis]
Pt_transcript_6142	161	188	173	333	233	329	4.11	4.57	4.49	8.21	5.62	7.62	0.703722302	0.001897021	0.028275003	SLC17A5	putative inorganic phosphate cotransporter [Anoplophora glabripennis]
Pt_transcript_4477	142	0	631	0	0	0	2.96	0	13.35	0	0	0	-12.40850666	0.001899071	0.028289648	--	uncharacterized protein LOC108905325 [Anoplophora glabripennis]
Pt_transcript_4073	238	247	356	905	625	491	4.76	4.72	7.25	17.59	11.83	8.96	1.197917266	0.001900222	0.02829089	ITIH3	inter-alpha-trypsin inhibitor heavy chain H3-like isoform X1 [Anoplophora glabripennis]
Pt_transcript_34375	2557	5200	1228	13011	22356	11550	96.35	186.61	47.13	475.65	796.5	396.41	2.337672227	0.001909051	0.028406378	Mlp84B	muscle LIM protein Mlp84B isoform X1 [Anoplophora glabripennis]
Pt_transcript_30029	9	13	105	1	3	3	0.53	0.74	6.15	0.06	0.17	0.16	-4.249873158	0.00191117	0.028412327	--	probable DNA mismatch repair protein Msh6 isoform X1 [Anoplophora glabripennis]
Pt_transcript_22757	9	49	402	9	7	8	0.23	1.16	10.12	0.23	0.17	0.2	-4.261781523	0.001912106	0.028412327	Letm1	mitochondrial proton/calcium exchanger protein [Anoplophora glabripennis]
Pt_transcript_23342	249	359	219	105	87	135	3.79	5.23	3.39	1.55	1.26	1.88	-1.403843288	0.001912667	0.028412327	GATA4	uncharacterized protein LOC108907268 isoform X2 [Anoplophora glabripennis]
Pt_transcript_29766	1057	832	240	197	70	70	21.61	16.24	5.01	3.92	1.36	1.31	-2.70128148	0.001913933	0.028412347	Mmp2	matrix metalloproteinase-2-like [Anoplophora glabripennis]
Pt_transcript_11492	492	1371	58	45	66	46	30.73	81.27	3.7	2.73	3.93	2.65	-3.635463886	0.001914813	0.028412347	--	uncharacterized protein LOC108908896 [Anoplophora glabripennis]
Pt_transcript_29982	9	10	5	61	23	26	1.61	1.67	0.92	10.5	3.86	4.21	2.144512582	0.001921075	0.028489311	--
Pt_transcript_13757	873	0	861	0	3	0	933.05	0	985.37	0	2.99	0	-9.325557405	0.001924973	0.028531164	--
Pt_transcript_10495	7	0	25	597	4	1595	0.37	0	1.23	27.31	0.19	68.45	5.906138996	0.001928408	0.028550733	Tret1	facilitated trehalose transporter Tret1-like [Anoplophora glabripennis]
Pt_transcript_34176	833	205	133	57	57	60	7.23	1.7	1.17	0.48	0.47	0.48	-2.820268241	0.001928448	0.028550733	ab	protein abrupt-like isoform X1 [Anoplophora glabripennis]
Pt_transcript_45194	73	99	86	208	171	596	1.32	1.7	1.57	3.62	2.9	9.72	1.822985574	0.001935198	0.028622451	STXBP5	syntaxin-binding protein 5 isoform X2 [Anoplophora glabripennis]
Pt_transcript_19476	59	165	2757	31	46	61	1.2	3.21	56.89	0.63	0.89	1.13	-4.531822809	0.001935453	0.028622451	LIPT1	lipoyltransferase 1, mitochondrial [Anoplophora glabripennis]
Pt_transcript_1970	62	5	13	28	234	1867	0.94	0.07	0.21	0.42	3.36	25.79	4.599181191	0.001937002	0.028629387	Abi2	abl interactor 2 [Anoplophora glabripennis]
Pt_transcript_2292	309	20	188	1764	1423	890	4.85	0.31	3.01	26.9	21.15	12.75	2.89566334	0.001938118	0.028629913	CCDC141	titin isoform X5 [Anoplophora glabripennis]
Pt_transcript_36279	9	4	2	22	22	24	1	0.42	0.23	2.36	2.3	2.42	2.101283336	0.001942474	0.028678007	--
Pt_transcript_18145	4	1	0	121	2	67	0.14	0.03	0	3.99	0.06	2.09	5.174632004	0.001944544	0.028678007	timm23	mitochondrial import inner membrane translocase subunit Tim23-like [Anoplophora glabripennis]
Pt_transcript_12670	826	881	768	1279	1809	1849	91.63	92.18	87.3	137.06	188.95	186.18	0.917800757	0.00194462	0.028678007	l(1)G0004	RNA-binding protein pno1 [Anoplophora glabripennis]
Pt_transcript_15307	39	26	243	6	0	0	0.61	0.4	3.88	0.1	0	0	-5.61176256	0.00195596	0.028817145	CrebA	cyclic AMP response element-binding protein A [Anoplophora glabripennis]
Pt_transcript_42050	0	5085	583	0	0	7	0	241.8	29.72	0	0	0.34	-9.641308008	0.001956539	0.028817145	--	tropomyosin-1, isoforms 9A/A/B isoform X7 [Anoplophora glabripennis]
Pt_transcript_4576	1504	1629	1245	1023	20267	22687	31.94	33.01	26.89	21.1	407.27	439.08	3.239586056	0.001957317	0.028817145	--	uncharacterized protein LOC108910504 [Anoplophora glabripennis]
Pt_transcript_31738	17	3	2	12	44	539	0.35	0.06	0.04	0.25	0.85	9.85	4.604862058	0.001967372	0.028949102	--	uncharacterized protein LOC108908303 isoform X1 [Anoplophora glabripennis]
Pt_transcript_26729	9	6	176	1837	249	1850	0.11	0.06	1.91	18.96	2.51	17.92	4.243173983	0.001968853	0.02895043	--
Pt_transcript_22178	203	9	199	6	12	13	1.48	0.07	1.47	0.05	0.09	0.09	-3.714842783	0.001969647	0.02895043	--	ephrin-B2 [Anoplophora glabripennis]
Pt_transcript_46105	26	38	19	1218	108	37	0.32	0.44	0.23	14.2	1.23	0.41	4	0.001972738	0.028979788	PHACTR4	phosphatase and actin regulator 4 isoform X7 [Anoplophora glabripennis]
Pt_transcript_24545	0	0	0	70	2	6	0	0.03	0	4.63	0.16	0.37	7.426264755	0.001977191	0.029029105	--	putative nuclease HARBI1 [Photinus pyralis]
Pt_transcript_47522	810	2	1190	30	5	1	99.27	0.31	149.64	3.65	0.62	0.11	-5.83034517	0.001980772	0.029065585	GNMT	glycine N-methyltransferase [Anoplophora glabripennis]
Pt_transcript_44445	170	201	310	109	73	82	13.24	14.86	24.67	8.25	5.35	5.8	-1.443661331	0.00198286	0.029080122	TAF13	transcription initiation factor TFIID subunit 13 [Anoplophora glabripennis]
Pt_transcript_14938	243	172	185	75	95	74	1.72	1.17	1.34	0.52	0.64	0.48	-1.366961849	0.001987458	0.029131424	UTP20	small subunit processome component 20 homolog [Anoplophora glabripennis]
Pt_transcript_1136	446	382	555	209	204	298	5.55	4.55	7.03	2.53	2.41	3.38	-1.041869718	0.001990449	0.02915914	Mtmr3	myotubularin-related protein 3 isoform X2 [Anoplophora glabripennis]
Pt_transcript_28867	302	199	406	127	100	74	24.36	15.25	33.44	9.93	7.61	5.42	-1.669761631	0.001995242	0.029213212	DUT	deoxyuridine 5'-triphosphate nucleotidohydrolase [Anoplophora glabripennis]
Pt_transcript_46834	80	72	82	29	19	8	4.83	4.12	5.02	1.72	1.11	0.44	-2.09496948	0.002000208	0.029269751	CG9186	lipid droplet-associated hydrolase [Leptinotarsa decemlineata]
Pt_transcript_3585	238	197	108	1137	289	886	4.48	3.55	2.08	20.78	5.16	15.2	2.024758797	0.002003997	0.029309003	Pkg21D	cGMP-dependent protein kinase, isozyme 1 [Anoplophora glabripennis]
Pt_transcript_37371	6020	197	7049	329	361	295	201.68	6.32	240.5	10.72	11.45	9.02	-3.845952527	0.00200665	0.029322184	Pgi	glucose-6-phosphate isomerase [Anoplophora glabripennis]
Pt_transcript_16099	472	22	1	3	0	3	5.51	0.25	0.01	0.04	0	0.03	-6.365072587	0.002007111	0.029322184	Cd81	CD63 antigen-like [Diabrotica virgifera virgifera]
Pt_transcript_41888	0	5	2	13	15	195	0	0.12	0.06	0.35	0.37	4.66	4.901537361	0.002011692	0.029355629	--	general odorant-binding protein 83a-like [Anoplophora glabripennis]
Pt_transcript_8363	0	0	0	204	0	305	0	0	0	6.54	0	9.19	12.35626855	0.002013441	0.029355629	sls	twitchin isoform X4 [Anoplophora glabripennis]
Pt_transcript_32667	172	178	317	83	81	101	2.47	2.44	4.62	1.16	1.11	1.32	-1.40849237	0.002013475	0.029355629	TBC1D14	TBC1 domain family member 14-like isoform X1 [Anoplophora glabripennis]
Pt_transcript_26825	11	5	4	73	21	25	0.16	0.07	0.06	0.97	0.27	0.31	2.41814341	0.002013831	0.029355629	GlcAT-I	galactosylgalactosylxylosylprotein 3-beta-glucuronosyltransferase I [Anoplophora glabripennis]
Pt_transcript_8615	244	203	357	466	868	756	8.72	6.9	12.99	16.13	29.31	24.57	1.291041509	0.002018252	0.029403898	ANKRD11	ankyrin repeat domain-containing protein 11 [Anoplophora glabripennis]
Pt_transcript_32885	27	30	92	24	3404	272	0.5	0.54	1.74	0.45	59.61	4.59	4.539493582	0.002022565	0.029450552	NDRG3	protein NDRG3 isoform X2 [Anoplophora glabripennis]
Pt_transcript_34182	0	0	0	115	481	0	0	0	0	1.3	5.27	0	11.09671515	0.002023882	0.029453536	--
Pt_transcript_45946	22	27	51	0	4	0	1.36	1.58	3.21	0	0.23	0	-4.740880644	0.002025644	0.029463007	--	uncharacterized protein LOC111693057 [Anoplophora glabripennis]
Pt_transcript_28672	4416	95821	700	1	723	11	270.88	5581.05	43.84	0.1	41.89	0.64	-7.111667379	0.002026942	0.029465704	--	encapsulation-relating protein [Monochamus alternatus]
Pt_transcript_30796	502	319	371	196	170	225	33.75	20.35	25.53	12.76	10.8	13.76	-1.093363071	0.002029014	0.029479656	Rpn8	26S proteasome non-ATPase regulatory subunit 7 [Anoplophora glabripennis]
Pt_transcript_6473	536	0	26	0	0	1	14.57	0	0.75	0	0	0.03	-8.996238081	0.002036428	0.029551686	--	perlucin-like [Anoplophora glabripennis]
Pt_transcript_2523	327	234	309	145	148	173	5.34	3.65	5.13	2.31	2.29	2.58	-0.975684339	0.002038001	0.029551686	Epc1	enhancer of polycomb homolog 1 [Anoplophora glabripennis]
Pt_transcript_7668	69	61	147	221	266	266	2.15	1.83	4.65	6.67	7.83	7.54	1.352691759	0.002038042	0.029551686	--	uncharacterized protein LOC108906905 isoform X3 [Anoplophora glabripennis]
Pt_transcript_11244	553	410	504	702	703	937	31.74	22.35	29.51	39.05	38.11	48.94	0.592993428	0.002038432	0.029551686	PGGT1B	geranylgeranyl transferase type-1 subunit beta [Anoplophora glabripennis]
Pt_transcript_32094	244	187	379	105	103	120	5.69	4.17	9	2.38	2.28	2.55	-1.387258511	0.002039675	0.029553544	Atr	serine/threonine-protein kinase ATR [Diabrotica virgifera virgifera]
Pt_transcript_36580	17	85	6	0	2	2	0.84	4.03	0.32	0	0.1	0.12	-4.56015911	0.00204136	0.029559974	Piezo	piezo-type mechanosensitive ion channel component isoform X6 [Anoplophora glabripennis]
Pt_transcript_43835	20	67	26	856	30	622	0.4	1.27	0.53	16.32	0.56	11.13	3.670366555	0.00204235	0.029559974	GYG1	SH3 domain-containing protein C23A1.17 isoform X2 [Anoplophora glabripennis]
Pt_transcript_3931	36	28	11	110	220	70	0.71	0.52	0.22	2.1	4.09	1.25	2.359249721	0.002046712	0.029595605	ITIH6	inter-alpha-trypsin inhibitor heavy chain H3-like isoform X1 [Anoplophora glabripennis]
Pt_transcript_18183	69	802	113	3617	2047	5113	1.5	16.42	2.48	75.37	41.57	100	3.410655028	0.002047046	0.029595605	ifi30	gamma-interferon-inducible lysosomal thiol reductase [Anoplophora glabripennis]
Pt_transcript_6483	12	10	7	37	117	26	0.34	0.27	0.21	0.97	2.95	0.63	2.47217073	0.002048162	0.029595605	SLC7A9	b(0,+)-type amino acid transporter 1 isoform X1 [Anoplophora glabripennis]
Pt_transcript_11116	86	95	71	240	119	267	4.78	5.07	4.07	12.94	6.25	13.56	1.234335695	0.002051349	0.029603272	Aspg	60 kDa lysophospholipase isoform X1 [Anoplophora glabripennis]
Pt_transcript_14651	47	58	20	231	251	98	6.41	7.36	2.83	30.02	31.75	12.04	2.152633049	0.002052594	0.029603272	--	cysteine-rich secretory protein 3-like [Anoplophora glabripennis]
Pt_transcript_27326	207	118	156	384	234	478	10.28	5.58	7.9	18.5	10.99	21.67	1.106481428	0.002053039	0.029603272	C1GalTA	glycoprotein-N-acetylgalactosamine 3-beta-galactosyltransferase 1 [Anoplophora glabripennis]
Pt_transcript_32116	34	25	7	10	1111	291	1.62	1.11	0.34	0.45	48.58	12.29	4.320047136	0.002053161	0.029603272	--	annexin A7-like isoform X2 [Leptinotarsa decemlineata]
Pt_transcript_2122	3	41	150	0	0	3	0.05	0.61	2.35	0	0	0.05	-5.911691582	0.002054883	0.029611996	MICALL2	MICAL-like protein 1 [Anoplophora glabripennis]
Pt_transcript_8546	236	257	277	386	346	418	8.04	8.35	9.61	12.77	11.15	12.98	0.505109193	0.002059635	0.029664337	sh3bp5l	SH3 domain-binding protein 5 isoform X1 [Anoplophora glabripennis]
Pt_transcript_14119	389	415	301	175	162	144	8.46	8.63	6.68	3.7	3.35	2.87	-1.260729878	0.002065272	0.029729365	F08C6.2	choline-phosphate cytidylyltransferase A isoform X1 [Anoplophora glabripennis]
Pt_transcript_41373	282	350	425	193	107	158	13.19	15.53	20.21	8.74	4.73	6.75	-1.274936286	0.002069086	0.029758145	UBE2G1	ubiquitin-conjugating enzyme E2 G1 isoform X1 [Anoplophora glabripennis]
Pt_transcript_11667	20	38	38	369	123	66	1.32	2.28	2.43	22.44	7.32	3.81	2.47694263	0.002069517	0.029758145	TSPAN8	tetraspanin-9-like isoform X1 [Anoplophora glabripennis]
Pt_transcript_27530	208	218	241	128	65	79	8.02	8.01	9.44	4.78	2.37	2.79	-1.357481203	0.00207067	0.029758581	PACS1	phosphofurin acidic cluster sorting protein 1 isoform X1 [Anoplophora glabripennis]
Pt_transcript_23723	176	49	172	6	1	27	2.31	0.62	2.3	0.08	0.01	0.33	-3.638349713	0.002072369	0.02976013	ecd	protein ecdysoneless [Anoplophora glabripennis]
Pt_transcript_22332	362	482	641	177	111	258	6.07	7.73	10.93	2.89	1.77	3.96	-1.520502465	0.00207376	0.02976013	Dhc64C	dynein heavy chain, cytoplasmic [Anoplophora glabripennis]
Pt_transcript_42352	26	79	22	2	5	9	1.43	4.01	1.19	0.12	0.28	0.47	-2.929921564	0.002074304	0.02976013	--
Pt_transcript_12781	283	258	277	153	154	160	33.76	29	33.88	17.62	17.29	17.32	-0.887741751	0.002076388	0.02976013	Mpc1	mitochondrial pyruvate carrier 1 [Anoplophora glabripennis]
Pt_transcript_4982	68	22	316	7768	50	3214	1.52	0.47	7.19	168.47	1.06	65.43	4.677777207	0.002076393	0.02976013	kay	transcription factor kayak isoform X3 [Anoplophora glabripennis]
Pt_transcript_25060	42	95	98	3	19	6	1.86	4.01	4.43	0.13	0.8	0.25	-3.125785573	0.00208246	0.029830957	--	von Willebrand factor D and EGF domain-containing protein-like isoform X2 [Anoplophora glabripennis]
Pt_transcript_29615	27	12	22	50	51	53	3.48	1.45	2.91	6.21	6.18	6.19	1.244824942	0.002085331	0.029855946	--	uncharacterized protein LOC108911080 [Anoplophora glabripennis]
Pt_transcript_40403	4	0	0	61	5	120	0.07	0	0	0.85	0.07	1.56	5.146841388	0.002092176	0.029937768	alpha-Man-Ia	mannosyl-oligosaccharide alpha-1,2-mannosidase IA-like [Anoplophora glabripennis]
Pt_transcript_48195	111	127	159	48	56	72	4.52	4.92	6.59	1.9	2.16	2.67	-1.252096016	0.002097177	0.02999314	parn	poly(A)-specific ribonuclease PARN isoform X1 [Anoplophora glabripennis]
Pt_transcript_25992	1005	826	215	162	38	120	16.8	13.18	3.66	2.64	0.61	1.84	-2.724440144	0.00210027	0.030021168	--	uncharacterized protein LOC108905791 [Anoplophora glabripennis]
Pt_transcript_19378	63	33	95	152	158	349	1.1	0.55	1.68	2.56	2.59	5.49	1.675904068	0.002102322	0.03003177	--	MAP7 domain-containing protein 1 isoform X6 [Anoplophora glabripennis]
Pt_transcript_37408	14	4	7	28	31	32	0.28	0.08	0.14	0.54	0.58	0.58	1.765534746	0.002103278	0.03003177	--
Pt_transcript_493	1200	12740	0	3	0	33	12.26	124.49	0	0.03	0	0.31	-8.651790371	0.002106653	0.030055457	--	uncharacterized protein DDB_G0283357 [Anoplophora glabripennis]
Pt_transcript_13048	3405	3034	2853	4655	3905	5558	552.04	460.83	475.88	726.61	594.25	815.75	0.521222086	0.002107205	0.030055457	FK506-bp2	peptidyl-prolyl cis-trans isomerase FKBP1A [Anoplophora glabripennis]
Pt_transcript_9468	1477	1692	1126	632	203	460	57.63	62.87	44.76	23.93	7.49	16.35	-1.790560791	0.002122215	0.030253265	--	shootin-1 [Anoplophora glabripennis]
Pt_transcript_6499	246	223	316	507	367	440	6.5	5.62	8.5	13.01	9.18	10.6	0.669211569	0.002127976	0.030319075	MRPS35	28S ribosomal protein S35, mitochondrial [Anoplophora glabripennis]
Pt_transcript_24496	78	132	74	250	1546	301	0.84	1.37	0.82	2.62	15.8	2.97	2.819546784	0.002131937	0.030345683	--
Pt_transcript_137	163	128	393	1884	1507	396	1.3	0.98	3.17	14.53	11.32	2.87	2.397727614	0.002132133	0.030345683	SORBS2	uncharacterized protein LOC108911220 [Anoplophora glabripennis]
Pt_transcript_2160	209	68	283	11	44	24	3.22	1.01	4.43	0.18	0.64	0.35	-2.887858495	0.002135778	0.030381247	Uck	probable uridine-cytidine kinase isoform X1 [Anoplophora glabripennis]
Pt_transcript_8724	565	427	469	2034	636	1692	19.8	14.26	16.74	69.18	21.08	54.02	1.505970926	0.002137183	0.030384912	--	uncharacterized protein LOC108915226 [Anoplophora glabripennis]
Pt_transcript_34808	83	9	32	943	473	65	0.98	0.1	0.39	10.81	5.29	0.7	3.514573173	0.002146306	0.030498257	--	uncharacterized protein LOC108907222 [Anoplophora glabripennis]
Pt_transcript_2731	0	0	27	1060	1296	83	0	0	0.48	17.3	20.61	1.28	6.351307357	0.002147954	0.030505321	--	tropomyosin-1, isoforms 9A/A/B isoform X3 [Anoplophora glabripennis]
Pt_transcript_45662	19	10	18	3	2	0	0.44	0.22	0.41	0.07	0.05	0	-3.156504486	0.002149568	0.030511888	AGAP004752	tRNA (guanine-N(7)-)-methyltransferase, partial [Anoplophora glabripennis]
Pt_transcript_17036	89	141	149	36	23	62	0.97	1.47	1.65	0.38	0.24	0.61	-1.733442528	0.002153627	0.030552608	AAK1	AP2-associated protein kinase 1 [Anoplophora glabripennis]
Pt_transcript_12663	847	450	446	3105	893	2357	98.72	49.48	53.29	349.25	97.98	249.07	1.789000784	0.002156203	0.030552608	GPX4	glutathione peroxidase-like [Anoplophora glabripennis]
Pt_transcript_36479	45	30	115	10	12	16	0.87	0.55	2.25	0.19	0.22	0.28	-2.411111796	0.00215661	0.030552608	DDR2	discoidin domain-containing receptor 2-like [Anoplophora glabripennis]
Pt_transcript_34711	142	54	85	252	229	253	1.36	0.49	0.82	2.34	2.07	2.2	1.30781053	0.002157048	0.030552608	TJP1	tight junction protein ZO-1 isoform X2 [Anoplophora glabripennis]
Pt_transcript_33817	62	105	95	325	202	180	1.5	2.4	2.33	7.53	4.56	3.93	1.362570079	0.002160807	0.030589501	--	PREDICTED: uncharacterized protein LOC109041542 [Bemisia tabaci]
Pt_transcript_32227	4	2	0	67	13	14	0.07	0.03	0	0.93	0.18	0.19	3.700439718	0.002166027	0.030647022	unc-54	myosin heavy chain, muscle isoform X41 [Leptinotarsa decemlineata]
Pt_transcript_36265	245	407	111	46	55	17	4.33	6.84	1.99	0.8	0.92	0.28	-2.718087584	0.002168115	0.030660197	Hnrnpul1	heterogeneous nuclear ribonucleoprotein U-like protein 2 [Anoplophora glabripennis]
Pt_transcript_12128	694	428	904	308	245	258	55.91	32.65	74.44	24.01	18.62	18.89	-1.405744556	0.002173738	0.030715651	PCNA	proliferating cell nuclear antigen [Anoplophora glabripennis]
Pt_transcript_20782	0	0	0	6	1	121	0	0	0	0.16	0.03	2.96	10.03617361	0.002174354	0.030715651	Hsc70-2	heat shock 70 kDa protein cognate 2 [Anoplophora glabripennis]
Pt_transcript_1656	2654	123	2198	5	65	0	37.37	1.66	31.47	0.07	0.88	0	-6.213551934	0.002177957	0.030750149	--	unnamed protein product [Callosobruchus maculatus]
Pt_transcript_38324	19	4	223	3	4	1	0.33	0.07	3.8	0.06	0.07	0.02	-4.807354922	0.002182808	0.030802231	selenbp1-a	selenium-binding protein 1-A-like [Anoplophora glabripennis]
Pt_transcript_28656	37	17	25	320	65	76	0.78	0.35	0.52	6.4	1.28	1.43	2.46498503	0.002185999	0.03083085	Cyp6a19	cytochrome P450 6a2-like isoform X1 [Anoplophora glabripennis]
Pt_transcript_27464	86	635	30	0	4	17	1.25	8.79	0.45	0	0.06	0.23	-5.176817967	0.002190643	0.030858073	SORBS2	uncharacterized protein LOC108911220 [Anoplophora glabripennis]
Pt_transcript_33467	1	0	2	83	0	242	0.03	0	0.04	1.43	0	3.92	6.256040159	0.002192483	0.030858073	FLT1	vascular endothelial growth factor receptor 1 isoform X4 [Anoplophora glabripennis]
Pt_transcript_4508	10	376	16	4401	1407	3206	0.21	7.58	0.36	90.06	28.07	61.58	4.462726821	0.002192564	0.030858073	TER94	transitional endoplasmic reticulum ATPase TER94 [Anoplophora glabripennis]
Pt_transcript_9999	251	218	300	501	437	401	10.71	8.86	13.05	20.74	17.63	15.59	0.726133566	0.002192587	0.030858073	--	aladin [Anoplophora glabripennis]
Pt_transcript_46531	348	180	174	1731	541	624	6.21	3.07	3.16	30	9.13	10.16	1.986308496	0.002198432	0.030920182	ogdh	2-oxoglutarate dehydrogenase, mitochondrial isoform X1 [Anoplophora glabripennis]
Pt_transcript_28383	191	155	493	91	39	64	3.9	3.02	10.19	1.81	0.76	1.2	-2.182203331	0.002199334	0.030920182	UBE3C	ubiquitin-protein ligase E3C [Anoplophora glabripennis]
Pt_transcript_39615	74	142	165	514	291	311	1.16	2.11	2.59	7.73	4.27	4.38	1.482962787	0.002207317	0.031015969	tmem87a	transmembrane protein 87A [Anoplophora glabripennis]
Pt_transcript_20739	15	45	19	708	114	57	0.14	0.38	0.17	6.07	0.96	0.46	3.440297452	0.002208995	0.031021109	gw	protein Gawky isoform X6 [Anoplophora glabripennis]
Pt_transcript_16892	0	0	0	341	0	152	0	0	0	2.31	0	0.97	10.0945176	0.002210024	0.031021109	sls	titin isoform X1 [Anoplophora glabripennis]
Pt_transcript_33908	485	375	87	51	63	31	7.04	5.21	1.29	0.73	0.87	0.42	-2.744800541	0.002216797	0.031099708	Nup160	nuclear pore complex protein Nup160 homolog isoform X3 [Anoplophora glabripennis]
Pt_transcript_14328	2010	1570	1885	3069	5753	4274	11	8.22	10.48	16.33	29.83	21.34	1.184424571	0.002218345	0.031104951	RyR	ryanodine receptor isoform X1 [Anoplophora glabripennis]
Pt_transcript_17871	121	80	43	10	21	5	2.29	1.44	0.83	0.19	0.38	0.09	-2.788495895	0.002219672	0.031107101	EIF4G2	eukaryotic translation initiation factor 4 gamma 2 [Asbolus verrucosus]
Pt_transcript_24974	280	258	489	149	53	63	4.9	4.32	8.71	2.54	0.88	1.01	-2.016996884	0.002221419	0.031115133	Lbr	lamin-B receptor [Anoplophora glabripennis]
Pt_transcript_23293	75	44	82	77	1484	391	0.85	0.48	0.95	0.85	15.82	4.01	3.181130456	0.002228372	0.031184668	--	uncharacterized protein LOC115889588 [Sitophilus oryzae]
Pt_transcript_16349	386	51	144	0	10	17	6.64	0.84	2.52	0	0.17	0.27	-4.506352666	0.002228737	0.031184668	Asator	tau-tubulin kinase homolog Asator isoform X4 [Anoplophora glabripennis]
Pt_transcript_13213	623	445	687	1159	792	1062	114.45	76.37	130.06	204.74	136.4	176.46	0.689803746	0.002234524	0.03124914	Vha14-1	V-type proton ATPase subunit F 1 [Diabrotica virgifera virgifera]
Pt_transcript_9589	104	102	123	170	156	189	4.24	3.96	5.11	6.72	6.01	7.02	0.569342082	0.002236231	0.031256524	--	zinc finger protein 62-like [Anoplophora glabripennis]
Pt_transcript_31031	44	26	43	1715	115	45	0.65	0.37	0.66	24.71	1.62	0.61	4.003216713	0.002238107	0.031266242	--	vanin-like protein 3 [Anoplophora glabripennis]
Pt_transcript_28824	3	4	5	78	3	74	0.15	0.2	0.25	3.33	0.14	2.96	3.421784332	0.00224027	0.031279974	Acy1a	aminoacylase-1 isoform X1 [Anoplophora glabripennis]
Pt_transcript_37317	0	8	0	79	1646	2	0	0.23	0	2.06	41.39	0.05	7.56323773	0.002242974	0.031301239	LAPTM4B	lysosomal-associated transmembrane protein 4B [Anoplophora glabripennis]
Pt_transcript_9736	1722	501	421	145	73	245	70.26	19.46	17.5	5.74	2.82	9.11	-2.601200095	0.002253595	0.031432902	CHIA	endochitinase [Anoplophora glabripennis]
Pt_transcript_44154	196	206	164	84	82	111	3.38	3.39	2.87	1.41	1.34	1.74	-1.102317701	0.00225616	0.031451164	ds	protein dachsous [Anoplophora glabripennis]
Pt_transcript_11880	326	1073	1193	180	172	266	22.21	69.33	82.94	11.91	11.06	16.49	-2.144598814	0.002257278	0.031451164	--	uncharacterized protein LOC108909223 [Anoplophora glabripennis]
Pt_transcript_37757	105	0	601	0	0	0	1.92	0	11.06	0	0	0	-12.07904026	0.002258971	0.03145822	unc-22	twitchin isoform X8 [Anoplophora glabripennis]
Pt_transcript_14546	115	103	111	183	164	303	4.46	3.81	4.37	6.86	6	10.65	0.895278075	0.0022632	0.031500557	--	phosphatidylinositol-glycan biosynthesis class X protein-like [Anoplophora glabripennis]
Pt_transcript_23706	77	5	4	0	0	1	1.83	0.12	0.11	0	0	0.02	-6.686500527	0.002268711	0.031560684	--	disintegrin and metalloproteinase domain-containing protein 10 [Anoplophora glabripennis]
Pt_transcript_10421	240	212	328	123	126	122	11.34	9.51	15.77	5.66	5.63	5.26	-1.145800574	0.002276582	0.031653574	ING3	inhibitor of growth protein 3 [Anoplophora glabripennis]
Pt_transcript_14590	0	0	0	374	127	0	0	0	0	3.43	1.14	0	10.57301595	0.002279728	0.031674158	arhgap21-b	rho GTPase-activating protein 21 isoform X2 [Anoplophora glabripennis]
Pt_transcript_38309	13	38	28	365	83	78	0.29	0.82	0.64	7.96	1.78	1.6	2.695993813	0.002280453	0.031674158	--	23 kDa integral membrane protein-like [Anoplophora glabripennis]
Pt_transcript_46911	14	0	14	5	1046	301	0.13	0	0.13	0.05	9.02	2.5	5.475733431	0.002286376	0.031739782	mig-15	mitogen-activated protein kinase kinase kinase kinase 4 isoform X1 [Anoplophora glabripennis]
Pt_transcript_27192	93	109	262	42	38	20	1.52	1.71	4.36	0.67	0.59	0.31	-2.273335327	0.002289685	0.031769081	ATP10D	probable phospholipid-transporting ATPase VD isoform X2 [Anoplophora glabripennis]
Pt_transcript_33994	627	356	330	152	116	215	10.58	5.74	5.67	2.5	1.86	3.32	-1.517669388	0.002297821	0.031865288	tmem198	transmembrane protein 198 isoform X2 [Anoplophora glabripennis]
Pt_transcript_12750	1067	817	2559	332	401	463	124.51	89.92	306.13	37.43	44.05	49.09	-1.995241	0.002300382	0.031884107	H2AZ2	histone H2A.V [Agrilus planipennis]
Pt_transcript_24934	86	69	44	214	118	184	2.19	1.68	1.15	5.29	2.85	4.26	1.304580851	0.002315054	0.032067494	--
Pt_transcript_4244	1294	1605	1122	575	281	661	26.42	31.29	23.31	11.41	5.43	12.31	-1.474782202	0.002316033	0.032067494	path	proton-coupled amino acid transporter-like protein pathetic [Anoplophora glabripennis]
Pt_transcript_4449	0	0	0	112	393	0	0	0	0	2.28	7.77	0	11.70994538	0.00232016	0.032107868	--
Pt_transcript_37986	251	218	299	123	77	157	15.47	12.76	18.81	7.35	4.48	8.81	-1.188445089	0.002324156	0.032146382	POLR1C	DNA-directed RNA polymerases I and III subunit RPAC1 [Anoplophora glabripennis]
Pt_transcript_9864	649	496	954	1421	1093	1718	26.96	19.62	40.4	57.27	42.94	64.99	0.925458073	0.002329186	0.032199146	Grina	protein lifeguard 1 isoform X2 [Anoplophora glabripennis]
Pt_transcript_10807	104	664	156	63	19	32	5.33	32.34	8.14	3.17	0.92	1.51	-3.032163831	0.002332787	0.032232116	SMTN	titin isoform X2 [Anoplophora glabripennis]
Pt_transcript_18254	0	0	0	1	103	6	0	0	0	0.03	2.72	0.17	9.926790153	0.002341493	0.032325315	--	transmembrane protein 35A isoform X1 [Anoplophora glabripennis]
Pt_transcript_37925	31	40	33	68	62	111	0.26	0.33	0.28	0.55	0.5	0.85	1.126912112	0.002341972	0.032325315	--	inner centromere protein-like [Anoplophora glabripennis]
Pt_transcript_32412	75	108	149	36	26	53	0.49	0.67	0.98	0.23	0.16	0.32	-1.591719867	0.002352652	0.032455825	ARHGEF7	uncharacterized protein LOC108916034 [Anoplophora glabripennis]
Pt_transcript_20620	1	0	0	30	34	1	0.04	0	0	1.14	1.26	0.04	5.930737338	0.002359457	0.032532765	--	mucin-17-like [Anoplophora glabripennis]
Pt_transcript_8700	3180	5558	2	66	50	1	111.13	185.08	0.09	2.26	1.67	0.05	-6.218146385	0.002365973	0.032605647	FBP1	fructose-1,6-bisphosphatase 1 isoform X2 [Anoplophora glabripennis]
Pt_transcript_30614	0	105	554	0	0	0	0	1.28	7.2	0	0	0	-11.46488605	0.002367487	0.032609548	Ylpm1	YLP motif-containing protein 1 isoform X2 [Anoplophora glabripennis]
Pt_transcript_32973	789	2829	1665	298	439	480	14.25	48.77	30.57	5.24	7.51	7.91	-2.179514133	0.002389912	0.032886124	Siwi	piwi-like protein Siwi [Anoplophora glabripennis]
Pt_transcript_1666	553	25	119	16	2	0	7.72	0.34	1.7	0.23	0.04	0	-5.175849835	0.002390048	0.032886124	Pard3	partitioning defective 3 homolog isoform X3 [Anoplophora glabripennis]
Pt_transcript_46386	30	52	26	4	5	13	0.64	1.06	0.58	0.08	0.1	0.25	-2.406625259	0.002392746	0.032906155	--
Pt_transcript_20900	740	19	74	14	17	17	7.17	0.18	0.73	0.14	0.16	0.16	-4.134649527	0.002395763	0.032930552	Rgs7	PREDICTED: regulator of G-protein signaling 7 isoform X2 [Tribolium castaneum]
Pt_transcript_73	741	807	1752	327	251	477	5.21	5.42	12.5	2.24	1.67	3.06	-1.730534705	0.002401208	0.032988292	N	neurogenic locus Notch protein [Anoplophora glabripennis]
Pt_transcript_21133	12	15	47	4	0	1	0.28	0.33	1.09	0.1	0	0.03	-3.708951218	0.002407473	0.03305722	TNS1	tensin-1 isoform X4 [Anoplophora glabripennis]
Pt_transcript_23812	29	52	64	11	6	19	0.46	0.79	1.02	0.17	0.09	0.28	-2.071660985	0.002416874	0.033169129	--	uncharacterized protein LOC111691906 [Anoplophora glabripennis]
Pt_transcript_4679	448	582	602	280	257	325	9.6	11.91	13.14	5.84	5.21	6.36	-0.992939149	0.002418695	0.033176937	Nat10	RNA cytidine acetyltransferase isoform X1 [Leptinotarsa decemlineata]
Pt_transcript_42657	84	113	176	23	45	37	2.36	3.03	5.03	0.65	1.2	0.96	-1.890713242	0.002429843	0.033312607	--
Pt_transcript_38609	39	14	37	80	167	92	3.3	1.19	3.22	6.55	13.34	7.11	1.808156642	0.002437131	0.033395244	--	titin isoform X2 [Anoplophora glabripennis]
Pt_transcript_31106	47	26	23	76	80	237	0.95	0.52	0.48	1.51	1.54	4.36	1.925999419	0.002442902	0.033437696	--	uncharacterized protein LOC108914600 [Anoplophora glabripennis]
Pt_transcript_6217	817	740	694	477	316	455	20.66	17.85	17.84	11.7	7.57	10.48	-0.921525942	0.002443273	0.033437696	Galphai	G protein alpha i subunit [Anoplophora glabripennis]
Pt_transcript_6553	0	0	0	708	0	46	0	0	0	18.29	0	1.13	12.66029308	0.002444014	0.033437696	--	uncharacterized protein LOC108905409 [Anoplophora glabripennis]
Pt_transcript_28644	145	188	198	280	363	423	12.1	14.82	16.89	22.55	28.52	32.01	0.923241002	0.002445617	0.03344236	--	unnamed protein product [Callosobruchus maculatus]
Pt_transcript_11981	778	1077	804	455	220	383	58.97	77.32	62.24	33.43	15.79	26.38	-1.392898891	0.002451334	0.033503246	--	uncharacterized protein LOC108908807 isoform X1 [Anoplophora glabripennis]
Pt_transcript_43141	3	606	384	17	9	19	0.07	10.74	7.27	0.31	0.17	0.32	-4.498250868	0.002466228	0.033686308	Sf1	splicing factor 1 [Anoplophora glabripennis]
Pt_transcript_4286	17	30	68	152	102	174	0.36	0.59	1.41	3.02	1.98	3.24	1.803857478	0.00246727	0.033686308	--	restin homolog isoform X1 [Anoplophora glabripennis]
Pt_transcript_35133	43	45	58	147	107	85	0.45	0.45	0.61	1.48	1.05	0.81	1.145299553	0.002468559	0.033686556	saeg-1	uncharacterized protein LOC108917312 isoform X2 [Anoplophora glabripennis]
Pt_transcript_21889	738	771	635	428	283	408	8.72	8.71	7.63	4.92	3.17	4.4	-1.004612938	0.002469984	0.033688649	Pak3	serine/threonine-protein kinase PAK 3 [Anoplophora glabripennis]
Pt_transcript_47955	5	16	10	53	24	52	0.19	0.57	0.38	1.93	0.85	1.77	1.996832721	0.002471555	0.033692739	UGT2B14	UDP-glucuronosyltransferase 2B7 [Anoplophora glabripennis]
Pt_transcript_47	231	13	184	2648	2232	297	1.57	0.09	1.27	17.38	14.28	1.83	3.514757806	0.002473392	0.03370044	PLEC	microtubule-actin cross-linking factor 1 isoform X20 [Anoplophora glabripennis]
Pt_transcript_36314	142	50	58	22	17	25	1.2	0.41	0.5	0.18	0.14	0.2	-2.020659471	0.002474855	0.033703054	Pde11	dual 3',5'-cyclic-AMP and -GMP phosphodiesterase 11 isoform X2 [Anoplophora glabripennis]
Pt_transcript_18485	40	18	21	4	3	9	0.34	0.15	0.18	0.03	0.02	0.07	-2.48112669	0.002480653	0.033764651	--	transcription factor Adf-1 [Anoplophora glabripennis]
Pt_transcript_9021	518	631	482	1395	982	964	19	22.07	18.01	49.67	34.09	32.22	0.973134312	0.002489183	0.033863369	BCL3	NF-kappa-B inhibitor cactus-like [Anoplophora glabripennis]
Pt_transcript_19537	6	287	447	1	11	0	0.21	8.43	14.03	0.05	0.33	0	-5.898641162	0.002499037	0.033979973	CtBP	C-terminal-binding protein isoform X1 [Anoplophora glabripennis]
Pt_transcript_2091	444	600	591	848	1358	1742	6.84	8.84	9.26	12.7	19.8	24.46	1.191487681	0.002503026	0.03401677	NCOA7	nuclear receptor coactivator 7, partial [Monochamus alternatus]
Pt_transcript_717	988	511	3047	69	259	31	11.08	5.48	34.73	0.75	2.75	0.32	-3.747033028	0.002505523	0.034033253	tes	uncharacterized protein LOC108911667 [Anoplophora glabripennis]
Pt_transcript_44638	159	17	85	331	847	505	1.63	0.17	0.89	3.31	8.24	4.73	2.597422622	0.002507722	0.03404567	EcR	ecdysone receptor isoform X4 [Anoplophora glabripennis]
Pt_transcript_2933	3488	2786	3399	1948	1852	1825	61.04	46.57	60.51	33.13	30.69	29.13	-0.854964591	0.002510278	0.034062912	bel	putative ATP-dependent RNA helicase Pl10 isoform X1 [Anoplophora glabripennis]
Pt_transcript_9001	3593	2449	2965	1206	1428	1783	131.12	85.15	110.23	42.72	49.29	59.29	-1.109671004	0.002521233	0.034194065	SEC61A2	protein transport protein Sec61 subunit alpha [Anoplophora glabripennis]
Pt_transcript_17990	30	2	12	246	53	103	1	0.08	0.42	7.91	1.68	3.11	3.081794091	0.002522965	0.034200047	sup-9	uncharacterized protein LOC108903740 isoform X1 [Anoplophora glabripennis]
Pt_transcript_45059	14	8	13	66	26	32	0.28	0.15	0.27	1.29	0.5	0.59	1.765534746	0.002526456	0.034229869	--	zinc finger protein 131-like [Anoplophora glabripennis]
Pt_transcript_6902	15	57	101	8	2	11	0.45	1.53	2.88	0.23	0.07	0.29	-3.042169454	0.00253085	0.034271871	GNMT	glycine N-methyltransferase [Leptinotarsa decemlineata]
Pt_transcript_32717	237	137	149	36	56	80	3.15	1.74	2.01	0.47	0.71	0.97	-1.682259702	0.002532336	0.034274478	--	uncharacterized protein LOC108917725 [Anoplophora glabripennis]
Pt_transcript_11500	375	192	588	89	126	105	23.2	11.29	37.17	5.39	7.37	5.96	-1.936587609	0.00253526	0.034296546	Rala	ras-related protein Ral-a [Anoplophora glabripennis]
Pt_transcript_30706	76	229	52	26	14	6	2.13	6.13	1.49	0.71	0.37	0.15	-2.986743903	0.002538693	0.034325459	--	monocarboxylate transporter 12-like [Anoplophora glabripennis]
Pt_transcript_14742	9	155	40	8	3	1	0.18	2.7	0.75	0.14	0.07	0.02	-3.980263782	0.002547016	0.034411657	SLC17A5	sialin [Anoplophora glabripennis]
Pt_transcript_1851	106	79	106	34	47	41	1.56	1.11	1.59	0.49	0.66	0.55	-1.325318684	0.002547665	0.034411657	Phlpp	protein phosphatase PHLPP-like protein [Anoplophora glabripennis]
Pt_transcript_38446	1967	5057	63	3	12	183	113.14	276.26	3.74	0.17	0.68	9.59	-5.234849541	0.002549916	0.034424515	--
Pt_transcript_43246	104	69	98	139	246	302	1.87	1.19	1.79	2.43	4.21	4.95	1.256823914	0.002553168	0.034450871	--	uncharacterized protein LOC108909819 [Anoplophora glabripennis]
Pt_transcript_11645	1148	1120	783	407	445	534	75.59	69.96	52.66	25.95	27.67	31.99	-1.21117852	0.002554978	0.034457749	SRSF2	serine/arginine-rich splicing factor 2 isoform X2 [Anoplophora glabripennis]
Pt_transcript_9699	227	186	264	437	317	708	9.3	7.25	11.02	17.37	12.28	26.42	1.024129802	0.002564007	0.034561926	GABPB2	GA-binding protein subunit beta-1 [Anoplophora glabripennis]
Pt_transcript_21573	15	9	38	1	3	3	2.61	1.44	6.68	0.16	0.52	0.52	-3.160543765	0.002567684	0.0345939	--
Pt_transcript_38511	26	26	27	7	10	7	0.23	0.22	0.24	0.06	0.08	0.06	-1.786596362	0.002576983	0.034701536	--	uncharacterized protein LOC108914702 [Anoplophora glabripennis]
Pt_transcript_9919	3004	1914	2147	6556	3347	5340	132.15	80.16	96.28	279.72	139.19	213.94	1.036172277	0.002584352	0.0347831	--	sialomucin core protein 24-like [Anoplophora glabripennis]
Pt_transcript_11505	49	52	112	2	10	0	3.11	3.13	7.2	0.14	0.65	0	-4.088536675	0.002586607	0.034795768	--	putative uncharacterized protein DDB_G0271606 [Anoplophora glabripennis]
Pt_transcript_7077	193	305	291	486	475	640	5.52	8.3	8.44	13.44	12.8	16.61	0.944841612	0.002592251	0.034844783	Vps51	vacuolar protein sorting-associated protein 51 homolog [Anoplophora glabripennis]
Pt_transcript_9959	124	420	181	63	46	63	5.27	16.98	7.84	2.6	1.85	2.44	-2.126708219	0.00259554	0.034844783	CHHL	ion transport peptide-like isoform X3 [Anoplophora glabripennis]
Pt_transcript_32822	4	9	9	30	16	66	0.06	0.13	0.14	0.43	0.22	0.86	2.19401062	0.002596845	0.034844783	T	uncharacterized protein LOC114345503 [Diabrotica virgifera virgifera]
Pt_transcript_44160	31	30	17	103	43	219	1.21	1.12	0.68	3.91	1.59	7.81	2.144675179	0.002596849	0.034844783	ACP3	prostatic acid phosphatase-like isoform X1 [Anoplophora glabripennis]
Pt_transcript_15850	47	33	44	154	56	267	1.36	0.91	1.29	4.32	1.53	7.03	1.855183447	0.00259728	0.034844783	--	uncharacterized protein LOC108905900 [Anoplophora glabripennis]
Pt_transcript_5514	361	157	150	80	38	69	8.49	3.54	3.6	1.83	0.86	1.48	-1.90619849	0.002598139	0.034844783	--	DNA ligase 1-like [Anoplophora glabripennis]
Pt_transcript_32407	63	49	26	217	82	185	1.82	1.35	0.76	6.08	2.24	4.87	1.746843347	0.002606631	0.034940989	Slc28a2	sodium/nucleoside cotransporter 2 [Anoplophora glabripennis]
Pt_transcript_8220	322	406	880	2332	1058	1792	10.55	12.68	29.37	74.19	32.8	53.54	1.60970823	0.002610562	0.034975988	--	uncharacterized protein LOC111105504 [Crassostrea virginica]
Pt_transcript_3698	109	109	811	28	44	7	2.11	2.01	15.81	0.52	0.81	0.14	-3.76105365	0.002614203	0.03500707	--	annexin A7-like isoform X2 [Leptinotarsa decemlineata]
Pt_transcript_42057	46	1	27	1	0	0	0.6	0.01	0.36	0.01	0	0	-6.599912842	0.002630097	0.035202123	OVCH2	proclotting enzyme-like isoform X2 [Anoplophora glabripennis]
Pt_transcript_5272	43	16	33	407	42	173	1	0.37	0.78	9.14	0.93	3.66	2.674923061	0.002632799	0.035205397	NOSTRIN	uncharacterized protein LOC108917033 [Anoplophora glabripennis]
Pt_transcript_26083	816	106	260	42	73	28	13.86	1.73	4.5	0.71	1.18	0.44	-3.108075704	0.002632999	0.035205397	crq	protein croquemort isoform X2 [Anoplophora glabripennis]
Pt_transcript_45709	70	17	27	7	7	5	1.12	0.26	0.44	0.11	0.11	0.07	-2.649813645	0.002640659	0.03529002	--	bromodomain-containing protein 4-like [Anoplophora glabripennis]
Pt_transcript_40669	1	2	0	12	8	10	0.01	0.02	0	0.12	0.08	0.09	3.273018494	0.002647502	0.035362341	Anp32a	acidic leucine-rich nuclear phosphoprotein 32 family member A [Anoplophora glabripennis]
Pt_transcript_4274	73	39	163	314	243	442	1.48	0.77	3.37	6.19	4.67	8.17	1.759633526	0.00264874	0.035362341	ACIN1	apoptotic chromatin condensation inducer in the nucleus [Anoplophora glabripennis]
Pt_transcript_45116	348	82	253	46	56	26	5.67	1.28	4.2	0.73	0.87	0.4	-2.478971805	0.002653149	0.035403368	Sik2	serine/threonine-protein kinase SIK2 isoform X2 [Anoplophora glabripennis]
Pt_transcript_48076	7	10	5	4	354	57	0.18	0.23	0.12	0.09	7.76	1.21	4.095446785	0.002654899	0.035408901	--	transcription factor E4F1-like isoform X2 [Leptinotarsa decemlineata]
Pt_transcript_21663	176	173	25	15	15	25	2.01	1.89	0.3	0.17	0.17	0.27	-2.78350818	0.002656445	0.035411691	ALDH2	aldehyde dehydrogenase X, mitochondrial [Anoplophora glabripennis]
Pt_transcript_13739	162	1220	307	115	26	22	141.26	922.76	284.5	92.83	20.67	17.12	-3.3679292	0.002665074	0.035494841	--
Pt_transcript_43609	36	108	45	16	7	16	0.73	2.05	0.91	0.32	0.14	0.3	-2.279549493	0.002665361	0.035494841	--	myosin heavy chain, cardiac muscle isoform [Anoplophora glabripennis]
Pt_transcript_45870	11	178	184	7	0	0	0.71	10.61	11.83	0.47	0	0	-5.622207626	0.002667233	0.035501933	--	uncharacterized protein LOC108917988 [Anoplophora glabripennis]
Pt_transcript_132	2839	1975	3723	1044	1278	1335	22.11	14.72	29.47	7.91	9.43	9.49	-1.305161816	0.002671131	0.035521427	dom	helicase domino [Anoplophora glabripennis]
Pt_transcript_39416	242	179	205	553	267	508	9.94	7.01	8.57	22.02	10.35	18.99	1.009016873	0.002671379	0.035521427	STRADA	STE20-related kinase adapter protein alpha isoform X1 [Anoplophora glabripennis]
Pt_transcript_22929	44	123	310	15	8	0	3.18	8.35	22.58	1.05	0.54	0	-4.423096084	0.002674526	0.035545444	Tmem184c	transmembrane protein 184C [Anoplophora glabripennis]
Pt_transcript_31510	21	53	17	5	6	4	0.39	0.94	0.32	0.1	0.11	0.08	-2.508341219	0.002681012	0.035613779	FAM214A	protein FAM214A [Anoplophora glabripennis]
Pt_transcript_11893	164	137	135	244	392	318	11.8	9.35	9.92	17	26.62	20.81	1.052210353	0.002683092	0.035623564	Grhpr	glyoxylate reductase/hydroxypyruvate reductase isoform X1 [Anoplophora glabripennis]
Pt_transcript_21028	65	9	46	474	108	210	2.37	0.32	1.72	16.8	3.76	7.01	2.644248706	0.00268581	0.035641787	--	PREDICTED: uncharacterized protein LOC109599011 isoform X11 [Aethina tumida]
Pt_transcript_7882	1637	919	1202	606	517	671	51.02	27.32	38.16	18.34	15.24	19.06	-1.146098561	0.002688924	0.035665253	FAF1	FAS-associated factor 1 [Anoplophora glabripennis]
Pt_transcript_14624	102	51	29	0	0	7	1.61	0.78	0.48	0	0	0.11	-4.705475308	0.002693792	0.035711951	PIP5K1C	phosphatidylinositol 4-phosphate 5-kinase type-1 alpha isoform X6 [Anoplophora glabripennis]
[truncated: 30,305 more rows]
