# Supplementary material for: Comparative transcriptome analysis of the newly discovered insect vector of the pine wood nematode in China, revealing putative genes related to host plant adaptation
Source: BMC Genomics. 2021 Mar 16;22:189. doi: 10.1186/s12864-021-07498-1 (PMC7968331; doi:10.1186/s12864-021-07498-1)
Supplement: Supplementary file 9 — Additional file 9: Table S3. Annotation of the 2166 differentially expressed genes. [file 12864_2021_7498_MOESM9_ESM.xls]

Gene ID	Pk1_count	Pk2_count	Pk3_count	Pt1_count	Pt2_count	Pt3_count	Pk1_FPKM	Pk2_FPKM	Pk3_FPKM	Pt1_FPKM	Pt2_FPKM	Pt3_FPKM	log2(fc)	PValue	FDR	Symbol	Nr Description	KEGG_A_class	KEGG_B_class	Pathway	K_ID	GO Component	GO Function	GO Process
Pt_transcript_23786	4998	3750	5625	0	0	0	131.89	94.4	151.09	0	0	0	-16.94069594	4.17E-30	1.11E-25	--	PREDICTED: neurofilament heavy polypeptide [Aethina tumida]	-	-	-	-	-	-	-
Pt_transcript_13070	62	20	38	4303	2062	4894	9.61	2.91	6.05	642.23	300.02	686.77	6.454886691	3.99E-28	4.81E-24	l(2)efl	protein lethal(2)essential for life [Anoplophora glabripennis]	Genetic Information Processing;Organismal Systems	Folding, sorting and degradation;Aging	ko04141//Protein processing in endoplasmic reticulum;ko04213//Longevity regulating pathway - multiple species	K09542;K09542	-	-	GO:0009987//cellular process;GO:0044260//cellular macromolecule metabolic process;GO:0050794//regulation of cellular process;GO:0036211//protein modification process;GO:0071704//organic substance metabolic process;GO:0044238//primary metabolic process;GO:0006464//cellular protein modification process;GO:0043412//macromolecule modification;GO:0050789//regulation of biological process;GO:0044267//c…
Pt_transcript_10023	1194	937	1229	61	25	51	51.02	38.12	53.53	2.53	1.01	1.99	-4.689258713	5.44E-28	4.81E-24	--	uncharacterized protein LOC108906010 isoform X1 [Anoplophora glabripennis]	-	-	-	-	-	-	-
Pt_transcript_32712	354	280	393	31	28	27	3.73	2.82	4.21	0.32	0.28	0.26	-3.645197608	3.95E-26	2.62E-22	--	PREDICTED: uncharacterized protein LOC109602902 [Aethina tumida]	-	-	-	-	GO:0071944//cell periphery;GO:0005886//plasma membrane;GO:0016020//membrane;GO:0005623//cell;GO:0044464//cell part	GO:0042302//structural constituent of cuticle;GO:0005198//structural molecule activity	GO:0030855//epithelial cell differentiation;GO:0016043//cellular component organization;GO:0071840//cellular component organization or biogenesis;GO:0048737//imaginal disc-derived appendage development;GO:0048736//appendage development;GO:0044767//single-organism developmental process;GO:0035107//appendage morphogenesis;GO:0009653//anatomical structure morphogenesis;GO:0022603//regulation of anat…
Pt_transcript_291	5804	1134	7451	9	6	3	54.14	10.12	70.65	0.08	0.06	0.03	-9.632246828	7.27E-24	3.85E-20	Fasn	fatty acid synthase [Anoplophora glabripennis]	Metabolism;Environmental Information Processing;Organismal Systems;Metabolism;Metabolism	Global and overview maps;Signal transduction;Endocrine system;Global and overview maps;Lipid metabolism	ko01100//Metabolic pathways;ko04152//AMPK signaling pathway;ko04910//Insulin signaling pathway;ko01212//Fatty acid metabolism;ko00061//Fatty acid biosynthesis	K00665;K00665;K00665;K00665;K00665	-	-	-
Pt_transcript_43683	0	0	0	1375	1123	1178	0	0	0	50.73	40.39	40.82	15.42455998	9.65E-24	4.26E-20	--	uncharacterized protein LOC111506981 [Leptinotarsa decemlineata]	-	-	-	-	-	-	-
Pt_transcript_32036	528	466	517	2049	1481	2194	15.05	12.68	15	56.67	39.92	56.97	1.845481243	3.67E-23	1.39E-19	EGLN1	egl nine homolog 3 [Anoplophora glabripennis]	-	-	-	-	GO:0043231//intracellular membrane-bounded organelle;GO:0070013//intracellular organelle lumen;GO:0043229//intracellular organelle;GO:0005623//cell;GO:0043227//membrane-bounded organelle;GO:0005622//intracellular;GO:0044428//nuclear part;GO:0005634//nucleus;GO:0043226//organelle;GO:0031981//nuclear lumen;GO:0044464//cell part;GO:0044424//intracellular part;GO:0043233//organelle lumen;GO:0044446//…	GO:0005488//binding;GO:0051213//dioxygenase activity;GO:0098772//molecular function regulator;GO:0030234//enzyme regulator activity;GO:0046872//metal ion binding;GO:0016706//oxidoreductase activity, acting on paired donors, with incorporation or reduction of molecular oxygen, 2-oxoglutarate as one donor, and incorporation of one atom each of oxygen into both donors;GO:0043169//cation binding;GO:0…	GO:0043412//macromolecule modification;GO:0006810//transport;GO:0007507//heart development;GO:0061061//muscle structure development;GO:0003279//cardiac septum development;GO:0022402//cell cycle process;GO:0001666//response to hypoxia;GO:0045184//establishment of protein localization;GO:0072359//circulatory system development;GO:0043087//regulation of GTPase activity;GO:0044767//single-organism de…
Pt_transcript_10729	1761	1028	1526	12214	14500	17731	89.82	49.89	79.39	604.04	698.93	823.38	3.278717696	4.46E-23	1.48E-19	sno1	senecionine N-oxygenase [Anoplophora glabripennis]	-	-	-	-	GO:0005622//intracellular;GO:0043226//organelle;GO:0043231//intracellular membrane-bounded organelle;GO:0044444//cytoplasmic part;GO:0005737//cytoplasm;GO:0044424//intracellular part;GO:0043227//membrane-bounded organelle;GO:0005623//cell;GO:0044464//cell part;GO:0043229//intracellular organelle	GO:1901363//heterocyclic compound binding;GO:0005488//binding;GO:0097159//organic cyclic compound binding;GO:0003824//catalytic activity;GO:0016491//oxidoreductase activity	-
Pt_transcript_10018	265	260	237	4307	2985	2540	11.46	10.7	10.44	180.63	122.01	100.01	3.626582464	9.71E-23	2.86E-19	Cyt-b5-r	cytochrome b5-related protein [Anoplophora glabripennis]	-	-	-	-	GO:0043232//intracellular non-membrane-bounded organelle;GO:0005622//intracellular;GO:0005623//cell;GO:0043231//intracellular membrane-bounded organelle;GO:0043226//organelle;GO:0043228//non-membrane-bounded organelle;GO:0044424//intracellular part;GO:0044464//cell part;GO:0043227//membrane-bounded organelle;GO:0043229//intracellular organelle	GO:0005488//binding	GO:0032502//developmental process;GO:0030154//cell differentiation;GO:0023052//signaling;GO:0044699//single-organism process;GO:0007154//cell communication;GO:0007267//cell-cell signaling;GO:0009987//cellular process;GO:0044767//single-organism developmental process;GO:0045165//cell fate commitment;GO:0044700//single organism signaling;GO:0048869//cellular developmental process;GO:0044763//single…
Pt_transcript_13031	108	138	154	828	784	910	15.35	18.38	22.53	113.17	104.47	116.95	2.57221287	4.61E-22	1.22E-18	--	uncharacterized protein LOC108907933 isoform X1 [Anoplophora glabripennis]	-	-	-	-	-	-	-
Pt_transcript_36028	25	27	40	1045	436	874	0.7	0.71	1.13	27.92	11.37	21.91	4.590631251	6.64E-22	1.60E-18	--	macrophage mannose receptor 1-like [Anoplophora glabripennis]	Cellular Processes;Human Diseases	Transport and catabolism;Infectious diseases	ko04145//Phagosome;ko05152//Tuberculosis	K06560;K06560	GO:0016020//membrane;GO:0005623//cell;GO:0044464//cell part	-	GO:0050896//response to stimulus
Pt_transcript_18350	472	1572	1432	9	6	11	7.56	24.04	23.31	0.14	0.09	0.16	-7.137450977	1.01E-21	2.24E-18	RpS4	40S ribosomal protein S4 [Anoplophora glabripennis]	Genetic Information Processing	Translation	ko03010//Ribosome	K02987	GO:0032991//macromolecular complex;GO:0005623//cell;GO:0043231//intracellular membrane-bounded organelle;GO:0005737//cytoplasm;GO:0070161//anchoring junction;GO:0043226//organelle;GO:0005924//cell-substrate adherens junction;GO:0005622//intracellular;GO:0030529//intracellular ribonucleoprotein complex;GO:0031988//membrane-bounded vesicle;GO:1990904//ribonucleoprotein complex;GO:0005840//ribosome;…	GO:0003723//RNA binding;GO:0005198//structural molecule activity;GO:0097159//organic cyclic compound binding;GO:0003676//nucleic acid binding;GO:1901363//heterocyclic compound binding;GO:0005488//binding	GO:0031323//regulation of cellular metabolic process;GO:0044802//single-organism membrane organization;GO:0044767//single-organism developmental process;GO:0009057//macromolecule catabolic process;GO:0051171//regulation of nitrogen compound metabolic process;GO:0007010//cytoskeleton organization;GO:0009059//macromolecule biosynthetic process;GO:1902578//single-organism localization;GO:0006613//co…
Pt_transcript_2013	1464	1159	1560	179	101	200	22.03	16.66	23.87	2.62	1.44	2.74	-3.201633861	3.10E-20	6.31E-17	mex3b	RNA-binding protein MEX3B [Diabrotica virgifera virgifera]	-	-	-	-	-	-	-
Pt_transcript_12478	266	204	472	6887	4563	10560	25.72	18.64	46.71	643.82	415.78	927.45	4.447508481	1.36E-19	2.58E-16	l(2)efl	alpha-crystallin B chain [Anoplophora glabripennis]	Genetic Information Processing;Organismal Systems	Folding, sorting and degradation;Aging	ko04141//Protein processing in endoplasmic reticulum;ko04213//Longevity regulating pathway - multiple species	K09542;K09542	-	-	-
Pt_transcript_4835	836	392	1272	7	3	13	18.39	8.23	28.47	0.16	0.06	0.26	-6.842612247	8.27E-19	1.46E-15	wat	fatty acyl-CoA reductase wat-like [Anoplophora glabripennis]	Organismal Systems;Cellular Processes;Metabolism	Aging;Transport and catabolism;Lipid metabolism	ko04212//Longevity regulating pathway - worm;ko04146//Peroxisome;ko00073//Cutin, suberine and wax biosynthesis	K13356;K13356;K13356	-	-	-
Pt_transcript_11751	8187	7147	8362	3041	2790	3264	556.12	460.56	580.04	200.08	178.92	201.69	-1.45927125	1.79E-18	2.96E-15	--	upstream activation factor subunit spp27 [Anoplophora glabripennis]	-	-	-	-	GO:0043232//intracellular non-membrane-bounded organelle;GO:0044424//intracellular part;GO:0043229//intracellular organelle;GO:0043226//organelle;GO:0005623//cell;GO:0043228//non-membrane-bounded organelle;GO:0044464//cell part;GO:0005622//intracellular	-	GO:0007049//cell cycle;GO:0007010//cytoskeleton organization;GO:0071822//protein complex subunit organization;GO:0016043//cellular component organization;GO:0006996//organelle organization;GO:1902589//single-organism organelle organization;GO:0000278//mitotic cell cycle;GO:0071840//cellular component organization or biogenesis;GO:0007052//mitotic spindle organization;GO:0007051//spindle organizat…
Pt_transcript_47649	210	233	191	25	19	25	3	3.18	2.78	0.35	0.26	0.33	-3.25276607	5.32E-18	8.30E-15	otk	tyrosine-protein kinase-like otk [Anoplophora glabripennis]	-	-	-	-	-	-	-
Pt_transcript_5715	239	155	182	3	4	9	5.78	3.57	4.48	0.09	0.1	0.22	-5.076033437	1.45E-17	2.13E-14	Iru	E3 ubiquitin-protein ligase RNF126-B isoform X2 [Anoplophora glabripennis]	-	-	-	-	-	-	-
Pt_transcript_34142	5	10	2	1809	671	5285	0.21	0.36	0.08	61.78	22.34	169.42	8.60755794	2.24E-17	3.12E-14	Pgi	glucose-6-phosphate isomerase [Anoplophora glabripennis]	Metabolism;Metabolism;Metabolism;Metabolism;Metabolism;Metabolism	Global and overview maps;Global and overview maps;Carbohydrate metabolism;Carbohydrate metabolism;Carbohydrate metabolism;Carbohydrate metabolism	ko01100//Metabolic pathways;ko01200//Carbon metabolism;ko00520//Amino sugar and nucleotide sugar metabolism;ko00010//Glycolysis / Gluconeogenesis;ko00030//Pentose phosphate pathway;ko00500//Starch and sucrose metabolism	K01810;K01810;K01810;K01810;K01810;K01810	GO:0044464//cell part;GO:0043232//intracellular non-membrane-bounded organelle;GO:0005622//intracellular;GO:0031988//membrane-bounded vesicle;GO:0043228//non-membrane-bounded organelle;GO:0043231//intracellular membrane-bounded organelle;GO:0043226//organelle;GO:0016020//membrane;GO:0044424//intracellular part;GO:0005623//cell;GO:0031982//vesicle;GO:0043227//membrane-bounded organelle;GO:0043229/…	GO:0005515//protein binding;GO:0016740//transferase activity;GO:0003824//catalytic activity;GO:0016860//intramolecular oxidoreductase activity;GO:0016853//isomerase activity;GO:0005488//binding;GO:0016861//intramolecular oxidoreductase activity, interconverting aldoses and ketoses	GO:0019752//carboxylic acid metabolic process;GO:0008152//metabolic process;GO:0006090//pyruvate metabolic process;GO:0044238//primary metabolic process;GO:0044723//single-organism carbohydrate metabolic process;GO:0009987//cellular process;GO:0032787//monocarboxylic acid metabolic process;GO:0044699//single-organism process;GO:0019318//hexose metabolic process;GO:0005996//monosaccharide metaboli…
Pt_transcript_11868	673	842	886	5657	6199	5008	48.6	57.65	65.38	395.52	422.4	328.86	2.740214994	2.79E-17	3.69E-14	Eip71CD	peptide methionine sulfoxide reductase isoform X1 [Anoplophora glabripennis]	-	-	-	-	-	GO:0003824//catalytic activity;GO:0016491//oxidoreductase activity;GO:0016667//oxidoreductase activity, acting on a sulfur group of donors;GO:0016671//oxidoreductase activity, acting on a sulfur group of donors, disulfide as acceptor	GO:0009987//cellular process;GO:0044763//single-organism cellular process;GO:0048858//cell projection morphogenesis;GO:0071704//organic substance metabolic process;GO:0016043//cellular component organization;GO:0000902//cell morphogenesis;GO:0008152//metabolic process;GO:0009653//anatomical structure morphogenesis;GO:0048856//anatomical structure development;GO:0044267//cellular protein metabolic…
Pt_transcript_1222	285	267	293	70	60	69	3.59	3.22	3.76	0.86	0.72	0.79	-2.157016412	7.03E-17	8.87E-14	IP6K3	inositol hexakisphosphate kinase 1 isoform X1 [Anoplophora glabripennis]	Environmental Information Processing	Signal transduction	ko04070//Phosphatidylinositol signaling system	K07756	GO:0044422//organelle part;GO:0044446//intracellular organelle part;GO:0070013//intracellular organelle lumen;GO:0031981//nuclear lumen;GO:0044428//nuclear part;GO:0043226//organelle;GO:0044464//cell part;GO:0031974//membrane-enclosed lumen;GO:0005623//cell;GO:0043231//intracellular membrane-bounded organelle;GO:0043232//intracellular non-membrane-bounded organelle;GO:0043227//membrane-bounded or…	GO:0036094//small molecule binding;GO:0016301//kinase activity;GO:0097159//organic cyclic compound binding;GO:0016773//phosphotransferase activity, alcohol group as acceptor;GO:0051766//inositol trisphosphate kinase activity;GO:1901363//heterocyclic compound binding;GO:0016772//transferase activity, transferring phosphorus-containing groups;GO:0000828//inositol hexakisphosphate kinase activity;GO…	GO:0006066//alcohol metabolic process;GO:0006464//cellular protein modification process;GO:0019751//polyol metabolic process;GO:0036211//protein modification process;GO:0046488//phosphatidylinositol metabolic process;GO:0006796//phosphate-containing compound metabolic process;GO:0006629//lipid metabolic process;GO:0044699//single-organism process;GO:0043170//macromolecule metabolic process;GO:000…
Pt_transcript_30044	0	0	0	522	697	1848	0	0	0	7.83	10.19	26	13.84090902	1.43E-16	1.72E-13	unc-22	twitchin isoform X2 [Anoplophora glabripennis]	-	-	-	-	-	-	-
Pt_transcript_27239	0	0	0	235	206	227	0	0	0	6.87	5.86	6.23	12.62570884	4.39E-16	5.06E-13	mep-1	MOG interacting and ectopic P-granules protein 1 isoform X1 [Anoplophora glabripennis]	-	-	-	-	GO:0031974//membrane-enclosed lumen;GO:0043233//organelle lumen;GO:0005694//chromosome;GO:0044451//nucleoplasm part;GO:0044446//intracellular organelle part;GO:0005634//nucleus;GO:0005654//nucleoplasm;GO:0000118//histone deacetylase complex;GO:0005623//cell;GO:1902494//catalytic complex;GO:0044422//organelle part;GO:0044428//nuclear part;GO:0043234//protein complex;GO:0070013//intracellular organ…	GO:0003824//catalytic activity;GO:0016887//ATPase activity;GO:0016818//hydrolase activity, acting on acid anhydrides, in phosphorus-containing anhydrides;GO:0017111//nucleoside-triphosphatase activity;GO:0016787//hydrolase activity;GO:0016817//hydrolase activity, acting on acid anhydrides;GO:0016462//pyrophosphatase activity;GO:0005515//protein binding;GO:0042623//ATPase activity, coupled;GO:0005…	GO:0050794//regulation of cellular process;GO:0048731//system development;GO:0032502//developmental process;GO:0032990//cell part morphogenesis;GO:0030182//neuron differentiation;GO:0032501//multicellular organismal process;GO:0009889//regulation of biosynthetic process;GO:0000902//cell morphogenesis;GO:1903506//regulation of nucleic acid-templated transcription;GO:0050789//regulation of biologic…
Pt_transcript_45957	0	1	0	708	337	861	0	0.06	0	41.72	19.39	47.65	10.82389794	8.27E-16	9.13E-13	Arl6ip5	PRA1 family protein 3 [Anoplophora glabripennis]	-	-	-	-	-	-	-
Pt_transcript_14896	203	96	204	2	2	3	9.95	4.51	10.22	0.11	0.1	0.15	-6.099201678	3.20E-15	3.39E-12	Bdh1	estradiol 17-beta-dehydrogenase 2 [Anoplophora glabripennis]	-	-	-	-	-	-	GO:1902652//secondary alcohol metabolic process;GO:0044710//single-organism metabolic process;GO:0008202//steroid metabolic process;GO:0045455//ecdysteroid metabolic process;GO:0032501//multicellular organismal process;GO:0044281//small molecule metabolic process;GO:0032502//developmental process;GO:1901615//organic hydroxy compound metabolic process;GO:0044707//single-multicellular organism proc…
Pt_transcript_40455	791	709	848	2034	1656	1950	28.93	24.71	31.6	72.21	57.3	64.99	1.190167657	4.33E-15	4.42E-12	Ggamma30A	guanine nucleotide-binding protein subunit gamma-e [Anoplophora glabripennis]	Human Diseases;Environmental Information Processing;Human Diseases;Environmental Information Processing;Human Diseases;Organismal Systems;Organismal Systems;Organismal Systems;Environmental Information Processing;Organismal Systems;Human Diseases;Organismal Systems;Organismal Systems;Human Diseases;Organismal Systems;Organismal Systems;Organismal Systems;Organismal Systems;Organismal Systems;Orga…	Cancers;Signal transduction;Infectious diseases;Signal transduction;Infectious diseases;Immune system;Nervous system;Endocrine system;Signal transduction;Nervous system;Substance dependence;Environmental adaptation;Nervous system;Substance dependence;Nervous system;Nervous system;Nervous system;Sensory system;Sensory system;Sensory system	ko05200//Pathways in cancer;ko04151//PI3K-Akt signaling pathway;ko05163//Human cytomegalovirus infection;ko04014//Ras signaling pathway;ko05167//Kaposi sarcoma-associated herpesvirus infection;ko04062//Chemokine signaling pathway;ko04728//Dopaminergic synapse;ko04926//Relaxin signaling pathway;ko04371//Apelin signaling pathway;ko04723//Retrograde endocannabinoid signaling;ko05034//Alcoholism;ko04…	K04547;K04547;K04547;K04547;K04547;K04547;K04547;K04547;K04547;K04547;K04547;K04547;K04547;K04547;K04547;K04547;K04547;K04547;K04547;K04547	GO:0016020//membrane;GO:0044464//cell part;GO:0043234//protein complex;GO:0032991//macromolecular complex;GO:0005623//cell;GO:0005622//intracellular;GO:0042995//cell projection;GO:0044424//intracellular part	GO:0016818//hydrolase activity, acting on acid anhydrides, in phosphorus-containing anhydrides;GO:0005515//protein binding;GO:0017111//nucleoside-triphosphatase activity;GO:0016787//hydrolase activity;GO:0016462//pyrophosphatase activity;GO:0016817//hydrolase activity, acting on acid anhydrides;GO:0060089//molecular transducer activity;GO:0046983//protein dimerization activity;GO:0003824//catalyt…	GO:0044707//single-multicellular organism process;GO:0050794//regulation of cellular process;GO:0007154//cell communication;GO:1901700//response to oxygen-containing compound;GO:0009987//cellular process;GO:0044700//single organism signaling;GO:0010033//response to organic substance;GO:0010037//response to carbon dioxide;GO:0050789//regulation of biological process;GO:0007165//signal transduction…
Pt_transcript_23587	239	128	377	2	2	1	7.51	3.84	12.07	0.09	0.08	0.04	-6.801207938	7.64E-15	7.50E-12	KCNK6	potassium channel subfamily K member 1 isoform X2 [Anoplophora glabripennis]	-	-	-	-	-	-	-
Pt_transcript_11611	18	10	27	669	503	304	1.21	0.65	1.84	42.35	31.06	18.11	4.628489876	8.25E-15	7.81E-12	CYB5R3	NADH-cytochrome b5 reductase 3 isoform X1 [Anoplophora glabripennis]	Metabolism	Carbohydrate metabolism	ko00520//Amino sugar and nucleotide sugar metabolism	K00326	GO:0044446//intracellular organelle part;GO:0031975//envelope;GO:0031090//organelle membrane;GO:0043228//non-membrane-bounded organelle;GO:0005623//cell;GO:0031967//organelle envelope;GO:0043226//organelle;GO:0005740//mitochondrial envelope;GO:0016020//membrane;GO:0005737//cytoplasm;GO:0044429//mitochondrial part;GO:0044444//cytoplasmic part;GO:0031966//mitochondrial membrane;GO:0043227//membrane…	GO:0016773//phosphotransferase activity, alcohol group as acceptor;GO:1901265//nucleoside phosphate binding;GO:0048037//cofactor binding;GO:0001882//nucleoside binding;GO:0016653//oxidoreductase activity, acting on NAD(P)H, heme protein as acceptor;GO:0043167//ion binding;GO:0016772//transferase activity, transferring phosphorus-containing groups;GO:0016740//transferase activity;GO:0003824//catal…	GO:0044267//cellular protein metabolic process;GO:0002118//aggressive behavior;GO:0008152//metabolic process;GO:0016125//sterol metabolic process;GO:1901576//organic substance biosynthetic process;GO:0043170//macromolecule metabolic process;GO:1901362//organic cyclic compound biosynthetic process;GO:0044711//single-organism biosynthetic process;GO:0044238//primary metabolic process;GO:0009058//bi…
Pt_transcript_32200	0	0	0	605	1179	374	0	0	0	10.72	20.35	6.23	13.60192551	1.12E-14	1.03E-11	--		-	-	-	-	-	-	-
Pt_transcript_29441	13	1	5	2006	456	2091	0.07	0.01	0.03	9.91	2.2	9.7	7.631342436	1.33E-14	1.18E-11	--		-	-	-	-	-	-	-
Pt_transcript_4254	1060	1069	916	231	150	240	21.9	21.1	19.27	4.64	2.95	4.53	-2.36114758	1.59E-14	1.36E-11	--	muscle M-line assembly protein unc-89 [Anoplophora glabripennis]	-	-	-	-	-	-	-
Pt_transcript_30986	4594	600	4721	0	2	0	40.33	5.04	42.14	0	0.02	0	-12.09523217	2.32E-14	1.92E-11	FASN	fatty acid synthase [Anoplophora glabripennis]	Metabolism;Environmental Information Processing;Organismal Systems;Metabolism;Metabolism	Global and overview maps;Signal transduction;Endocrine system;Global and overview maps;Lipid metabolism	ko01100//Metabolic pathways;ko04152//AMPK signaling pathway;ko04910//Insulin signaling pathway;ko01212//Fatty acid metabolism;ko00061//Fatty acid biosynthesis	K00665;K00665;K00665;K00665;K00665	GO:0005623//cell;GO:0043226//organelle;GO:0044424//intracellular part;GO:0043232//intracellular non-membrane-bounded organelle;GO:0043229//intracellular organelle;GO:0005622//intracellular;GO:0044464//cell part;GO:0043228//non-membrane-bounded organelle	GO:0003824//catalytic activity;GO:0016788//hydrolase activity, acting on ester bonds;GO:0005488//binding;GO:0016491//oxidoreductase activity;GO:0004312//fatty acid synthase activity;GO:0016740//transferase activity;GO:0016787//hydrolase activity;GO:0016746//transferase activity, transferring acyl groups;GO:0016790//thiolester hydrolase activity;GO:0016747//transferase activity, transferring acyl …	GO:0008152//metabolic process;GO:0009987//cellular process;GO:0046394//carboxylic acid biosynthetic process;GO:0044763//single-organism cellular process;GO:0043436//oxoacid metabolic process;GO:0016053//organic acid biosynthetic process;GO:0044237//cellular metabolic process;GO:0044255//cellular lipid metabolic process;GO:0044711//single-organism biosynthetic process;GO:0044699//single-organism p…
Pt_transcript_9375	695	549	790	2455	2701	3762	27.61	20.8	31.98	94.67	101.47	136.17	2.047441752	5.86E-14	4.71E-11	CYP9E2	uncharacterized protein LOC108904004 [Anoplophora glabripennis]	-	-	-	-	-	GO:0043167//ion binding;GO:0016491//oxidoreductase activity;GO:0005488//binding;GO:0003824//catalytic activity;GO:0046872//metal ion binding;GO:0043169//cation binding	-
Pt_transcript_4792	3887	190	81663	2	3	3	84.81	3.97	1812.86	0.05	0.08	0.08	-13.14456721	6.96E-14	5.42E-11	MELTF	transferrin [Monochamus alternatus]	-	-	-	-	-	-	-
Pt_transcript_38197	450	290	619	3906	2494	3849	4.51	2.79	6.31	38.05	23.68	35.2	2.832276184	7.15E-14	5.42E-11	sls	titin isoform X2 [Anoplophora glabripennis]	Human Diseases;Human Diseases	Cardiovascular diseases;Cardiovascular diseases	ko05410//Hypertrophic cardiomyopathy (HCM);ko05414//Dilated cardiomyopathy (DCM)	K12567;K12567	GO:0044449//contractile fiber part;GO:0043228//non-membrane-bounded organelle;GO:0044444//cytoplasmic part;GO:0043229//intracellular organelle;GO:0044446//intracellular organelle part;GO:0005623//cell;GO:0043232//intracellular non-membrane-bounded organelle;GO:0030017//sarcomere;GO:0043292//contractile fiber;GO:0044422//organelle part;GO:0005622//intracellular;GO:0030016//myofibril;GO:0044424//in…	-	GO:1902589//single-organism organelle organization;GO:0006996//organelle organization;GO:0044707//single-multicellular organism process;GO:0044699//single-organism process;GO:0044767//single-organism developmental process;GO:0032502//developmental process;GO:0009987//cellular process;GO:0048856//anatomical structure development;GO:0032501//multicellular organismal process;GO:0016043//cellular com…
Pt_transcript_5565	329	552	1100	0	0	1	7.84	12.57	26.66	0	0	0.04	-10.20059214	8.65E-14	6.37E-11	Rel	nuclear factor NF-kappa-B p110 subunit isoform X1 [Anoplophora glabripennis]	Human Diseases;Human Diseases;Human Diseases;Environmental Information Processing;Environmental Information Processing;Human Diseases;Human Diseases;Human Diseases;Human Diseases;Environmental Information Processing;Organismal Systems;Human Diseases;Human Diseases;Human Diseases;Environmental Information Processing;Cellular Processes;Human Diseases;Human Diseases;Organismal Systems;Human Diseases…	Cancers;Infectious diseases;Infectious diseases;Signal transduction;Signal transduction;Infectious diseases;Cancers;Cancers;Infectious diseases;Signal transduction;Immune system;Endocrine and metabolic diseases;Endocrine and metabolic diseases;Infectious diseases;Signal transduction;Cell growth and death;Infectious diseases;Infectious diseases;Nervous system;Cardiovascular diseases;Immune system;…	ko05200//Pathways in cancer;ko05165//Human papillomavirus infection;ko05166//HTLV-I infection;ko04010//MAPK signaling pathway;ko04151//PI3K-Akt signaling pathway;ko05169//Epstein-Barr virus infection;ko05203//Viral carcinogenesis;ko05206//MicroRNAs in cancer;ko05163//Human cytomegalovirus infection;ko04024//cAMP signaling pathway;ko04624//Toll and Imd signaling pathway;ko04931//Insulin resistance…	K02580;K02580;K02580;K02580;K02580;K02580;K02580;K02580;K02580;K02580;K02580;K02580;K02580;K02580;K02580;K02580;K02580;K02580;K02580;K02580;K02580;K02580;K02580;K02580;K02580;K02580;K02580;K02580;K02580;K02580;K02580;K02580;K02580;K02580;K02580;K02580;K02580;K02580;K02580;K02580;K02580;K02580;K02580;K02580;K02580;K02580;K02580;K02580;K02580;K02580;K02580;K02580;K02580;K02580;K02580;K02580;K02580;…	-	-	-
Pt_transcript_16804	320	667	742	7	9	25	5.9	11.74	13.9	0.14	0.17	0.43	-5.413513579	9.17E-14	6.57E-11	Siah1a	E3 ubiquitin-protein ligase SIAH1 isoform X1 [Anoplophora glabripennis]	Environmental Information Processing;Genetic Information Processing;Environmental Information Processing;Cellular Processes	Signal transduction;Folding, sorting and degradation;Signal transduction;Cell growth and death	ko04013//MAPK signaling pathway - fly;ko04120//Ubiquitin mediated proteolysis;ko04310//Wnt signaling pathway;ko04115//p53 signaling pathway	K04506;K04506;K04506;K04506	GO:0043227//membrane-bounded organelle;GO:0044464//cell part;GO:0044424//intracellular part;GO:0032991//macromolecular complex;GO:0005623//cell;GO:0012505//endomembrane system;GO:0043229//intracellular organelle;GO:0043226//organelle;GO:0005768//endosome;GO:0043231//intracellular membrane-bounded organelle;GO:0005622//intracellular;GO:0043234//protein complex;GO:0005737//cytoplasm;GO:0016020//mem…	GO:0043167//ion binding;GO:0005488//binding;GO:0003824//catalytic activity;GO:0016740//transferase activity;GO:0070735//protein-glycine ligase activity;GO:0019787//ubiquitin-like protein transferase activity;GO:0005515//protein binding;GO:0004842//ubiquitin-protein transferase activity;GO:0016881//acid-amino acid ligase activity;GO:0016879//ligase activity, forming carbon-nitrogen bonds;GO:004316…	GO:0044702//single organism reproductive process;GO:0050793//regulation of developmental process;GO:0007165//signal transduction;GO:0048812//neuron projection morphogenesis;GO:0048468//cell development;GO:0009056//catabolic process;GO:0006915//apoptotic process;GO:0044767//single-organism developmental process;GO:0050794//regulation of cellular process;GO:0023052//signaling;GO:0016043//cellular c…
Pt_transcript_23166	6	2	16	322	394	564	0.12	0.04	0.33	6.32	7.52	10.38	5.627273306	1.19E-13	8.27E-11	Fur1	furin-like protease 1 [Anoplophora glabripennis]	Human Diseases	Infectious diseases	ko05164//Influenza A	K01349	-	-	-
Pt_transcript_39376	15	9	18	111	127	169	0.59	0.34	0.68	4.01	4.49	5.74	3.144816553	1.62E-13	1.10E-10	CYB5R3	NADH-cytochrome b5 reductase 3 isoform X3 [Anoplophora glabripennis]	Metabolism	Carbohydrate metabolism	ko00520//Amino sugar and nucleotide sugar metabolism	K00326	GO:0043231//intracellular membrane-bounded organelle;GO:0005622//intracellular;GO:0044424//intracellular part;GO:0043227//membrane-bounded organelle;GO:0005623//cell;GO:0043226//organelle;GO:0016020//membrane;GO:0043229//intracellular organelle;GO:0044464//cell part	GO:0003824//catalytic activity;GO:0016772//transferase activity, transferring phosphorus-containing groups;GO:0016740//transferase activity;GO:0016491//oxidoreductase activity	GO:0006629//lipid metabolic process;GO:0008152//metabolic process;GO:1901360//organic cyclic compound metabolic process;GO:0006694//steroid biosynthetic process;GO:0008610//lipid biosynthetic process;GO:0008202//steroid metabolic process;GO:1901362//organic cyclic compound biosynthetic process;GO:0044711//single-organism biosynthetic process;GO:0071704//organic substance metabolic process;GO:0044…
Pt_transcript_23524	0	3	0	2465	6637	964	0	0.08	0	56.52	148.28	20.76	11.46122363	2.09E-13	1.38E-10	Cpr	NADPH--cytochrome P450 reductase isoform X1 [Anoplophora glabripennis]	-	-	-	-	-	-	-
Pt_transcript_34494	188	233	128	1	4	1	54.13	61.86	38.29	0.28	1.07	0.26	-6.582346553	4.80E-13	3.10E-10	--	uncharacterized protein LOC108904246 [Anoplophora glabripennis]	-	-	-	-	-	-	-
Pt_transcript_19975	17417	1386	10136	28	64	16	170.64	12.99	100.95	0.27	0.6	0.15	-8.124121312	6.13E-13	3.86E-10	Mhc	myosin heavy chain, muscle isoform X4 [Anoplophora glabripennis]	Human Diseases;Human Diseases;Organismal Systems;Environmental Information Processing;Organismal Systems;Organismal Systems;Human Diseases	Cardiovascular diseases;Cardiovascular diseases;Endocrine system;Signal transduction;Circulatory system;Circulatory system;Cardiovascular diseases	ko05410//Hypertrophic cardiomyopathy (HCM);ko05414//Dilated cardiomyopathy (DCM);ko04919//Thyroid hormone signaling pathway;ko04022//cGMP - PKG signaling pathway;ko04261//Adrenergic signaling in cardiomyocytes;ko04260//Cardiac muscle contraction;ko05416//Viral myocarditis	K17751;K17751;K17751;K17751;K17751;K17751;K17751	-	-	-
Pt_transcript_8873	413	258	317	57	53	68	14.72	8.75	11.53	1.97	1.8	2.22	-2.546727014	6.43E-13	3.96E-10	Hrb27C	heterogeneous nuclear ribonucleoprotein 27C isoform X3 [Anoplophora glabripennis]	Genetic Information Processing	Translation	ko03015//mRNA surveillance pathway	K14411	GO:0036464//cytoplasmic ribonucleoprotein granule;GO:0032991//macromolecular complex;GO:0043228//non-membrane-bounded organelle;GO:0044424//intracellular part;GO:0043227//membrane-bounded organelle;GO:0005737//cytoplasm;GO:0005623//cell;GO:0035770//ribonucleoprotein granule;GO:0043231//intracellular membrane-bounded organelle;GO:0030529//intracellular ribonucleoprotein complex;GO:0005622//intrace…	GO:0097159//organic cyclic compound binding;GO:0036094//small molecule binding;GO:1901363//heterocyclic compound binding;GO:0005488//binding;GO:0003677//DNA binding;GO:0043566//structure-specific DNA binding;GO:0044822//poly(A) RNA binding;GO:0003729//mRNA binding;GO:0003676//nucleic acid binding;GO:0003723//RNA binding	GO:0000003//reproduction;GO:0040011//locomotion;GO:0051246//regulation of protein metabolic process;GO:0034645//cellular macromolecule biosynthetic process;GO:0001667//ameboidal-type cell migration;GO:0030154//cell differentiation;GO:0034249//negative regulation of cellular amide metabolic process;GO:0007351//tripartite regional subdivision;GO:0016477//cell migration;GO:0044703//multi-organism re…
Pt_transcript_19722	6	3	1	152	464	337	0.24	0.15	0.05	5.75	17.12	11.96	6.306683139	6.94E-13	4.13E-10	mth2	G-protein coupled receptor Mth2-like [Anoplophora glabripennis]	-	-	-	-	-	-	-
Pt_transcript_15290	41	52	71	864	587	434	1.34	1.62	2.36	27.33	18.1	12.89	3.454492569	7.08E-13	4.13E-10	Hsp70Ba	heat shock protein 68-like [Anoplophora glabripennis]	Cellular Processes;Genetic Information Processing;Environmental Information Processing;Human Diseases;Genetic Information Processing;Human Diseases;Human Diseases;Human Diseases;Organismal Systems;Organismal Systems;Human Diseases;Organismal Systems;Human Diseases	Transport and catabolism;Folding, sorting and degradation;Signal transduction;Infectious diseases;Transcription;Infectious diseases;Infectious diseases;Infectious diseases;Aging;Endocrine system;Infectious diseases;Immune system;Neurodegenerative diseases	ko04144//Endocytosis;ko04141//Protein processing in endoplasmic reticulum;ko04010//MAPK signaling pathway;ko05169//Epstein-Barr virus infection;ko03040//Spliceosome;ko05164//Influenza A;ko05145//Toxoplasmosis;ko05162//Measles;ko04213//Longevity regulating pathway - multiple species;ko04915//Estrogen signaling pathway;ko05134//Legionellosis;ko04612//Antigen processing and presentation;ko05020//Pri…	K03283;K03283;K03283;K03283;K03283;K03283;K03283;K03283;K03283;K03283;K03283;K03283;K03283	GO:0043234//protein complex;GO:0044424//intracellular part;GO:0043229//intracellular organelle;GO:0044464//cell part;GO:0005622//intracellular;GO:0032991//macromolecular complex;GO:0043232//intracellular non-membrane-bounded organelle;GO:0005623//cell;GO:0043226//organelle;GO:0043228//non-membrane-bounded organelle	GO:0032549//ribonucleoside binding;GO:0005488//binding;GO:0016491//oxidoreductase activity;GO:0097367//carbohydrate derivative binding;GO:0032550//purine ribonucleoside binding;GO:0001883//purine nucleoside binding;GO:0003824//catalytic activity;GO:0016627//oxidoreductase activity, acting on the CH-CH group of donors;GO:0097159//organic cyclic compound binding;GO:0001882//nucleoside binding;GO:00…	GO:0044710//single-organism metabolic process;GO:0009408//response to heat;GO:0006950//response to stress;GO:0009266//response to temperature stimulus;GO:0009628//response to abiotic stimulus;GO:0008152//metabolic process;GO:0009987//cellular process;GO:0034605//cellular response to heat;GO:0050896//response to stimulus;GO:0051716//cellular response to stimulus;GO:0033554//cellular response to st…
Pt_transcript_44351	6	2	0	4772	332	4373	0.04	0.01	0	25.94	1.76	22.31	9.966072795	7.17E-13	4.13E-10	--		-	-	-	-	-	-	-
Pt_transcript_14100	322	288	253	1648	947	1540	18.86	16.06	15.14	93.46	52.36	82.04	2.186417491	1.28E-12	7.20E-10	--	titin isoform X2 [Anoplophora glabripennis]	-	-	-	-	-	-	-
Pt_transcript_19306	3049	3132	3253	7710	8077	9024	91.39	89.52	99.28	224.39	229.1	246.54	1.321011284	1.31E-12	7.21E-10	--	uncharacterized protein LOC108908599 [Anoplophora glabripennis]	-	-	-	-	-	-	-
Pt_transcript_22307	2413	557	313	6	9	11	53.03	11.7	7	0.13	0.2	0.24	-6.975470901	2.62E-12	1.41E-09	PFKFB4	6-phosphofructo-2-kinase/fructose-2,6-bisphosphatase [Anoplophora glabripennis]	Environmental Information Processing;Environmental Information Processing;Metabolism	Signal transduction;Signal transduction;Carbohydrate metabolism	ko04152//AMPK signaling pathway;ko04066//HIF-1 signaling pathway;ko00051//Fructose and mannose metabolism	K01103;K01103;K01103	-	GO:0016301//kinase activity;GO:0016772//transferase activity, transferring phosphorus-containing groups;GO:0003824//catalytic activity;GO:0016787//hydrolase activity;GO:0016740//transferase activity	GO:0035107//appendage morphogenesis;GO:0009987//cellular process;GO:0048856//anatomical structure development;GO:0044237//cellular metabolic process;GO:0048736//appendage development;GO:0032502//developmental process;GO:0005975//carbohydrate metabolic process;GO:0032501//multicellular organismal process;GO:0007275//multicellular organism development;GO:0008152//metabolic process;GO:0006793//phosp…
Pt_transcript_44868	16	11	16	619	1086	11822	0.45	0.31	0.46	16.72	28.6	299.74	8.143822286	3.33E-12	1.76E-09	cat	catalase-like [Anoplophora glabripennis]	Metabolism;Organismal Systems;Environmental Information Processing;Cellular Processes;Organismal Systems;Organismal Systems;Metabolism;Metabolism;Human Diseases	Global and overview maps;Aging;Signal transduction;Transport and catabolism;Aging;Aging;Carbohydrate metabolism;Amino acid metabolism;Neurodegenerative diseases	ko01200//Carbon metabolism;ko04212//Longevity regulating pathway - worm;ko04068//FoxO signaling pathway;ko04146//Peroxisome;ko04211//Longevity regulating pathway - mammal;ko04213//Longevity regulating pathway - multiple species;ko00630//Glyoxylate and dicarboxylate metabolism;ko00380//Tryptophan metabolism;ko05014//Amyotrophic lateral sclerosis (ALS)	K03781;K03781;K03781;K03781;K03781;K03781;K03781;K03781;K03781	-	-	-
Pt_transcript_11451	262	263	300	80	74	79	16.15	15.41	18.92	4.78	4.32	4.48	-1.894228431	3.90E-12	2.03E-09	--		-	-	-	-	-	-	-
Pt_transcript_9848	1522	282	788	21	9	23	64.82	11.43	34.2	0.87	0.36	0.89	-5.703185344	4.53E-12	2.28E-09	--	uncharacterized protein LOC108910241 [Anoplophora glabripennis]	-	-	-	-	-	-	-
Pt_transcript_7385	3198	2821	3613	7008	5803	7941	94.52	79.52	108.73	201.12	162.3	213.94	1.029842092	4.56E-12	2.28E-09	--	uncharacterized protein LOC108911536 isoform X1 [Anoplophora glabripennis]	-	-	-	-	-	-	-
Pt_transcript_2656	667	632	1087	150	102	127	11.02	9.97	18.25	2.42	1.61	1.92	-2.721363468	4.76E-12	2.34E-09	wdr5	WD repeat-containing protein 5 [Anoplophora glabripennis]	Human Diseases	Endocrine and metabolic diseases	ko04934//Cushing syndrome	K14963	-	-	-
Pt_transcript_44908	6517	6134	7885	139	16	19	385.54	344.69	476.07	7.99	0.92	1.07	-6.917333211	4.89E-12	2.36E-09	Tctp	translationally-controlled tumor protein homolog [Anoplophora glabripennis]	-	-	-	-	GO:0043226//organelle;GO:0005622//intracellular;GO:0005576//extracellular region;GO:0044444//cytoplasmic part;GO:0005737//cytoplasm;GO:0012505//endomembrane system;GO:0043231//intracellular membrane-bounded organelle;GO:0043229//intracellular organelle;GO:0043234//protein complex;GO:0005623//cell;GO:0044464//cell part;GO:0032991//macromolecular complex;GO:0043227//membrane-bounded organelle;GO:00…	GO:0046872//metal ion binding;GO:0005488//binding;GO:0043167//ion binding;GO:0043169//cation binding	-
Pt_transcript_22759	83	68	36	641	859	713	1.83	1.42	0.81	13.61	17.77	14.21	3.489165777	5.05E-12	2.39E-09	--		-	-	-	-	-	-	-
Pt_transcript_10343	802	616	549	149	114	161	37.52	27.45	26.2	6.76	5.07	6.89	-2.283978741	5.52E-12	2.57E-09	drm	protein drumstick isoform X1 [Anoplophora glabripennis]	-	-	-	-	GO:0044424//intracellular part;GO:0005623//cell;GO:0043231//intracellular membrane-bounded organelle;GO:0044464//cell part;GO:0043227//membrane-bounded organelle;GO:0043226//organelle;GO:0043229//intracellular organelle;GO:0005622//intracellular	GO:0001071//nucleic acid binding transcription factor activity;GO:0043167//ion binding;GO:0043169//cation binding;GO:0097159//organic cyclic compound binding;GO:0005488//binding	GO:0031323//regulation of cellular metabolic process;GO:0065007//biological regulation;GO:1903506//regulation of nucleic acid-templated transcription;GO:0006357//regulation of transcription from RNA polymerase II promoter;GO:0050794//regulation of cellular process;GO:0009653//anatomical structure morphogenesis;GO:0010556//regulation of macromolecule biosynthetic process;GO:0010468//regulation of …
Pt_transcript_23347	500	1400	15742	9	4	1	10.4	27.81	333.12	0.19	0.09	0.03	-10.22621795	6.17E-12	2.82E-09	--	uncharacterized protein LOC108910504 [Anoplophora glabripennis]	-	-	-	-	-	-	-
Pt_transcript_36719	69	60	68	198	197	242	1.18	0.98	1.19	3.28	3.17	3.75	1.606336152	7.28E-12	3.27E-09	pps	uncharacterized protein LOC108908020 [Anoplophora glabripennis]	-	-	-	-	-	GO:0016772//transferase activity, transferring phosphorus-containing groups;GO:0016740//transferase activity;GO:0003824//catalytic activity	-
Pt_transcript_25977	20	19	8	916	239	465	0.4	0.36	0.17	17.41	4.43	8.29	5.017826146	8.17E-12	3.61E-09	SYNCRIP	heterogeneous nuclear ribonucleoprotein R isoform X3 [Anoplophora glabripennis]	-	-	-	-	GO:0005681//spliceosomal complex;GO:0005623//cell;GO:0032991//macromolecular complex;GO:1990904//ribonucleoprotein complex;GO:0044422//organelle part;GO:0043227//membrane-bounded organelle;GO:0044446//intracellular organelle part;GO:0043231//intracellular membrane-bounded organelle;GO:0019012//virion;GO:0044423//virion part;GO:0005622//intracellular;GO:0044464//cell part;GO:0043226//organelle;GO:…	GO:0044822//poly(A) RNA binding;GO:0003824//catalytic activity;GO:0003676//nucleic acid binding;GO:0097159//organic cyclic compound binding;GO:1901363//heterocyclic compound binding;GO:0036094//small molecule binding;GO:0003723//RNA binding;GO:0005488//binding	GO:0022414//reproductive process;GO:0021700//developmental maturation;GO:0000377//RNA splicing, via transesterification reactions with bulged adenosine as nucleophile;GO:0044763//single-organism cellular process;GO:0044702//single organism reproductive process;GO:0022412//cellular process involved in reproduction in multicellular organism;GO:0016070//RNA metabolic process;GO:0008152//metabolic pr…
Pt_transcript_47731	367	136	353	4	1	0	12.37	4.38	12.11	0.14	0.04	0	-7.324930583	8.88E-12	3.86E-09	Akr1b1	aldose reductase [Anoplophora glabripennis]	Metabolism;Metabolism;Metabolism;Metabolism;Metabolism;Metabolism	Global and overview maps;Lipid metabolism;Carbohydrate metabolism;Carbohydrate metabolism;Carbohydrate metabolism;Metabolism of cofactors and vitamins	ko01100//Metabolic pathways;ko00561//Glycerolipid metabolism;ko00051//Fructose and mannose metabolism;ko00040//Pentose and glucuronate interconversions;ko00052//Galactose metabolism;ko00790//Folate biosynthesis	K00011;K00011;K00011;K00011;K00011;K00011	-	-	-
Pt_transcript_42334	14	42	30	780	691	411	0.2	0.55	0.42	10.17	8.78	5.03	4.357251224	9.61E-12	4.11E-09	ASPH	aspartyl/asparaginyl beta-hydroxylase isoform X2 [Anoplophora glabripennis]	-	-	-	-	-	-	-
Pt_transcript_33161	55	72	69	847	1049	490	0.47	0.58	0.59	6.98	8.41	3.78	3.547082617	9.92E-12	4.17E-09	--		-	-	-	-	-	-	-
Pt_transcript_2142	1071	690	1155	216	175	253	16.45	10.12	18.04	3.22	2.55	3.54	-2.260514075	1.25E-11	5.16E-09	scra	anillin-like isoform X1 [Anoplophora glabripennis]	-	-	-	-	-	-	-
Pt_transcript_37546	422	436	431	146	117	131	4.98	4.92	5.17	1.68	1.31	1.42	-1.772828856	1.36E-11	5.54E-09	--	zinc finger protein 33A [Anoplophora glabripennis]	-	-	-	-	-	GO:0043169//cation binding;GO:0005488//binding;GO:0043167//ion binding	-
Pt_transcript_45226	169	133	135	424	391	495	3.81	2.87	3.09	9.25	8.33	10.15	1.505017149	1.69E-11	6.79E-09	sad	cytochrome P450 315a1, mitochondrial [Anoplophora glabripennis]	Metabolism	Metabolism of terpenoids and polyketides	ko00981//Insect hormone biosynthesis	K10722	GO:0005623//cell;GO:0043229//intracellular organelle;GO:0044424//intracellular part;GO:0043226//organelle;GO:0043227//membrane-bounded organelle;GO:0043231//intracellular membrane-bounded organelle;GO:0005622//intracellular;GO:0044464//cell part	GO:0005488//binding;GO:0016491//oxidoreductase activity;GO:0043167//ion binding;GO:0004497//monooxygenase activity;GO:0008395//steroid hydroxylase activity;GO:0046872//metal ion binding;GO:0043169//cation binding;GO:0003824//catalytic activity	GO:0048856//anatomical structure development;GO:0042445//hormone metabolic process;GO:0044238//primary metabolic process;GO:0002165//instar larval or pupal development;GO:0048858//cell projection morphogenesis;GO:0002009//morphogenesis of an epithelium;GO:0045455//ecdysteroid metabolic process;GO:0035295//tube development;GO:0001700//embryonic development via the syncytial blastoderm;GO:0044707//…
Pt_transcript_7049	733	341	862	72	56	65	20.36	9.03	24.37	1.94	1.47	1.65	-3.409323848	2.02E-11	7.99E-09	uhrf1	E3 ubiquitin-protein ligase UHRF1-like [Anoplophora glabripennis]	-	-	-	-	GO:0005622//intracellular;GO:0000785//chromatin;GO:0000790//nuclear chromatin;GO:0031974//membrane-enclosed lumen;GO:0044454//nuclear chromosome part;GO:0044464//cell part;GO:0031981//nuclear lumen;GO:0005694//chromosome;GO:0043229//intracellular organelle;GO:0044422//organelle part;GO:0005623//cell;GO:0043228//non-membrane-bounded organelle;GO:0070013//intracellular organelle lumen;GO:0044427//c…	GO:0016879//ligase activity, forming carbon-nitrogen bonds;GO:0046872//metal ion binding;GO:0003824//catalytic activity;GO:0003676//nucleic acid binding;GO:0005515//protein binding;GO:0004842//ubiquitin-protein transferase activity;GO:0016874//ligase activity;GO:0042393//histone binding;GO:1990837//sequence-specific double-stranded DNA binding;GO:0016881//acid-amino acid ligase activity;GO:004356…	GO:0090304//nucleic acid metabolic process;GO:0043933//macromolecular complex subunit organization;GO:0051252//regulation of RNA metabolic process;GO:0006464//cellular protein modification process;GO:0044699//single-organism process;GO:0051171//regulation of nitrogen compound metabolic process;GO:0006725//cellular aromatic compound metabolic process;GO:0019538//protein metabolic process;GO:003132…
Pt_transcript_33339	213	360	321	35	16	35	2.04	3.29	3.12	0.33	0.15	0.31	-3.419026783	2.90E-11	1.13E-08	Nrt	neurotactin [Anoplophora glabripennis]	-	-	-	-	-	-	-
Pt_transcript_27430	72	58	115	1332	1818	732	16.24	12.16	26.82	288.17	383.49	149.06	3.893627318	2.98E-11	1.14E-08	--	uncharacterized protein LOC108905092 [Anoplophora glabripennis]	-	-	-	-	-	-	-
Pt_transcript_238	6	3	1	196	172	857	0.06	0.03	0.02	1.69	1.45	6.93	6.516416349	3.07E-11	1.16E-08	Oatp74D	solute carrier organic anion transporter family member 3A1 [Anoplophora glabripennis]	-	-	-	-	-	-	-
Pt_transcript_28417	0	0	0	201	70	123	0	0	0	5.74	1.95	3.3	11.83894127	3.31E-11	1.23E-08	slc12a8	solute carrier family 12 member 8 [Anoplophora glabripennis]	-	-	-	-	GO:0016020//membrane;GO:0031224//intrinsic component of membrane;GO:0044425//membrane part	GO:0046943//carboxylic acid transmembrane transporter activity;GO:0015075//ion transmembrane transporter activity;GO:0022891//substrate-specific transmembrane transporter activity;GO:0008509//anion transmembrane transporter activity;GO:0005342//organic acid transmembrane transporter activity;GO:0005215//transporter activity;GO:0008514//organic anion transmembrane transporter activity;GO:0022892//…	GO:0044765//single-organism transport;GO:0046942//carboxylic acid transport;GO:0071705//nitrogen compound transport;GO:0006865//amino acid transport;GO:0006810//transport;GO:1902578//single-organism localization;GO:0006820//anion transport;GO:0044763//single-organism cellular process;GO:0015849//organic acid transport;GO:0044699//single-organism process;GO:0051179//localization;GO:0071702//organi…
Pt_transcript_5672	2479	1630	2403	465	518	511	59.73	37.49	58.95	10.89	11.82	11.24	-2.201633861	3.38E-11	1.24E-08	SLC1A1	excitatory amino acid transporter 3 [Anoplophora glabripennis]	-	-	-	-	-	-	-
Pt_transcript_48099	385	104	699	0	0	0	6.57	1.7	12.12	0	0	0	-12.73061165	4.23E-11	1.54E-08	ATP9B	probable phospholipid-transporting ATPase IIB isoform X2 [Anoplophora glabripennis]	-	-	-	-	-	-	-
Pt_transcript_8311	1108	978	1066	447	390	522	40.41	33.99	39.61	15.82	13.45	17.35	-1.290139461	4.91E-11	1.76E-08	UBQLN2	ubiquilin-1 [Anoplophora glabripennis]	Genetic Information Processing	Folding, sorting and degradation	ko04141//Protein processing in endoplasmic reticulum	K04523	GO:0044428//nuclear part;GO:0005737//cytoplasm;GO:0044446//intracellular organelle part;GO:0043229//intracellular organelle;GO:0044464//cell part;GO:0032991//macromolecular complex;GO:0005634//nucleus;GO:0043233//organelle lumen;GO:0031981//nuclear lumen;GO:0044444//cytoplasmic part;GO:0043227//membrane-bounded organelle;GO:0005623//cell;GO:0005622//intracellular;GO:0044422//organelle part;GO:003…	GO:0005515//protein binding;GO:0044877//macromolecular complex binding;GO:0032403//protein complex binding;GO:0005488//binding;GO:0019899//enzyme binding	GO:0080090//regulation of primary metabolic process;GO:0019222//regulation of metabolic process;GO:0080134//regulation of response to stress;GO:0060255//regulation of macromolecule metabolic process;GO:1903201//regulation of oxidative stress-induced cell death;GO:0001666//response to hypoxia;GO:0050789//regulation of biological process;GO:0036293//response to decreased oxygen levels;GO:0051246//r…
Pt_transcript_46274	515	494	526	185	178	193	9.85	9.02	10.23	3.44	3.22	3.37	-1.536697547	4.98E-11	1.76E-08	nol6	nucleolar protein 6 [Anoplophora glabripennis]	Genetic Information Processing	Translation	ko03008//Ribosome biogenesis in eukaryotes	K14544	-	-	-
Pt_transcript_27802	24	11	15	149	178	353	0.52	0.22	0.33	3.01	3.51	6.69	3.625947765	6.26E-11	2.18E-08	GLB1L3	beta-galactosidase-1-like protein 2 [Anoplophora glabripennis]	-	-	-	-	-	-	-
Pt_transcript_28350	119	136	116	0	1	0	9.11	9.87	9.09	0	0.07	0	-8.647458426	7.01E-11	2.41E-08	RpS4	hypothetical protein YQE_10643, partial [Dendroctonus ponderosae]	Genetic Information Processing	Translation	ko03010//Ribosome	K02987	GO:0031988//membrane-bounded vesicle;GO:0035770//ribonucleoprotein granule;GO:0031982//vesicle;GO:0044444//cytoplasmic part;GO:0005623//cell;GO:0005622//intracellular;GO:0043231//intracellular membrane-bounded organelle;GO:0043229//intracellular organelle;GO:0043227//membrane-bounded organelle;GO:0044391//ribosomal subunit;GO:0032991//macromolecular complex;GO:0030054//cell junction;GO:0070161//a…	GO:1901363//heterocyclic compound binding;GO:0005488//binding;GO:0003676//nucleic acid binding;GO:0097159//organic cyclic compound binding;GO:0003723//RNA binding;GO:0005198//structural molecule activity	GO:0009056//catabolic process;GO:0044765//single-organism transport;GO:0044249//cellular biosynthetic process;GO:0046907//intracellular transport;GO:0044248//cellular catabolic process;GO:0009987//cellular process;GO:0031023//microtubule organizing center organization;GO:0010556//regulation of macromolecule biosynthetic process;GO:0050794//regulation of cellular process;GO:0050789//regulation of …
Pt_transcript_42512	245	222	234	1852	972	1092	7.35	6.34	7.13	53.79	27.52	29.78	2.415686982	8.88E-11	3.02E-08	unc-22	twitchin isoform X3 [Anoplophora glabripennis]	-	-	-	-	-	-	-
Pt_transcript_2516	158	92	58	1116	2166	1613	2.63	1.46	0.98	18.03	34.1	24.46	3.917098386	8.99E-11	3.02E-08	SERCA	calcium-transporting ATPase sarcoplasmic/endoplasmic reticulum type isoform X3 [Leptinotarsa decemlineata]	-	-	-	-	-	-	-
Pt_transcript_3879	756	524	1000	162	113	143	14.76	9.78	19.86	3.08	2.09	2.55	-2.523886924	1.04E-10	3.45E-08	Dsp1	high mobility group protein DSP1 [Anoplophora glabripennis]	Cellular Processes;Cellular Processes;Genetic Information Processing	Transport and catabolism;Cell growth and death;Replication and repair	ko04140//Autophagy - animal;ko04217//Necroptosis;ko03410//Base excision repair	K10802;K10802;K10802	-	-	-
Pt_transcript_9980	2962	2760	3219	1304	1243	1523	127.91	113.43	141.65	54.64	50.76	59.89	-1.212307279	1.06E-10	3.45E-08	PPP1R14B	protein phosphatase 1 regulatory subunit 14B isoform X1 [Anoplophora glabripennis]	-	-	-	-	-	GO:0019208//phosphatase regulator activity;GO:0030234//enzyme regulator activity;GO:0098772//molecular function regulator	GO:0019222//regulation of metabolic process;GO:0008152//metabolic process;GO:0065007//biological regulation;GO:0009987//cellular process;GO:0044237//cellular metabolic process;GO:0016310//phosphorylation;GO:0006793//phosphorus metabolic process;GO:0006796//phosphate-containing compound metabolic process;GO:0050789//regulation of biological process
Pt_transcript_12246	3309	3078	3800	1544	1238	1462	283.94	250.02	333.44	128.23	100.22	114.05	-1.340593455	1.07E-10	3.45E-08	Rsf1	RNA-binding protein Rsf1 [Anoplophora glabripennis]	-	-	-	-	GO:0043231//intracellular membrane-bounded organelle;GO:0043229//intracellular organelle;GO:0005623//cell;GO:0044428//nuclear part;GO:0044422//organelle part;GO:0044424//intracellular part;GO:0032991//macromolecular complex;GO:1990904//ribonucleoprotein complex;GO:0005681//spliceosomal complex;GO:0043227//membrane-bounded organelle;GO:0044446//intracellular organelle part;GO:0005634//nucleus;GO:0…	GO:0005488//binding;GO:0003723//RNA binding;GO:0003676//nucleic acid binding;GO:0097159//organic cyclic compound binding;GO:1901363//heterocyclic compound binding;GO:0044822//poly(A) RNA binding;GO:0036094//small molecule binding	GO:0060255//regulation of macromolecule metabolic process;GO:0031323//regulation of cellular metabolic process;GO:0065007//biological regulation;GO:0009892//negative regulation of metabolic process;GO:0050789//regulation of biological process;GO:0019219//regulation of nucleobase-containing compound metabolic process;GO:0051172//negative regulation of nitrogen compound metabolic process;GO:0045934…
Pt_transcript_37118	9	11	13	101	302	299	0.19	0.24	0.28	2.08	6.03	5.75	4.286964423	1.09E-10	3.47E-08	ANPEP	aminopeptidase N-like [Anoplophora glabripennis]	Metabolism;Metabolism;Organismal Systems;Organismal Systems	Global and overview maps;Metabolism of other amino acids;Endocrine system;Immune system	ko01100//Metabolic pathways;ko00480//Glutathione metabolism;ko04614//Renin-angiotensin system;ko04640//Hematopoietic cell lineage	K11140;K11140;K11140;K11140	-	GO:0003824//catalytic activity;GO:0016787//hydrolase activity	GO:0044700//single organism signaling;GO:0023052//signaling;GO:0044699//single-organism process;GO:0007154//cell communication;GO:0009987//cellular process;GO:0048869//cellular developmental process;GO:0007267//cell-cell signaling;GO:0032502//developmental process;GO:0045168//cell-cell signaling involved in cell fate commitment;GO:0045165//cell fate commitment;GO:0030154//cell differentiation;GO:…
Pt_transcript_5226	3345	2001	3695	614	533	514	77.46	44.23	87.07	13.83	11.7	10.86	-2.520231351	1.15E-10	3.64E-08	zfr	zinc finger RNA-binding protein isoform X1 [Anoplophora glabripennis]	-	-	-	-	-	-	-
Pt_transcript_26609	9	17	8	310	222	130	0.25	0.43	0.23	7.63	5.33	3	4.132450296	1.86E-10	5.79E-08	PREP	prolyl endopeptidase isoform X1 [Anoplophora glabripennis]	Organismal Systems	Endocrine system	ko04614//Renin-angiotensin system	K01322	GO:0043231//intracellular membrane-bounded organelle;GO:0043229//intracellular organelle;GO:0005622//intracellular;GO:0005737//cytoplasm;GO:0044444//cytoplasmic part;GO:0044464//cell part;GO:0044424//intracellular part;GO:0043226//organelle;GO:0005623//cell;GO:0043227//membrane-bounded organelle	GO:0033218//amide binding;GO:0008236//serine-type peptidase activity;GO:0004175//endopeptidase activity;GO:0016787//hydrolase activity;GO:0003824//catalytic activity;GO:0017171//serine hydrolase activity;GO:0070011//peptidase activity, acting on L-amino acid peptides;GO:0005488//binding;GO:0008233//peptidase activity	GO:0019538//protein metabolic process;GO:0071704//organic substance metabolic process;GO:0043170//macromolecule metabolic process;GO:0008152//metabolic process;GO:0044238//primary metabolic process
Pt_transcript_7374	135	136	155	31	25	42	3.98	3.85	4.65	0.92	0.72	1.13	-2.171660053	2.54E-10	7.84E-08	CarT	organic cation transporter protein [Anoplophora glabripennis]	-	-	-	-	-	GO:0005215//transporter activity	GO:0044763//single-organism cellular process;GO:0044699//single-organism process;GO:0009987//cellular process
Pt_transcript_38810	1	0	0	409	202	103	0.07	0	0	26.46	12.72	6.26	9.342392197	2.86E-10	8.71E-08	--	uncharacterized protein LOC108917991 isoform X5 [Anoplophora glabripennis]	-	-	-	-	-	-	-
Pt_transcript_15292	17	23	23	108	101	103	0.47	0.61	0.64	2.86	2.61	2.57	2.224786936	2.99E-10	9.01E-08	--	transposable element tc3 transposase, partial [Lasius niger]	-	-	-	-	-	-	-
Pt_transcript_9520	798	705	1082	186	96	189	31.63	26.62	43.68	7.16	3.62	6.85	-2.531474348	3.09E-10	9.20E-08	Shmt1	serine hydroxymethyltransferase, cytosolic isoform X1 [Anoplophora glabripennis]	Metabolism;Metabolism;Metabolism;Human Diseases;Metabolism;Metabolism;Metabolism	Global and overview maps;Global and overview maps;Global and overview maps;Drug resistance;Carbohydrate metabolism;Amino acid metabolism;Metabolism of cofactors and vitamins	ko01100//Metabolic pathways;ko01200//Carbon metabolism;ko01230//Biosynthesis of amino acids;ko01523//Antifolate resistance;ko00630//Glyoxylate and dicarboxylate metabolism;ko00260//Glycine, serine and threonine metabolism;ko00670//One carbon pool by folate	K00600;K00600;K00600;K00600;K00600;K00600;K00600	GO:0043226//organelle;GO:0031988//membrane-bounded vesicle;GO:0005623//cell;GO:0044464//cell part;GO:0043229//intracellular organelle;GO:0044424//intracellular part;GO:0005737//cytoplasm;GO:0031982//vesicle;GO:0043231//intracellular membrane-bounded organelle;GO:0044444//cytoplasmic part;GO:0005622//intracellular;GO:0043227//membrane-bounded organelle	GO:0005488//binding;GO:0016742//hydroxymethyl-, formyl- and related transferase activity;GO:0046983//protein dimerization activity;GO:0005515//protein binding;GO:0016740//transferase activity;GO:0016741//transferase activity, transferring one-carbon groups;GO:0043167//ion binding;GO:0003824//catalytic activity;GO:0043168//anion binding	GO:0022607//cellular component assembly;GO:0044281//small molecule metabolic process;GO:1901605//alpha-amino acid metabolic process;GO:0030534//adult behavior;GO:0043436//oxoacid metabolic process;GO:0016043//cellular component organization;GO:0006575//cellular modified amino acid metabolic process;GO:0065003//macromolecular complex assembly;GO:0051259//protein oligomerization;GO:0046483//heteroc…
Pt_transcript_691	406	375	414	930	757	869	4.46	3.94	4.62	9.92	7.87	8.7	1.024718395	4.30E-10	1.26E-07	RSBN1L	round spermatid basic protein 1-like protein [Anoplophora glabripennis]	-	-	-	-	-	-	-
Pt_transcript_29447	86	52	134	0	0	0	2.93	1.69	4.65	0	0	0	-11.59339112	4.56E-10	1.33E-07	--	THAP domain-containing protein 2-like [Aphis craccivora]	-	-	-	-	-	-	-
Pt_transcript_15332	0	0	0	315	110	80	0	0	0	7.85	2.68	1.89	12.01541505	5.45E-10	1.57E-07	ctr9	RNA polymerase-associated protein CTR9 homolog isoform X1 [Anoplophora glabripennis]	-	-	-	-	-	-	-
Pt_transcript_7828	104	123	109	568	348	437	3.22	3.64	3.44	17.1	10.21	12.35	1.94504034	6.47E-10	1.84E-07	tx	helix-loop-helix protein delilah-like [Anoplophora glabripennis]	-	-	-	-	-	GO:0003677//DNA binding;GO:0008134//transcription factor binding;GO:0005488//binding;GO:0000975//regulatory region DNA binding;GO:0003676//nucleic acid binding;GO:1901363//heterocyclic compound binding;GO:0005515//protein binding;GO:0003700//transcription factor activity, sequence-specific DNA binding;GO:0001071//nucleic acid binding transcription factor activity;GO:0046983//protein dimerization …	GO:0043170//macromolecule metabolic process;GO:0048934//peripheral nervous system neuron differentiation;GO:0010468//regulation of gene expression;GO:0065007//biological regulation;GO:0044767//single-organism developmental process;GO:0048884//neuromast development;GO:0008544//epidermis development;GO:0071704//organic substance metabolic process;GO:0007399//nervous system development;GO:1901360//o…
Pt_transcript_10927	24	13	20	109	79	128	1.31	0.67	1.1	5.59	3.99	6.18	2.355265279	6.83E-10	1.93E-07	CLIP-190	CAP-Gly domain-containing linker protein 1 isoform X2 [Anoplophora glabripennis]	Environmental Information Processing	Signal transduction	ko04150//mTOR signaling pathway	K10421	-	-	-
Pt_transcript_12136	550	498	488	184	169	217	43.1	36.97	39.08	13.96	12.49	15.46	-1.507412525	7.17E-10	2.00E-07	TfIIFbeta	general transcription factor IIF subunit 2 [Anoplophora glabripennis]	Genetic Information Processing	Transcription	ko03022//Basal transcription factors	K03139	GO:0031974//membrane-enclosed lumen;GO:1902494//catalytic complex;GO:0061695//transferase complex, transferring phosphorus-containing groups;GO:0043231//intracellular membrane-bounded organelle;GO:0044451//nucleoplasm part;GO:0044464//cell part;GO:0032991//macromolecular complex;GO:0070013//intracellular organelle lumen;GO:0043232//intracellular non-membrane-bounded organelle;GO:0005654//nucleopl…	GO:0016818//hydrolase activity, acting on acid anhydrides, in phosphorus-containing anhydrides;GO:0032550//purine ribonucleoside binding;GO:0016787//hydrolase activity;GO:0016817//hydrolase activity, acting on acid anhydrides;GO:0042623//ATPase activity, coupled;GO:0036094//small molecule binding;GO:1901363//heterocyclic compound binding;GO:0016462//pyrophosphatase activity;GO:0005488//binding;GO…	GO:0006357//regulation of transcription from RNA polymerase II promoter;GO:0048518//positive regulation of biological process;GO:0016070//RNA metabolic process;GO:0008152//metabolic process;GO:0045935//positive regulation of nucleobase-containing compound metabolic process;GO:1901566//organonitrogen compound biosynthetic process;GO:2000142//regulation of DNA-templated transcription, initiation;GO…
Pt_transcript_5808	230	537	538	45	34	47	5.54	12.34	13.19	1.06	0.79	1.04	-3.426380844	7.96E-10	2.20E-07	NCAPG	condensin complex subunit 3-like [Anoplophora glabripennis]	-	-	-	-	-	-	-
Pt_transcript_19070	19	11	18	542	111	712	0.17	0.09	0.16	4.6	0.92	5.67	4.735676898	9.63E-10	2.63E-07	--	uncharacterized protein LOC108917057 [Anoplophora glabripennis]	-	-	-	-	-	-	-
Pt_transcript_16250	4	10	9	1293	258	177	0.05	0.1	0.1	13.14	2.56	1.69	6.120186028	1.03E-09	2.79E-07	Cpr	NADPH--cytochrome P450 reductase isoform X2 [Anoplophora glabripennis]	-	-	-	-	-	-	-
Pt_transcript_6058	754	801	674	88	145	114	18.95	19.21	17.23	2.15	3.45	2.62	-2.752415239	1.07E-09	2.86E-07	KCNK1	potassium channel subfamily K member 1 isoform X1 [Anoplophora glabripennis]	-	-	-	-	-	-	-
Pt_transcript_11267	57	109	72	1044	430	1182	3.26	5.95	4.24	57.87	23.25	61.54	3.406902801	1.13E-09	3.00E-07	LGALS4	galectin-4 isoform X2 [Anoplophora glabripennis]	-	-	-	-	GO:0043227//membrane-bounded organelle;GO:0043226//organelle	GO:0005488//binding	-
Pt_transcript_34530	119	107	103	27	18	27	4.21	3.61	3.73	0.93	0.6	0.87	-2.266786541	1.34E-09	3.51E-07	--	uncharacterized protein LOC108908223 [Anoplophora glabripennis]	-	-	-	-	-	-	-
Pt_transcript_33829	285	306	263	81	48	76	3.62	3.71	3.39	1	0.58	0.88	-2.123574685	1.36E-09	3.54E-07	Ser	protein jagged-1b isoform X1 [Anoplophora glabripennis]	Human Diseases;Human Diseases;Environmental Information Processing;Environmental Information Processing;Human Diseases;Human Diseases;Organismal Systems;Environmental Information Processing	Cancers;Infectious diseases;Signal transduction;Signal transduction;Cancers;Drug resistance;Immune system;Signal transduction	ko05200//Pathways in cancer;ko05165//Human papillomavirus infection;ko04371//Apelin signaling pathway;ko04668//TNF signaling pathway;ko05224//Breast cancer;ko01522//Endocrine resistance;ko04658//Th1 and Th2 cell differentiation;ko04330//Notch signaling pathway	K06052;K06052;K06052;K06052;K06052;K06052;K06052;K06052	GO:0031224//intrinsic component of membrane;GO:0044425//membrane part;GO:0005623//cell;GO:0016020//membrane;GO:0044464//cell part	GO:0005515//protein binding;GO:0005488//binding;GO:0005102//receptor binding	GO:0010243//response to organonitrogen compound;GO:0002376//immune system process;GO:2000112//regulation of cellular macromolecule biosynthetic process;GO:0009966//regulation of signal transduction;GO:0030855//epithelial cell differentiation;GO:0048729//tissue morphogenesis;GO:0048839//inner ear development;GO:0023051//regulation of signaling;GO:0019219//regulation of nucleobase-containing compou…
Pt_transcript_10052	638	499	1994	53	19	47	27.77	20.67	88.41	2.28	0.79	1.89	-4.786111504	1.39E-09	3.56E-07	kay	transcription factor kayak isoform X2 [Anoplophora glabripennis]	Environmental Information Processing;Organismal Systems;Cellular Processes	Signal transduction;Immune system;Cell growth and death	ko04013//MAPK signaling pathway - fly;ko04624//Toll and Imd signaling pathway;ko04214//Apoptosis - fly	K09031;K09031;K09031	GO:0005623//cell;GO:0043229//intracellular organelle;GO:0044424//intracellular part;GO:0044464//cell part;GO:0005622//intracellular;GO:0043227//membrane-bounded organelle;GO:0043231//intracellular membrane-bounded organelle;GO:0032991//macromolecular complex;GO:0043234//protein complex;GO:0043226//organelle	GO:0046983//protein dimerization activity;GO:0005488//binding;GO:0097159//organic cyclic compound binding;GO:0003676//nucleic acid binding;GO:0000981//RNA polymerase II transcription factor activity, sequence-specific DNA binding;GO:0001071//nucleic acid binding transcription factor activity;GO:0000982//transcription factor activity, RNA polymerase II core promoter proximal region sequence-specif…	GO:0040011//locomotion;GO:0031098//stress-activated protein kinase signaling cascade;GO:0019220//regulation of phosphate metabolic process;GO:0032268//regulation of cellular protein metabolic process;GO:0030030//cell projection organization;GO:0007165//signal transduction;GO:0009889//regulation of biosynthetic process;GO:0008152//metabolic process;GO:0032504//multicellular organism reproduction;G…
Pt_transcript_10645	1636	1438	1356	444	273	485	78.66	65.77	66.46	20.7	12.43	21.27	-1.95481213	1.40E-09	3.56E-07	ade5	multifunctional protein ADE2 [Anoplophora glabripennis]	Metabolism;Metabolism	Global and overview maps;Nucleotide metabolism	ko01100//Metabolic pathways;ko00230//Purine metabolism	K01587;K01587	GO:0031982//vesicle;GO:0044444//cytoplasmic part;GO:0043226//organelle;GO:0005622//intracellular;GO:0031988//membrane-bounded vesicle;GO:0005737//cytoplasm;GO:0043227//membrane-bounded organelle;GO:0044424//intracellular part;GO:0005623//cell;GO:0044464//cell part	GO:0005515//protein binding;GO:0001882//nucleoside binding;GO:0016829//lyase activity;GO:0097367//carbohydrate derivative binding;GO:0016879//ligase activity, forming carbon-nitrogen bonds;GO:0016830//carbon-carbon lyase activity;GO:0016831//carboxy-lyase activity;GO:0032549//ribonucleoside binding;GO:1901363//heterocyclic compound binding;GO:0036094//small molecule binding;GO:0001883//purine nuc…	GO:0044710//single-organism metabolic process;GO:0009124//nucleoside monophosphate biosynthetic process;GO:0051704//multi-organism process;GO:0072522//purine-containing compound biosynthetic process;GO:0044238//primary metabolic process;GO:0046483//heterocycle metabolic process;GO:0018130//heterocycle biosynthetic process;GO:0008152//metabolic process;GO:0048513//animal organ development;GO:00091…
Pt_transcript_6147	10	48	37	227	30187	13500	0.27	1.18	0.98	5.61	725.78	312.63	8.74697732	1.45E-09	3.66E-07	Meltf	transferrin [Monochamus alternatus]	-	-	-	-	-	-	-
Pt_transcript_43318	0	0	0	109	47	56	0	0	0	1.63	0.69	0.79	10.01773636	1.49E-09	3.69E-07	PHLDB2	pleckstrin homology-like domain family B member 2 [Anoplophora glabripennis]	-	-	-	-	-	-	-
Pt_transcript_39888	3	0	0	779	2351	205	0.09	0	0	17.64	51.87	4.36	9.680847861	1.49E-09	3.69E-07	AMPD2	AMP deaminase 2 isoform X3 [Anoplophora glabripennis]	Metabolism;Metabolism	Global and overview maps;Nucleotide metabolism	ko01100//Metabolic pathways;ko00230//Purine metabolism	K01490;K01490	-	GO:0003824//catalytic activity	GO:0009058//biosynthetic process;GO:0071704//organic substance metabolic process;GO:1901362//organic cyclic compound biosynthetic process;GO:0006163//purine nucleotide metabolic process;GO:0018130//heterocycle biosynthetic process;GO:1901576//organic substance biosynthetic process;GO:0072521//purine-containing compound metabolic process;GO:0046390//ribose phosphate biosynthetic process;GO:0009152…
Pt_transcript_24058	26	20	35	267	393	185	0.47	0.35	0.64	4.58	6.57	2.98	3.274721191	1.55E-09	3.79E-07	--	titin isoform X1 [Anoplophora glabripennis]	Human Diseases;Human Diseases	Cardiovascular diseases;Cardiovascular diseases	ko05410//Hypertrophic cardiomyopathy (HCM);ko05414//Dilated cardiomyopathy (DCM)	K12567;K12567	GO:0005737//cytoplasm;GO:0005856//cytoskeleton;GO:0030017//sarcomere;GO:0043292//contractile fiber;GO:0043227//membrane-bounded organelle;GO:0031974//membrane-enclosed lumen;GO:0043226//organelle;GO:0044464//cell part;GO:0043231//intracellular membrane-bounded organelle;GO:0030016//myofibril;GO:0043233//organelle lumen;GO:0070013//intracellular organelle lumen;GO:0005694//chromosome;GO:0044449//c…	GO:0005198//structural molecule activity;GO:0008092//cytoskeletal protein binding;GO:0005488//binding;GO:0005515//protein binding	GO:0014706//striated muscle tissue development;GO:1902589//single-organism organelle organization;GO:0048731//system development;GO:0000768//syncytium formation by plasma membrane fusion;GO:0009653//anatomical structure morphogenesis;GO:0030029//actin filament-based process;GO:0006949//syncytium formation;GO:0007059//chromosome segregation;GO:0009888//tissue development;GO:0060537//muscle tissue …
Pt_transcript_47806	20	35	34	234	272	688	0.46	0.75	0.77	5.05	5.72	13.93	3.640938706	1.77E-09	4.31E-07	ATP6V0A1	V-type proton ATPase 116 kDa subunit a [Anoplophora glabripennis]	Metabolism;Human Diseases;Cellular Processes;Cellular Processes;Metabolism;Human Diseases;Human Diseases;Human Diseases;Organismal Systems;Human Diseases;Organismal Systems	Global and overview maps;Infectious diseases;Transport and catabolism;Transport and catabolism;Energy metabolism;Infectious diseases;Infectious diseases;Infectious diseases;Nervous system;Immune diseases;Excretory system	ko01100//Metabolic pathways;ko05165//Human papillomavirus infection;ko04142//Lysosome;ko04145//Phagosome;ko00190//Oxidative phosphorylation;ko05152//Tuberculosis;ko05120//Epithelial cell signaling in Helicobacter pylori infection;ko05110//Vibrio cholerae infection;ko04721//Synaptic vesicle cycle;ko05323//Rheumatoid arthritis;ko04966//Collecting duct acid secretion	K02154;K02154;K02154;K02154;K02154;K02154;K02154;K02154;K02154;K02154;K02154	-	-	-
Pt_transcript_3685	282	220	409	13	31	34	5.35	3.99	7.88	0.25	0.57	0.59	-3.610318075	2.20E-09	5.30E-07	SPSB3	SPRY domain-containing SOCS box protein 3 isoform X1 [Anoplophora glabripennis]	-	-	-	-	-	-	-
Pt_transcript_8747	1555	1622	1481	326	415	483	54.76	54.41	53.13	11.17	13.82	15.52	-2.00231301	2.35E-09	5.59E-07	slc25a38a	solute carrier family 25 member 38-A isoform X3 [Anoplophora glabripennis]	-	-	-	-	GO:0043229//intracellular organelle;GO:0043231//intracellular membrane-bounded organelle;GO:0044424//intracellular part;GO:0044464//cell part;GO:0005622//intracellular;GO:0005623//cell;GO:0043226//organelle;GO:0043227//membrane-bounded organelle;GO:0016020//membrane	-	GO:0051234//establishment of localization;GO:0009987//cellular process;GO:0048731//system development;GO:0044763//single-organism cellular process;GO:0007275//multicellular organism development;GO:0071704//organic substance metabolic process;GO:0002520//immune system development;GO:0044767//single-organism developmental process;GO:0048856//anatomical structure development;GO:0051179//localization…
Pt_transcript_6386	164	79	165	1402	602	1241	4.35	2.01	4.47	36.04	15.08	29.95	2.9041349	2.36E-09	5.59E-07	Samui	BAG domain-containing protein Samui isoform X2 [Anoplophora glabripennis]	-	-	-	-	-	-	-
Pt_transcript_11661	63	91	101	1025	364	809	4.28	5.87	7.01	67.51	23.37	50.04	3.037754922	2.57E-09	6.03E-07	SULT1E1	estrogen sulfotransferase-like [Anoplophora glabripennis]	-	-	-	-	-	GO:0016740//transferase activity;GO:0003824//catalytic activity	GO:0044237//cellular metabolic process;GO:0009987//cellular process;GO:0008152//metabolic process
Pt_transcript_17597	84	233	48	1815	10976	13273	1.7	4.51	1	35.6	209.75	244.28	6.085548886	2.77E-09	6.44E-07	ubq-1	uncharacterized protein LOC106647313 isoform X1 [Copidosoma floridanum]	Organismal Systems	Endocrine system	ko03320//PPAR signaling pathway	K08770	-	-	-
Pt_transcript_17651	1	0	0	1198	172	128	0.04	0	0	46.46	6.53	4.68	10.49360531	2.82E-09	6.49E-07	OXR1	TLD domain-containing protein 2 isoform X6 [Anoplophora glabripennis]	-	-	-	-	-	-	-
Pt_transcript_7808	384	310	442	82	103	102	11.9	9.16	13.95	2.47	3.02	2.88	-2.064467534	3.09E-09	7.06E-07	--	leucine-rich repeat-containing G-protein coupled receptor 5-like [Diabrotica virgifera virgifera]	-	-	-	-	-	GO:0005515//protein binding;GO:0005488//binding	GO:0050789//regulation of biological process;GO:0009987//cellular process;GO:0065007//biological regulation;GO:0044699//single-organism process
Pt_transcript_12806	46	76	35	382	841	826	5.3	8.25	4.13	42.49	91.18	86.33	3.637313344	3.34E-09	7.57E-07	--	uncharacterized protein LOC108904565 [Anoplophora glabripennis]	-	-	-	-	-	-	-
Pt_transcript_48204	77	133	83	0	1	0	5.95	9.65	6.56	0	0.1	0	-7.791814071	3.43E-09	7.70E-07	PTGR1	prostaglandin reductase 1 isoform X1 [Anoplophora glabripennis]	-	-	-	-	-	-	-
Pt_transcript_36369	1012	1153	833	8235	3908	5305	16.29	17.73	13.64	128.74	59.54	77.84	2.481226082	3.52E-09	7.84E-07	sls	titin isoform X2 [Anoplophora glabripennis]	Human Diseases;Human Diseases	Cardiovascular diseases;Cardiovascular diseases	ko05410//Hypertrophic cardiomyopathy (HCM);ko05414//Dilated cardiomyopathy (DCM)	K12567;K12567	GO:0030017//sarcomere;GO:0043232//intracellular non-membrane-bounded organelle;GO:0043228//non-membrane-bounded organelle;GO:0005622//intracellular;GO:0043229//intracellular organelle;GO:0044446//intracellular organelle part;GO:0030016//myofibril;GO:0044449//contractile fiber part;GO:0044422//organelle part;GO:0044464//cell part;GO:0005737//cytoplasm;GO:0043226//organelle;GO:0005623//cell;GO:0044…	-	GO:0032502//developmental process;GO:1902589//single-organism organelle organization;GO:0044707//single-multicellular organism process;GO:0044699//single-organism process;GO:0044763//single-organism cellular process;GO:0032501//multicellular organismal process;GO:0006996//organelle organization;GO:0009987//cellular process;GO:0044767//single-organism developmental process;GO:0048856//anatomical s…
Pt_transcript_5383	13	15	6	155	1399	566	0.31	0.35	0.16	3.52	30.93	12.04	5.825152706	3.82E-09	8.44E-07	--	BCL2/adenovirus E1B 19 kDa protein-interacting protein 3-like [Anoplophora glabripennis]	Cellular Processes;Environmental Information Processing;Human Diseases;Cellular Processes	Transport and catabolism;Signal transduction;Infectious diseases;Transport and catabolism	ko04140//Autophagy - animal;ko04068//FoxO signaling pathway;ko05134//Legionellosis;ko04137//Mitophagy - animal	K15464;K15464;K15464;K15464	-	-	-
Pt_transcript_28252	303	190	378	61	44	59	5.96	3.57	7.56	1.16	0.82	1.06	-2.491009168	4.23E-09	9.26E-07	Klp61F	kinesin-like protein Klp61F [Anoplophora glabripennis]	-	-	-	-	-	-	-
Pt_transcript_5492	283	359	156	11	3	19	6.66	8.07	3.74	0.25	0.07	0.41	-4.661143592	4.61E-09	1.00E-06	--	uncharacterized protein LOC108916941 [Anoplophora glabripennis]	-	-	-	-	-	-	-
Pt_transcript_3669	124	77	74	8	7	14	2.37	1.41	1.44	0.15	0.13	0.25	-3.299985542	4.91E-09	1.06E-06	Vps41	vacuolar protein sorting-associated protein 41 homolog isoform X2 [Anoplophora glabripennis]	-	-	-	-	-	-	-
Pt_transcript_39697	0	0	0	93	80	38	0	0	0	1.41	1.18	0.55	10.03158634	4.96E-09	1.06E-06	EIF4G3	PREDICTED: zinc finger MYM-type protein 1-like [Vollenhovia emeryi]	Genetic Information Processing;Human Diseases	Translation;Cardiovascular diseases	ko03013//RNA transport;ko05416//Viral myocarditis	K03260;K03260	-	-	-
Pt_transcript_940	637	312	1204	2	18	4	7.52	3.52	14.45	0.02	0.21	0.05	-6.508360736	5.11E-09	1.08E-06	shep	protein alan shepard isoform X2 [Anoplophora glabripennis]	-	-	-	-	-	GO:1901363//heterocyclic compound binding;GO:0003676//nucleic acid binding;GO:0005488//binding;GO:0097159//organic cyclic compound binding	-
Pt_transcript_19088	179	825	249	15	12	10	2.71	11.96	3.84	0.23	0.18	0.14	-5.072729466	5.31E-09	1.12E-06	sec31a	protein transport protein Sec31A [Anoplophora glabripennis]	Genetic Information Processing	Folding, sorting and degradation	ko04141//Protein processing in endoplasmic reticulum	K14005	GO:0044422//organelle part;GO:0031988//membrane-bounded vesicle;GO:0043226//organelle;GO:0005623//cell;GO:0044464//cell part;GO:0031982//vesicle;GO:0031410//cytoplasmic vesicle;GO:0030133//transport vesicle;GO:0043229//intracellular organelle;GO:0016023//cytoplasmic, membrane-bounded vesicle;GO:0005794//Golgi apparatus;GO:0005783//endoplasmic reticulum;GO:0044432//endoplasmic reticulum part;GO:00…	-	GO:0009607//response to biotic stimulus;GO:0006952//defense response;GO:0051179//localization;GO:0098542//defense response to other organism;GO:0065007//biological regulation;GO:0051707//response to other organism;GO:0048584//positive regulation of response to stimulus;GO:0031349//positive regulation of defense response;GO:0051704//multi-organism process;GO:0031347//regulation of defense response…
Pt_transcript_33377	278	325	412	74	82	98	6.07	6.78	9.16	1.57	1.7	1.95	-2.076037433	5.76E-09	1.20E-06	caup	homeobox protein caupolican [Anoplophora glabripennis]	-	-	-	-	-	GO:0001071//nucleic acid binding transcription factor activity;GO:0046983//protein dimerization activity;GO:0005488//binding;GO:0005515//protein binding;GO:0003700//transcription factor activity, sequence-specific DNA binding	GO:0000003//reproduction;GO:0000902//cell morphogenesis;GO:0048856//anatomical structure development;GO:0010468//regulation of gene expression;GO:0009887//organ morphogenesis;GO:0006935//chemotaxis;GO:0048699//generation of neurons;GO:0022008//neurogenesis;GO:0019222//regulation of metabolic process;GO:0044700//single organism signaling;GO:0071840//cellular component organization or biogenesis;GO…
Pt_transcript_1912	102	28	41	699	651	657	1.51	0.4	0.63	10.04	9.11	8.86	3.463041581	5.78E-09	1.20E-06	slc12a8	solute carrier family 12 member 8 [Anoplophora glabripennis]	-	-	-	-	-	-	-
Pt_transcript_41877	172	111	273	15	16	27	2.14	1.33	3.46	0.19	0.19	0.32	-3.307428525	6.07E-09	1.25E-06	--	synaptonemal complex protein 1 isoform X3 [Anoplophora glabripennis]	-	-	-	-	GO:0005623//cell;GO:0044464//cell part	-	GO:0044707//single-multicellular organism process;GO:0050794//regulation of cellular process;GO:0032501//multicellular organismal process;GO:0048737//imaginal disc-derived appendage development;GO:0050789//regulation of biological process;GO:0044763//single-organism cellular process;GO:0006950//response to stress;GO:0032502//developmental process;GO:0048856//anatomical structure development;GO:00…
Pt_transcript_10173	211	226	171	661	852	1069	9.44	9.6	7.79	28.65	35.97	43.47	2.010314098	6.97E-09	1.42E-06	--	microtubule-associated protein tau isoform X4 [Anoplophora glabripennis]	Environmental Information Processing;Human Diseases	Signal transduction;Neurodegenerative diseases	ko04010//MAPK signaling pathway;ko05010//Alzheimer disease	K04380;K04380	GO:0043226//organelle;GO:0044446//intracellular organelle part;GO:0044422//organelle part;GO:0044424//intracellular part;GO:0005874//microtubule;GO:0005856//cytoskeleton;GO:0043232//intracellular non-membrane-bounded organelle;GO:0099512//supramolecular fiber;GO:0043005//neuron projection;GO:0005622//intracellular;GO:0015630//microtubule cytoskeleton;GO:0044430//cytoskeletal part;GO:0005623//cell…	GO:0008092//cytoskeletal protein binding;GO:0005515//protein binding;GO:0005488//binding;GO:0015631//tubulin binding	GO:0023052//signaling;GO:0007267//cell-cell signaling;GO:0007154//cell communication;GO:0009987//cellular process;GO:0044763//single-organism cellular process;GO:0032502//developmental process;GO:0044767//single-organism developmental process;GO:0048869//cellular developmental process;GO:0044700//single organism signaling;GO:0044699//single-organism process;GO:0045168//cell-cell signaling involve…
Pt_transcript_46549	13	0	6	551	314	490	0.32	0	0.17	13.16	7.31	10.98	6.004134458	8.11E-09	1.63E-06	--	muscle M-line assembly protein unc-89 [Anoplophora glabripennis]	-	-	-	-	-	-	-
Pt_transcript_24812	123	125	128	291	251	306	11.05	10.62	11.76	25.28	21.26	24.98	1.097203382	9.73E-09	1.94E-06	nudK	uridine diphosphate glucose pyrophosphatase-like [Anoplophora glabripennis]	-	-	-	-	-	GO:0016787//hydrolase activity;GO:0003824//catalytic activity	-
Pt_transcript_6396	294	171	532	38	20	28	7.57	4.2	13.94	0.95	0.49	0.66	-3.613868377	1.01E-08	1.99E-06	mars	guanylate kinase-associated protein mars-like [Anoplophora glabripennis]	-	-	-	-	-	-	-
Pt_transcript_2068	1007	888	939	283	216	393	16.72	14.08	15.86	4.58	3.41	5.96	-1.741921185	1.09E-08	2.14E-06	MYC	transcriptional regulator Myc-1 isoform X2 [Anoplophora glabripennis]	Human Diseases;Human Diseases;Human Diseases;Environmental Information Processing;Environmental Information Processing;Human Diseases;Environmental Information Processing;Organismal Systems;Human Diseases;Human Diseases;Environmental Information Processing;Cellular Processes;Environmental Information Processing;Human Diseases;Human Diseases;Human Diseases;Cellular Processes;Human Diseases;Cellula…	Cancers;Cancers;Infectious diseases;Signal transduction;Signal transduction;Infectious diseases;Signal transduction;Endocrine system;Cancers;Infectious diseases;Signal transduction;Cell growth and death;Signal transduction;Infectious diseases;Cancers;Infectious diseases;Cell growth and death;Cancers;Cellular community - eukaryotes;Cancers;Cancers;Cancers;Signal transduction;Cancers;Cancers;Signal…	ko05200//Pathways in cancer;ko05205//Proteoglycans in cancer;ko05166//HTLV-I infection;ko04010//MAPK signaling pathway;ko04151//PI3K-Akt signaling pathway;ko05169//Epstein-Barr virus infection;ko04390//Hippo signaling pathway;ko04919//Thyroid hormone signaling pathway;ko05206//MicroRNAs in cancer;ko05163//Human cytomegalovirus infection;ko04391//Hippo signaling pathway -fly;ko04218//Cellular sene…	K04377;K04377;K04377;K04377;K04377;K04377;K04377;K04377;K04377;K04377;K04377;K04377;K04377;K04377;K04377;K04377;K04377;K04377;K04377;K04377;K04377;K04377;K04377;K04377;K04377;K04377;K04377;K04377;K04377;K04377;K04377;K04377	-	-	-
Pt_transcript_8919	280	168	331	1009	825	1258	10.02	5.73	12.07	35.05	27.93	41.03	1.902527917	1.13E-08	2.20E-06	--	tumor necrosis factor receptor superfamily member wengen [Anoplophora glabripennis]	Environmental Information Processing;Environmental Information Processing;Cellular Processes;Cellular Processes	Signal transduction;Signal transduction;Cell growth and death;Cell growth and death	ko04013//MAPK signaling pathway - fly;ko04391//Hippo signaling pathway -fly;ko04214//Apoptosis - fly;ko04215//Apoptosis - multiple species	K16679;K16679;K16679;K16679	-	-	GO:0044699//single-organism process;GO:0009987//cellular process;GO:0044763//single-organism cellular process
Pt_transcript_44598	6189	2905	234	34	5	5	62.67	28.13	2.41	0.34	0.06	0.05	-7.694415931	1.22E-08	2.36E-06	--	uncharacterized protein DDB_G0283357 [Anoplophora glabripennis]	-	-	-	-	-	-	-
Pt_transcript_4775	1414	1132	1851	281	144	351	30.61	23.41	40.78	5.91	2.96	6.94	-2.584049691	1.25E-08	2.40E-06	STMN4	S phase cyclin A-associated protein in the endoplasmic reticulum isoform X2 [Anoplophora glabripennis]	-	-	-	-	-	-	-
Pt_transcript_2691	1068	927	957	453	380	437	17.83	14.78	16.25	7.36	6.01	6.65	-1.287211889	1.28E-08	2.43E-06	AAEL005241	lateral signaling target protein 2 homolog isoform X1 [Anoplophora glabripennis]	-	-	-	-	-	-	-
Pt_transcript_16968	4	6	12	2381	35	2091	0.17	0.26	0.49	90.93	1.32	74.98	7.505984104	1.28E-08	2.43E-06	PTP4A1	protein tyrosine phosphatase type IVA 1 [Anoplophora glabripennis]	-	-	-	-	GO:0005856//cytoskeleton;GO:0016020//membrane;GO:0043229//intracellular organelle;GO:0031988//membrane-bounded vesicle;GO:0005768//endosome;GO:0005623//cell;GO:0031982//vesicle;GO:0005622//intracellular;GO:0044444//cytoplasmic part;GO:0044424//intracellular part;GO:0005886//plasma membrane;GO:0043227//membrane-bounded organelle;GO:0005737//cytoplasm;GO:0012505//endomembrane system;GO:0043231//int…	GO:0042578//phosphoric ester hydrolase activity;GO:0016791//phosphatase activity;GO:0016787//hydrolase activity;GO:0003824//catalytic activity;GO:0016788//hydrolase activity, acting on ester bonds;GO:0004721//phosphoprotein phosphatase activity;GO:0004725//protein tyrosine phosphatase activity	GO:0051179//localization;GO:0008015//blood circulation;GO:0044260//cellular macromolecule metabolic process;GO:0001667//ameboidal-type cell migration;GO:0023051//regulation of signaling;GO:0044699//single-organism process;GO:0043114//regulation of vascular permeability;GO:0032501//multicellular organismal process;GO:0009966//regulation of signal transduction;GO:0090132//epithelium migration;GO:00…
Pt_transcript_13630	148	120	124	506	347	737	68.79	50.39	60.58	222.57	149.08	306.54	1.915617482	1.31E-08	2.46E-06	--	unnamed protein product [Callosobruchus maculatus]	-	-	-	-	-	-	-
Pt_transcript_5459	60	135	150	8	8	11	1.42	3.04	3.6	0.19	0.2	0.25	-3.654636029	1.32E-08	2.46E-06	ZRC1	zinc/cadmium resistance protein [Anoplophora glabripennis]	-	-	-	-	-	-	-
Pt_transcript_5306	359	96	121	0	0	2	10.18	2.6	3.5	0	0	0.08	-7.668884984	1.33E-08	2.47E-06	Prat	amidophosphoribosyltransferase [Anoplophora glabripennis]	Metabolism;Metabolism;Metabolism	Global and overview maps;Nucleotide metabolism;Amino acid metabolism	ko01100//Metabolic pathways;ko00230//Purine metabolism;ko00250//Alanine, aspartate and glutamate metabolism	K00764;K00764;K00764	-	-	-
Pt_transcript_37568	219	241	247	57	34	73	2.28	2.4	2.61	0.58	0.34	0.69	-2.178858126	1.55E-08	2.85E-06	Mkp3	dual specificity protein phosphatase Mpk3 [Leptinotarsa decemlineata]	Environmental Information Processing	Signal transduction	ko04010//MAPK signaling pathway	K04459	-	-	-
Pt_transcript_12805	78	19	30	4423	357	2561	9.5	2.18	3.75	520.15	40.92	283.04	5.773621049	1.56E-08	2.85E-06	TpnC47D	troponin C-like [Anoplophora glabripennis]	-	-	-	-	-	GO:0003824//catalytic activity;GO:0016491//oxidoreductase activity;GO:0043169//cation binding;GO:0046872//metal ion binding;GO:0043167//ion binding;GO:0005488//binding	-
Pt_transcript_3872	70	40	54	186	183	227	1.38	0.76	1.08	3.54	3.39	4.05	1.769745461	1.58E-08	2.85E-06	path	proton-coupled amino acid transporter-like protein pathetic [Anoplophora glabripennis]	Organismal Systems	Digestive system	ko04974//Protein digestion and absorption	K14209	-	-	-
Pt_transcript_19540	176	170	52	6	5	3	3.56	3.28	1.07	0.12	0.1	0.06	-4.820178962	1.58E-08	2.85E-06	--	uncharacterized protein LOC111420256 [Onthophagus taurus]	-	-	-	-	-	-	-
Pt_transcript_23955	71	639	98	2	1	2	1.38	11.78	1.94	0.04	0.03	0.05	-6.975370333	1.62E-08	2.90E-06	--	proline-rich extensin-like protein EPR1 [Anoplophora glabripennis]	-	-	-	-	-	-	-
Pt_transcript_41793	213	165	465	32	17	18	5.03	3.72	11.18	0.73	0.38	0.39	-3.731907304	1.70E-08	3.02E-06	KIF23	kinesin-like protein KIF23 [Anoplophora glabripennis]	Human Diseases	Cancers	ko05206//MicroRNAs in cancer	K17387	-	-	-
Pt_transcript_42268	158	94	198	18	23	24	4.28	2.43	5.46	0.47	0.59	0.59	-2.882791238	1.71E-08	3.02E-06	--	LOW QUALITY PROTEIN: mucin-22-like [Anoplophora glabripennis]	-	-	-	-	-	-	-
Pt_transcript_17888	111	104	77	11	7	3	5.6	4.98	3.97	0.55	0.35	0.14	-3.80636372	1.81E-08	3.18E-06	drm	protein drumstick [Leptinotarsa decemlineata]	-	-	-	-	GO:0005623//cell;GO:0043229//intracellular organelle;GO:0044464//cell part;GO:0043226//organelle;GO:0044424//intracellular part;GO:0043231//intracellular membrane-bounded organelle;GO:0005622//intracellular;GO:0043227//membrane-bounded organelle	GO:0043167//ion binding;GO:0005488//binding;GO:0003700//transcription factor activity, sequence-specific DNA binding;GO:0043169//cation binding;GO:0001071//nucleic acid binding transcription factor activity;GO:0097159//organic cyclic compound binding	GO:0048513//animal organ development;GO:0007350//blastoderm segmentation;GO:0060255//regulation of macromolecule metabolic process;GO:0007444//imaginal disc development;GO:0009653//anatomical structure morphogenesis;GO:0009888//tissue development;GO:0023052//signaling;GO:0035295//tube development;GO:0007275//multicellular organism development;GO:0044707//single-multicellular organism process;GO:0…
Pt_transcript_31555	145	148	191	30	36	48	2.2	2.13	2.94	0.45	0.52	0.67	-2.148259549	1.93E-08	3.37E-06	BTBD19	ring canal kelch protein [Anoplophora glabripennis]	-	-	-	-	GO:0043234//protein complex;GO:1990234//transferase complex;GO:0005623//cell;GO:0043231//intracellular membrane-bounded organelle;GO:1902494//catalytic complex;GO:0031248//protein acetyltransferase complex;GO:0044422//organelle part;GO:0005622//intracellular;GO:0005654//nucleoplasm;GO:0044428//nuclear part;GO:0031974//membrane-enclosed lumen;GO:0032991//macromolecular complex;GO:0000123//histone …	-	-
Pt_transcript_45101	4450	3247	4464	368	432	143	257.74	178.68	263.84	20.67	23.67	7.58	-3.753528392	2.00E-08	3.47E-06	sqd	RNA-binding protein squid isoform X2 [Anoplophora glabripennis]	Organismal Systems	Development	ko04320//Dorso-ventral axis formation	K03102	GO:0032991//macromolecular complex;GO:0044423//virion part;GO:0019012//virion	GO:0005488//binding;GO:0097159//organic cyclic compound binding	-
Pt_transcript_40623	155	199	380	34	17	25	4.31	5.27	10.75	0.92	0.45	0.63	-3.34553831	2.08E-08	3.55E-06	ccnb2	G2/mitotic-specific cyclin-B-like [Anoplophora glabripennis]	Human Diseases;Cellular Processes;Environmental Information Processing;Cellular Processes;Cellular Processes;Organismal Systems;Cellular Processes	Infectious diseases;Cell growth and death;Signal transduction;Cell growth and death;Cell growth and death;Endocrine system;Cell growth and death	ko05166//HTLV-I infection;ko04218//Cellular senescence;ko04068//FoxO signaling pathway;ko04110//Cell cycle;ko04114//Oocyte meiosis;ko04914//Progesterone-mediated oocyte maturation;ko04115//p53 signaling pathway	K21770;K21770;K21770;K21770;K21770;K21770;K21770	GO:0005737//cytoplasm;GO:0005694//chromosome;GO:0044424//intracellular part;GO:0043231//intracellular membrane-bounded organelle;GO:0044446//intracellular organelle part;GO:0031981//nuclear lumen;GO:0098687//chromosomal region;GO:0043233//organelle lumen;GO:0005815//microtubule organizing center;GO:0005634//nucleus;GO:0044428//nuclear part;GO:0000793//condensed chromosome;GO:0044444//cytoplasmic …	GO:0005515//protein binding;GO:0005102//receptor binding;GO:0019900//kinase binding;GO:0003824//catalytic activity;GO:0016740//transferase activity;GO:0019899//enzyme binding;GO:0016772//transferase activity, transferring phosphorus-containing groups;GO:0005488//binding;GO:0016301//kinase activity	GO:0016569//covalent chromatin modification;GO:0060485//mesenchyme development;GO:0071103//DNA conformation change;GO:0098763//mitotic cell cycle phase;GO:0032502//developmental process;GO:1903050//regulation of proteolysis involved in cellular protein catabolic process;GO:0010604//positive regulation of macromolecule metabolic process;GO:0016568//chromatin modification;GO:0019222//regulation of …
Pt_transcript_8190	217	244	116	1423	881	1592	7.04	7.53	3.85	44.71	26.99	46.96	2.687488721	2.08E-08	3.55E-06	4CL3	probable 4-coumarate--CoA ligase 3 isoform X1 [Anoplophora glabripennis]	-	-	-	-	-	GO:1901363//heterocyclic compound binding;GO:0003824//catalytic activity;GO:0097159//organic cyclic compound binding;GO:0005488//binding;GO:0016787//hydrolase activity	GO:0006641//triglyceride metabolic process;GO:0044763//single-organism cellular process;GO:0006638//neutral lipid metabolic process;GO:0044237//cellular metabolic process;GO:0006732//coenzyme metabolic process;GO:0048585//negative regulation of response to stimulus;GO:0044238//primary metabolic process;GO:0050789//regulation of biological process;GO:0019752//carboxylic acid metabolic process;GO:0…
Pt_transcript_34597	183	127	90	656	645	677	7.24	4.79	3.63	25.19	24.14	24.41	2.235363204	2.10E-08	3.57E-06	--	uncharacterized protein LOC108909215 [Anoplophora glabripennis]	-	-	-	-	GO:0005623//cell;GO:0044464//cell part	GO:0022891//substrate-specific transmembrane transporter activity;GO:0022892//substrate-specific transporter activity;GO:0005215//transporter activity;GO:0005216//ion channel activity;GO:0015267//channel activity;GO:0015075//ion transmembrane transporter activity;GO:0022803//passive transmembrane transporter activity;GO:0022857//transmembrane transporter activity;GO:0022838//substrate-specific ch…	GO:0051234//establishment of localization;GO:0050896//response to stimulus;GO:0050954//sensory perception of mechanical stimulus;GO:1902578//single-organism localization;GO:0006811//ion transport;GO:0003008//system process;GO:0050877//neurological system process;GO:0044765//single-organism transport;GO:0007600//sensory perception;GO:0032501//multicellular organismal process;GO:0051179//localizati…
Pt_transcript_8856	243	252	251	705	851	745	8.58	8.45	9.02	24.09	28.32	23.88	1.55021059	2.19E-08	3.70E-06	PPAF1	uncharacterized protein LOC108905492 [Anoplophora glabripennis]	-	-	-	-	-	GO:0016787//hydrolase activity;GO:0003824//catalytic activity	GO:0009617//response to bacterium;GO:0007166//cell surface receptor signaling pathway;GO:0065007//biological regulation;GO:0009607//response to biotic stimulus;GO:0008063//Toll signaling pathway;GO:0044763//single-organism cellular process;GO:0050794//regulation of cellular process;GO:0098542//defense response to other organism;GO:0009987//cellular process;GO:0051704//multi-organism process;GO:00…
Pt_transcript_5701	109	98	141	28	21	34	2.61	2.24	3.44	0.65	0.48	0.74	-2.148333832	2.22E-08	3.72E-06	EPB41L4A	band 4.1-like protein 4 [Anoplophora glabripennis]	-	-	-	-	-	-	-
Pt_transcript_10425	1657	1357	1663	3656	2564	3757	77.51	60.39	79.31	165.87	113.38	160.04	1.016083134	2.29E-08	3.81E-06	gbb	protein 60A-like [Anoplophora glabripennis]	Environmental Information Processing;Organismal Systems;Environmental Information Processing;Environmental Information Processing	Signal transduction;Development;Signal transduction;Signaling molecules and interaction	ko04390//Hippo signaling pathway;ko04360//Axon guidance;ko04350//TGF-beta signaling pathway;ko04060//Cytokine-cytokine receptor interaction	K16621;K16621;K16621;K16621	-	-	-
Pt_transcript_8354	901	894	1007	461	355	485	30.37	28.73	34.58	15.09	11.32	14.9	-1.181250016	2.35E-08	3.89E-06	DCPS	uncharacterized protein LOC108906050 [Anoplophora glabripennis]	-	-	-	-	GO:0070013//intracellular organelle lumen;GO:0031981//nuclear lumen;GO:0005622//intracellular;GO:0043229//intracellular organelle;GO:0044422//organelle part;GO:0005737//cytoplasm;GO:0044444//cytoplasmic part;GO:0044428//nuclear part;GO:0043231//intracellular membrane-bounded organelle;GO:0044464//cell part;GO:0031974//membrane-enclosed lumen;GO:0043227//membrane-bounded organelle;GO:0005634//nucl…	GO:0016787//hydrolase activity;GO:1901363//heterocyclic compound binding;GO:0005488//binding;GO:0003824//catalytic activity;GO:0016817//hydrolase activity, acting on acid anhydrides;GO:0016462//pyrophosphatase activity;GO:0000339//RNA cap binding;GO:0003723//RNA binding;GO:0003676//nucleic acid binding;GO:0016818//hydrolase activity, acting on acid anhydrides, in phosphorus-containing anhydrides;…	GO:0000291//nuclear-transcribed mRNA catabolic process, exonucleolytic;GO:0045168//cell-cell signaling involved in cell fate commitment;GO:0042221//response to chemical;GO:0050896//response to stimulus;GO:0044238//primary metabolic process;GO:0071310//cellular response to organic substance;GO:0032502//developmental process;GO:0009056//catabolic process;GO:0010941//regulation of cell death;GO:0090…
Pt_transcript_13336	27	56	33	682	205	702	5.92	11.42	7.48	143.52	42.06	139.03	3.709132424	2.44E-08	4.02E-06	--	hypothetical protein YQE_04242, partial [Dendroctonus ponderosae]	-	-	-	-	-	-	-
Pt_transcript_14008	144	110	91	430	502	459	1.55	1.13	0.99	4.49	5.11	4.5	1.941843194	2.48E-08	4.06E-06	Hmcn2	titin, partial [Anoplophora glabripennis]	-	-	-	-	-	-	-
Pt_transcript_12979	136	179	243	33	23	43	18.41	22.78	33.77	4.31	2.93	5.28	-2.581886391	2.50E-08	4.07E-06	BIRC6	baculoviral IAP repeat-containing protein 5 [Anoplophora glabripennis]	Human Diseases;Environmental Information Processing;Human Diseases;Cellular Processes;Human Diseases;Human Diseases;Cellular Processes	Cancers;Signal transduction;Infectious diseases;Cell growth and death;Cancers;Drug resistance;Cell growth and death	ko05200//Pathways in cancer;ko04390//Hippo signaling pathway;ko05161//Hepatitis B;ko04210//Apoptosis;ko05210//Colorectal cancer;ko01524//Platinum drug resistance;ko04215//Apoptosis - multiple species	K08731;K08731;K08731;K08731;K08731;K08731;K08731	-	-	-
Pt_transcript_11569	0	1	4	1180	34	1191	0	0.09	0.31	73.29	2.11	69.49	8.500742311	2.65E-08	4.28E-06	--		-	-	-	-	-	-	-
Pt_transcript_19268	205	223	182	579	624	930	1.83	1.89	1.65	4.99	5.25	7.53	1.726449688	2.76E-08	4.43E-06	gw	protein Gawky isoform X9 [Anoplophora glabripennis]	-	-	-	-	GO:1990904//ribonucleoprotein complex;GO:0005622//intracellular;GO:0005737//cytoplasm;GO:0044464//cell part;GO:0043229//intracellular organelle;GO:0044424//intracellular part;GO:0043232//intracellular non-membrane-bounded organelle;GO:0005623//cell;GO:0043228//non-membrane-bounded organelle;GO:0035770//ribonucleoprotein granule;GO:0032991//macromolecular complex;GO:0044444//cytoplasmic part;GO:00…	GO:0005488//binding	GO:0031047//gene silencing by RNA;GO:0044707//single-multicellular organism process;GO:0000956//nuclear-transcribed mRNA catabolic process;GO:0044248//cellular catabolic process;GO:0009057//macromolecule catabolic process;GO:0006401//RNA catabolic process;GO:0019222//regulation of metabolic process;GO:0007626//locomotory behavior;GO:0050789//regulation of biological process;GO:0016070//RNA metabo…
Pt_transcript_18341	19	26	19	100	75	100	0.26	0.34	0.26	1.32	0.96	1.23	2.029062466	2.84E-08	4.54E-06	--	toll-like receptor 6 [Anoplophora glabripennis]	-	-	-	-	-	-	-
Pt_transcript_12364	1752	1685	1719	5612	3301	5337	158.59	144.2	159.16	491.14	281.54	438.71	1.390854795	3.08E-08	4.90E-06	--		-	-	-	-	-	-	-
Pt_transcript_43738	443	133	558	6	2	19	10.7	3.07	13.71	0.15	0.05	0.42	-5.469969978	3.16E-08	4.99E-06	RBFOX3	RNA binding protein fox-1 homolog 1-like isoform X1 [Anoplophora glabripennis]	-	-	-	-	-	-	-
Pt_transcript_16095	17	35	25	246	148	157	1.94	3.74	2.93	26.55	15.6	15.89	2.752962377	3.60E-08	5.65E-06	--		-	-	-	-	-	-	-
Pt_transcript_24166	921	921	896	2562	1670	2407	13.68	13.08	13.53	36.98	23.49	32.6	1.207894402	3.67E-08	5.72E-06	unc-22	uncharacterized protein LOC108913039 [Anoplophora glabripennis]	Human Diseases;Human Diseases	Cardiovascular diseases;Cardiovascular diseases	ko05410//Hypertrophic cardiomyopathy (HCM);ko05414//Dilated cardiomyopathy (DCM)	K12567;K12567	-	-	-
Pt_transcript_9496	493	305	648	70	31	85	19.31	11.39	25.88	2.66	1.16	3.05	-3.041910173	4.03E-08	6.25E-06	Cdc20	cell division cycle protein 20 homolog [Anoplophora glabripennis]	Human Diseases;Human Diseases;Genetic Information Processing;Cellular Processes;Cellular Processes	Infectious diseases;Cancers;Folding, sorting and degradation;Cell growth and death;Cell growth and death	ko05166//HTLV-I infection;ko05203//Viral carcinogenesis;ko04120//Ubiquitin mediated proteolysis;ko04110//Cell cycle;ko04114//Oocyte meiosis	K03363;K03363;K03363;K03363;K03363	GO:0000151//ubiquitin ligase complex;GO:0031981//nuclear lumen;GO:0043229//intracellular organelle;GO:0005623//cell;GO:0000152//nuclear ubiquitin ligase complex;GO:0005737//cytoplasm;GO:0043226//organelle;GO:0044422//organelle part;GO:0044446//intracellular organelle part;GO:0043227//membrane-bounded organelle;GO:0043232//intracellular non-membrane-bounded organelle;GO:0044428//nuclear part;GO:00…	GO:0004842//ubiquitin-protein transferase activity;GO:0061659//ubiquitin-like protein ligase activity;GO:0003824//catalytic activity;GO:0005488//binding;GO:0005515//protein binding;GO:0016740//transferase activity;GO:0019787//ubiquitin-like protein transferase activity;GO:0019899//enzyme binding;GO:0061630//ubiquitin protein ligase activity	GO:0051439//regulation of ubiquitin-protein ligase activity involved in mitotic cell cycle;GO:0050794//regulation of cellular process;GO:0044093//positive regulation of molecular function;GO:0051239//regulation of multicellular organismal process;GO:0000087//mitotic M phase;GO:0010975//regulation of neuron projection development;GO:0031344//regulation of cell projection organization;GO:0042127//r…
Pt_transcript_10008	685	610	743	318	292	359	29.31	24.85	32.4	13.2	11.81	13.99	-1.150226375	4.28E-08	6.55E-06	TBCA	programmed cell death protein 7 [Anoplophora glabripennis]	-	-	-	-	GO:0043229//intracellular organelle;GO:0044444//cytoplasmic part;GO:0043227//membrane-bounded organelle;GO:0005737//cytoplasm;GO:0005856//cytoskeleton;GO:0043226//organelle;GO:0005622//intracellular;GO:0043228//non-membrane-bounded organelle;GO:0043232//intracellular non-membrane-bounded organelle;GO:0005623//cell;GO:0044464//cell part;GO:0015630//microtubule cytoskeleton;GO:0031988//membrane-bou…	GO:0097159//organic cyclic compound binding;GO:0008092//cytoskeletal protein binding;GO:0005488//binding;GO:0005515//protein binding;GO:0003676//nucleic acid binding;GO:0003723//RNA binding;GO:1901363//heterocyclic compound binding	GO:0070271//protein complex biogenesis;GO:0022607//cellular component assembly;GO:0071822//protein complex subunit organization;GO:0006461//protein complex assembly;GO:0034622//cellular macromolecular complex assembly;GO:0006457//protein folding;GO:0016043//cellular component organization;GO:0065003//macromolecular complex assembly;GO:0043623//cellular protein complex assembly;GO:0044085//cellula…
Pt_transcript_17874	0	1	1	266	50	83	0	0.18	0.2	49.92	9.28	14.78	7.604992072	4.29E-08	6.55E-06	LCP17	endocuticle structural glycoprotein SgAbd-2 [Anoplophora glabripennis]	-	-	-	-	-	-	-
Pt_transcript_7955	1502	1123	1223	533	407	552	47.28	33.7	39.2	16.29	12.13	15.85	-1.440795548	4.30E-08	6.55E-06	DDX43	probable ATP-dependent RNA helicase DDX43 [Anoplophora glabripennis]	-	-	-	-	-	GO:0003676//nucleic acid binding;GO:1901363//heterocyclic compound binding;GO:0097159//organic cyclic compound binding;GO:0003824//catalytic activity;GO:0016787//hydrolase activity;GO:0005488//binding	-
Pt_transcript_37648	151	130	189	421	316	444	14.36	11.68	18.39	38.71	28.32	38.35	1.245995038	4.33E-08	6.56E-06	GA22888	NFU1 iron-sulfur cluster scaffold homolog, mitochondrial [Anoplophora glabripennis]	-	-	-	-	GO:0043231//intracellular membrane-bounded organelle;GO:0044464//cell part;GO:0044446//intracellular organelle part;GO:0005634//nucleus;GO:0031981//nuclear lumen;GO:0044422//organelle part;GO:0043233//organelle lumen;GO:0031974//membrane-enclosed lumen;GO:0044428//nuclear part;GO:0044424//intracellular part;GO:0043226//organelle;GO:0005623//cell;GO:0043227//membrane-bounded organelle;GO:0005622//…	GO:0001883//purine nucleoside binding;GO:0036094//small molecule binding;GO:0051540//metal cluster binding;GO:0051536//iron-sulfur cluster binding;GO:0046914//transition metal ion binding;GO:0097367//carbohydrate derivative binding;GO:0001882//nucleoside binding;GO:0043167//ion binding;GO:0043169//cation binding;GO:0097159//organic cyclic compound binding;GO:0032549//ribonucleoside binding;GO:003…	GO:0006796//phosphate-containing compound metabolic process;GO:0009987//cellular process;GO:0044237//cellular metabolic process;GO:0009058//biosynthetic process;GO:0008152//metabolic process;GO:0006793//phosphorus metabolic process
Pt_transcript_10485	314	363	202	1703	1051	1653	15.04	16.52	9.88	78.93	47.46	71.9	2.258516014	4.41E-08	6.65E-06	Zasp52	unnamed protein product [Callosobruchus maculatus]	-	-	-	-	-	-	GO:0023052//signaling;GO:0044700//single organism signaling;GO:0044767//single-organism developmental process;GO:0045165//cell fate commitment;GO:0032502//developmental process;GO:0007267//cell-cell signaling;GO:0044763//single-organism cellular process;GO:0009987//cellular process;GO:0030154//cell differentiation;GO:0044699//single-organism process;GO:0007154//cell communication;GO:0045168//cell…
Pt_transcript_8953	1184	295	5431	18	40	14	42.76	10.15	199.72	0.66	1.37	0.47	-6.658954065	4.49E-08	6.73E-06	--	uncharacterized protein LOC108903968 [Anoplophora glabripennis]	-	-	-	-	-	-	-
Pt_transcript_10789	1561	676	2068	76	134	173	78.27	32.25	105.71	3.72	6.37	7.91	-3.586497886	5.05E-08	7.51E-06	TL1	thaumatin-like protein 1a [Anoplophora glabripennis]	-	-	-	-	-	-	-
Pt_transcript_33435	0	0	0	42	56	28	0	0	0	4.74	6.15	3	12.17679648	5.51E-08	8.12E-06	DGAT1	DGTR-1 [Monochamus alternatus]	Metabolism;Metabolism;Metabolism;Organismal Systems	Global and overview maps;Lipid metabolism;Metabolism of cofactors and vitamins;Digestive system	ko01100//Metabolic pathways;ko00561//Glycerolipid metabolism;ko00830//Retinol metabolism;ko04975//Fat digestion and absorption	K11155;K11155;K11155;K11155	-	-	-
Pt_transcript_19230	31	6	22	334	340	2069	0.74	0.14	0.52	7.51	7.44	43.6	5.386170438	5.52E-08	8.12E-06	ACADVL	very long-chain specific acyl-CoA dehydrogenase, mitochondrial [Anoplophora glabripennis]	Metabolism;Metabolism;Metabolism	Global and overview maps;Global and overview maps;Lipid metabolism	ko01100//Metabolic pathways;ko01212//Fatty acid metabolism;ko00071//Fatty acid degradation	K09479;K09479;K09479	GO:0016020//membrane;GO:0005623//cell;GO:0044446//intracellular organelle part;GO:0044422//organelle part;GO:0031975//envelope;GO:0043231//intracellular membrane-bounded organelle;GO:0043227//membrane-bounded organelle;GO:0044464//cell part;GO:0009295//nucleoid;GO:0043232//intracellular non-membrane-bounded organelle;GO:0043234//protein complex;GO:0019866//organelle inner membrane;GO:0005622//int…	GO:0016491//oxidoreductase activity;GO:0005488//binding;GO:0004466//long-chain-acyl-CoA dehydrogenase activity;GO:1901363//heterocyclic compound binding;GO:0000166//nucleotide binding;GO:1901265//nucleoside phosphate binding;GO:0016627//oxidoreductase activity, acting on the CH-CH group of donors;GO:0097159//organic cyclic compound binding;GO:0036094//small molecule binding;GO:0003995//acyl-CoA d…	GO:0044282//small molecule catabolic process;GO:0006631//fatty acid metabolic process;GO:0000038//very long-chain fatty acid metabolic process;GO:0044710//single-organism metabolic process;GO:0009892//negative regulation of metabolic process;GO:0032787//monocarboxylic acid metabolic process;GO:0019216//regulation of lipid metabolic process;GO:0065008//regulation of biological quality;GO:0045922//…
Pt_transcript_12645	121	134	36	1815	1490	967	13.48	13.99	4.14	193.83	155.18	97.08	3.818881867	5.87E-08	8.60E-06	to	circadian clock-controlled protein-like [Anoplophora glabripennis]	-	-	-	-	-	-	-
Pt_transcript_12816	117	16	111	1712	1501	7918	14.65	1.89	14.26	206.87	176.8	899.19	5.380289575	6.09E-08	8.87E-06	l(2)efl	major egg antigen-like [Anoplophora glabripennis]	Genetic Information Processing;Organismal Systems	Folding, sorting and degradation;Aging	ko04141//Protein processing in endoplasmic reticulum;ko04213//Longevity regulating pathway - multiple species	K09542;K09542	-	-	-
Pt_transcript_4727	175	239	171	1295	657	906	3.8	4.95	3.79	27.27	13.5	17.92	2.22657736	6.17E-08	8.94E-06	fdl	probable beta-hexosaminidase fdl [Anoplophora glabripennis]	Metabolism;Metabolism	Global and overview maps;Glycan biosynthesis and metabolism	ko01100//Metabolic pathways;ko00511//Other glycan degradation	K20730;K20730	-	-	-
Pt_transcript_26466	93	118	161	582	1953	1772	3.01	3.64	5.32	18.27	59.66	52.16	3.442015009	6.48E-08	9.31E-06	KARS1	lysine--tRNA ligase isoform X1 [Anoplophora glabripennis]	Genetic Information Processing	Translation	ko00970//Aminoacyl-tRNA biosynthesis	K04567	GO:0005623//cell;GO:0043232//intracellular non-membrane-bounded organelle;GO:0005856//cytoskeleton;GO:0043227//membrane-bounded organelle;GO:0032991//macromolecular complex;GO:0044464//cell part;GO:0043229//intracellular organelle;GO:0043226//organelle;GO:0044424//intracellular part;GO:0043234//protein complex;GO:0005622//intracellular;GO:0043231//intracellular membrane-bounded organelle;GO:00432…	GO:0016787//hydrolase activity;GO:0043177//organic acid binding;GO:0003678//DNA helicase activity;GO:0001882//nucleoside binding;GO:0043169//cation binding;GO:0032550//purine ribonucleoside binding;GO:0036094//small molecule binding;GO:0016818//hydrolase activity, acting on acid anhydrides, in phosphorus-containing anhydrides;GO:0097367//carbohydrate derivative binding;GO:0016817//hydrolase activ…	GO:0009059//macromolecule biosynthetic process;GO:0006281//DNA repair;GO:0006974//cellular response to DNA damage stimulus;GO:0044271//cellular nitrogen compound biosynthetic process;GO:0010467//gene expression;GO:1901564//organonitrogen compound metabolic process;GO:0044249//cellular biosynthetic process;GO:1901566//organonitrogen compound biosynthetic process;GO:0044281//small molecule metaboli…
Pt_transcript_32826	455	40	419	5	6	7	9.68	0.83	9.07	0.12	0.13	0.15	-5.613236955	6.50E-08	9.31E-06	rbfox1	RNA binding protein fox-1 homolog 1-like isoform X2 [Anoplophora glabripennis]	-	-	-	-	GO:0043229//intracellular organelle;GO:0043226//organelle;GO:0043233//organelle lumen;GO:0044464//cell part;GO:0044446//intracellular organelle part;GO:0043227//membrane-bounded organelle;GO:0031981//nuclear lumen;GO:0044422//organelle part;GO:0044424//intracellular part;GO:0005623//cell;GO:0005622//intracellular;GO:0031974//membrane-enclosed lumen;GO:0044428//nuclear part;GO:0043231//intracellul…	GO:0005515//protein binding;GO:1901363//heterocyclic compound binding;GO:0003676//nucleic acid binding;GO:0001067//regulatory region nucleic acid binding;GO:0000975//regulatory region DNA binding;GO:0036094//small molecule binding;GO:0003677//DNA binding;GO:0097159//organic cyclic compound binding;GO:0005488//binding	GO:0009987//cellular process;GO:0003002//regionalization;GO:2000112//regulation of cellular macromolecule biosynthetic process;GO:0032501//multicellular organismal process;GO:0000003//reproduction;GO:0080090//regulation of primary metabolic process;GO:0032504//multicellular organism reproduction;GO:2001141//regulation of RNA biosynthetic process;GO:0019219//regulation of nucleobase-containing com…
Pt_transcript_46768	20	12	15	85	108	79	0.5	0.3	0.39	2.02	2.5	1.77	2.402098444	7.26E-08	1.03E-05	CSK	tyrosine-protein kinase CSK [Anoplophora glabripennis]	Human Diseases	Infectious diseases	ko05120//Epithelial cell signaling in Helicobacter pylori infection	K05728	-	-	-
Pt_transcript_11457	565	661	662	1356	1319	1568	34.72	38.57	41.53	80.76	76.56	87.69	1.093466673	7.36E-08	1.04E-05	prel	protein preli-like isoform X1 [Diabrotica virgifera virgifera]	-	-	-	-	-	-	-
Pt_transcript_6713	524	355	825	79	96	111	14.2	9.18	22.76	2.08	2.46	2.74	-2.664007648	7.73E-08	1.09E-05	Mcm6	DNA replication licensing factor Mcm6 [Anoplophora glabripennis]	Cellular Processes;Genetic Information Processing	Cell growth and death;Replication and repair	ko04110//Cell cycle;ko03030//DNA replication	K02542;K02542	GO:0044424//intracellular part;GO:0043229//intracellular organelle;GO:0032993//protein-DNA complex;GO:0031974//membrane-enclosed lumen;GO:0043233//organelle lumen;GO:0044446//intracellular organelle part;GO:0043234//protein complex;GO:0032991//macromolecular complex;GO:0044428//nuclear part;GO:0036387//pre-replicative complex;GO:0005622//intracellular;GO:0043231//intracellular membrane-bounded or…	GO:0005515//protein binding;GO:0097159//organic cyclic compound binding;GO:1901363//heterocyclic compound binding;GO:0003678//DNA helicase activity;GO:0016818//hydrolase activity, acting on acid anhydrides, in phosphorus-containing anhydrides;GO:0003824//catalytic activity;GO:0001883//purine nucleoside binding;GO:0017111//nucleoside-triphosphatase activity;GO:0016462//pyrophosphatase activity;GO:…	GO:0044700//single organism signaling;GO:0071840//cellular component organization or biogenesis;GO:0023052//signaling;GO:0044710//single-organism metabolic process;GO:0022402//cell cycle process;GO:0065003//macromolecular complex assembly;GO:1901576//organic substance biosynthetic process;GO:0022607//cellular component assembly;GO:0032392//DNA geometric change;GO:0065004//protein-DNA complex asse…
Pt_transcript_12170	1122	758	937	2275	2311	3269	92.03	58.87	78.57	180.58	178.79	243.73	1.394091681	8.02E-08	1.12E-05	Timm17b	mitochondrial import inner membrane translocase subunit Tim17-B [Anoplophora glabripennis]	-	-	-	-	GO:0044429//mitochondrial part;GO:0031090//organelle membrane;GO:0005623//cell;GO:0005743//mitochondrial inner membrane;GO:0019866//organelle inner membrane;GO:0043226//organelle;GO:0044455//mitochondrial membrane part;GO:0031967//organelle envelope;GO:0098573//intrinsic component of mitochondrial membrane;GO:0031304//intrinsic component of mitochondrial inner membrane;GO:0043227//membrane-bounde…	GO:0022884//macromolecule transmembrane transporter activity;GO:0022857//transmembrane transporter activity;GO:0005515//protein binding;GO:0022891//substrate-specific transmembrane transporter activity;GO:0008565//protein transporter activity;GO:0008320//protein transmembrane transporter activity;GO:0005488//binding;GO:0022892//substrate-specific transporter activity;GO:0005215//transporter activ…	GO:0034613//cellular protein localization;GO:0008104//protein localization;GO:0051234//establishment of localization;GO:0015031//protein transport;GO:0044238//primary metabolic process;GO:0033036//macromolecule localization;GO:0044699//single-organism process;GO:0051179//localization;GO:1902582//single-organism intracellular transport;GO:1902578//single-organism localization;GO:0006810//transport…
Pt_transcript_40017	0	0	0	511	20	336	0	0	0	7.83	0.31	4.84	12.07904026	8.29E-08	1.16E-05	TSPAN11	CD81 antigen [Anoplophora glabripennis]	Human Diseases;Organismal Systems;Human Diseases	Infectious diseases;Immune system;Infectious diseases	ko05160//Hepatitis C;ko04662//B cell receptor signaling pathway;ko05144//Malaria	K06508;K06508;K06508	GO:0016020//membrane	-	-
Pt_transcript_35165	409	222	215	26	39	50	11.55	5.99	6.2	0.73	1.05	1.31	-2.941641192	9.16E-08	1.27E-05	vmp1	vacuole membrane protein 1-like [Anoplophora glabripennis]	Cellular Processes	Transport and catabolism	ko04140//Autophagy - animal	K21248	-	-	-
Pt_transcript_30458	226	55	159	9	2	7	5.4	1.25	3.86	0.21	0.06	0.15	-4.645229531	9.21E-08	1.27E-05	SNX8	sorting nexin-8 [Anoplophora glabripennis]	-	-	-	-	-	-	-
Pt_transcript_3190	673	564	722	101	127	62	12.02	9.62	13.11	1.75	2.16	1.02	-2.817353426	9.81E-08	1.35E-05	stac	protein unc-13 homolog 4B isoform X3 [Anoplophora glabripennis]	-	-	-	-	-	-	-
Pt_transcript_39108	350	60	57	0	0	0	14.05	2.32	2.37	0	0	0	-12.60887083	9.91E-08	1.35E-05	Cat	catalase-like [Anoplophora glabripennis]	Metabolism;Organismal Systems;Environmental Information Processing;Cellular Processes;Organismal Systems;Organismal Systems;Metabolism;Metabolism;Human Diseases	Global and overview maps;Aging;Signal transduction;Transport and catabolism;Aging;Aging;Carbohydrate metabolism;Amino acid metabolism;Neurodegenerative diseases	ko01200//Carbon metabolism;ko04212//Longevity regulating pathway - worm;ko04068//FoxO signaling pathway;ko04146//Peroxisome;ko04211//Longevity regulating pathway - mammal;ko04213//Longevity regulating pathway - multiple species;ko00630//Glyoxylate and dicarboxylate metabolism;ko00380//Tryptophan metabolism;ko05014//Amyotrophic lateral sclerosis (ALS)	K03781;K03781;K03781;K03781;K03781;K03781;K03781;K03781;K03781	GO:0031224//intrinsic component of membrane;GO:0044439//peroxisomal part;GO:0044425//membrane part;GO:0030054//cell junction;GO:0005912//adherens junction;GO:0044446//intracellular organelle part;GO:0043226//organelle;GO:0005777//peroxisome;GO:0042579//microbody;GO:0005622//intracellular;GO:0044438//microbody part;GO:0031974//membrane-enclosed lumen;GO:0044424//intracellular part;GO:0005924//cell…	GO:0036094//small molecule binding;GO:0016209//antioxidant activity;GO:0016772//transferase activity, transferring phosphorus-containing groups;GO:0005488//binding;GO:0004601//peroxidase activity;GO:0097159//organic cyclic compound binding;GO:0022891//substrate-specific transmembrane transporter activity;GO:0005215//transporter activity;GO:0046983//protein dimerization activity;GO:0046906//tetrap…	GO:0006725//cellular aromatic compound metabolic process;GO:2001141//regulation of RNA biosynthetic process;GO:0019222//regulation of metabolic process;GO:0019637//organophosphate metabolic process;GO:0098742//cell-cell adhesion via plasma-membrane adhesion molecules;GO:0009889//regulation of biosynthetic process;GO:0006796//phosphate-containing compound metabolic process;GO:0007568//aging;GO:004…
Pt_transcript_43452	2	0	0	9	4438	3207	0.08	0	0	0.27	123.61	86.05	11.35762073	1.08E-07	1.46E-05	Cpr	NADPH--cytochrome P450 reductase isoform X1 [Anoplophora glabripennis]	-	-	-	-	-	-	-
Pt_transcript_8198	107	90	148	385	272	374	3.51	2.81	4.93	12.18	8.38	11.11	1.493191866	1.12E-07	1.51E-05	xpr1	xenotropic and polytropic retrovirus receptor 1 [Anoplophora glabripennis]	-	-	-	-	-	-	-
Pt_transcript_11916	190	109	149	35	30	40	13.49	7.34	10.8	2.41	2.01	2.58	-2.175866729	1.15E-07	1.54E-05	--	uncharacterized protein LOC108915779 [Anoplophora glabripennis]	-	-	-	-	-	-	-
Pt_transcript_30940	98	66	247	8	9	6	1.11	0.72	2.84	0.09	0.1	0.06	-4.22342255	1.15E-07	1.54E-05	CIT	citron Rho-interacting kinase [Anoplophora glabripennis]	-	-	-	-	GO:0005622//intracellular;GO:0043226//organelle;GO:0044464//cell part;GO:0043228//non-membrane-bounded organelle;GO:0043229//intracellular organelle;GO:0016020//membrane;GO:0005623//cell;GO:0031252//cell leading edge;GO:0044424//intracellular part;GO:0043232//intracellular non-membrane-bounded organelle	GO:0017048//Rho GTPase binding;GO:0005515//protein binding;GO:0005488//binding;GO:0003824//catalytic activity;GO:0019899//enzyme binding;GO:0017016//Ras GTPase binding;GO:0051020//GTPase binding;GO:0016772//transferase activity, transferring phosphorus-containing groups;GO:0031267//small GTPase binding;GO:0016740//transferase activity	GO:0044085//cellular component biogenesis;GO:0009987//cellular process;GO:0050794//regulation of cellular process;GO:0044767//single-organism developmental process;GO:0071840//cellular component organization or biogenesis;GO:0051179//localization;GO:0050789//regulation of biological process;GO:0010941//regulation of cell death;GO:0007165//signal transduction;GO:0016043//cellular component organiz…
Pt_transcript_43053	151	66	209	14	14	14	4.93	2.07	6.93	0.45	0.46	0.42	-3.388697107	1.22E-07	1.62E-05	tbpl1	TATA box-binding protein-like protein 1 [Anoplophora glabripennis]	Human Diseases;Human Diseases;Human Diseases;Human Diseases;Human Diseases;Human Diseases;Genetic Information Processing	Infectious diseases;Infectious diseases;Infectious diseases;Cancers;Neurodegenerative diseases;Infectious diseases;Transcription	ko05165//Human papillomavirus infection;ko05166//HTLV-I infection;ko05169//Epstein-Barr virus infection;ko05203//Viral carcinogenesis;ko05016//Huntington disease;ko05168//Herpes simplex infection;ko03022//Basal transcription factors	K03120;K03120;K03120;K03120;K03120;K03120;K03120	GO:0043234//protein complex;GO:0043227//membrane-bounded organelle;GO:0044428//nuclear part;GO:0044451//nucleoplasm part;GO:0005634//nucleus;GO:0005694//chromosome;GO:0043233//organelle lumen;GO:1990234//transferase complex;GO:0016591//DNA-directed RNA polymerase II, holoenzyme;GO:0005622//intracellular;GO:0000428//DNA-directed RNA polymerase complex;GO:0061695//transferase complex, transferring …	GO:0000989//transcription factor activity, transcription factor binding;GO:0003700//transcription factor activity, sequence-specific DNA binding;GO:0001883//purine nucleoside binding;GO:0032550//purine ribonucleoside binding;GO:0097159//organic cyclic compound binding;GO:0001071//nucleic acid binding transcription factor activity;GO:0003712//transcription cofactor activity;GO:1901363//heterocycli…	GO:2001141//regulation of RNA biosynthetic process;GO:0055086//nucleobase-containing small molecule metabolic process;GO:0009202//deoxyribonucleoside triphosphate biosynthetic process;GO:0044237//cellular metabolic process;GO:0044699//single-organism process;GO:0016070//RNA metabolic process;GO:1901700//response to oxygen-containing compound;GO:0032989//cellular component morphogenesis;GO:0000003…
Pt_transcript_35779	0	0	0	88	19	67	0	0	0	3.41	0.74	2.42	11.09671515	1.33E-07	1.76E-05	--	uncharacterized protein LOC108916208 [Anoplophora glabripennis]	-	-	-	-	GO:0005623//cell;GO:0044464//cell part;GO:0005622//intracellular;GO:0043234//protein complex;GO:0005737//cytoplasm;GO:0044444//cytoplasmic part;GO:0044424//intracellular part;GO:0032991//macromolecular complex	GO:0004842//ubiquitin-protein transferase activity;GO:0016740//transferase activity;GO:0003824//catalytic activity;GO:0043167//ion binding;GO:0005515//protein binding;GO:0046914//transition metal ion binding;GO:0046872//metal ion binding;GO:0005488//binding;GO:0043169//cation binding;GO:0019787//ubiquitin-like protein transferase activity	GO:0044699//single-organism process;GO:0065007//biological regulation;GO:0044238//primary metabolic process;GO:0007154//cell communication;GO:0009653//anatomical structure morphogenesis;GO:0048731//system development;GO:0030163//protein catabolic process;GO:0010941//regulation of cell death;GO:0044257//cellular protein catabolic process;GO:0042981//regulation of apoptotic process;GO:1901575//orga…
Pt_transcript_15295	0	0	0	9097	14140	1	0	0	0	103.79	157.22	0.02	16.4088936	1.61E-07	2.12E-05	--	uncharacterized protein DDB_G0283357 [Anoplophora glabripennis]	-	-	-	-	-	-	-
Pt_transcript_46129	479	1429	1161	18	55	9	19.46	55.31	48.08	0.74	2.15	0.35	-5.244760234	1.63E-07	2.13E-05	MOGAT1	2-acylglycerol O-acyltransferase 1-like isoform X1 [Anoplophora glabripennis]	Metabolism;Organismal Systems	Lipid metabolism;Digestive system	ko00561//Glycerolipid metabolism;ko04975//Fat digestion and absorption	K14457;K14457	-	-	-
Pt_transcript_19201	1011	633	754	261	158	208	92.28	54.66	70.39	23.06	13.67	17.26	-2.009123214	1.68E-07	2.19E-05	Fbxo25	F-box only protein 25 [Anoplophora glabripennis]	Environmental Information Processing	Signal transduction	ko04068//FoxO signaling pathway	K10305	GO:0000151//ubiquitin ligase complex;GO:0043234//protein complex;GO:1902494//catalytic complex;GO:1990234//transferase complex;GO:0031461//cullin-RING ubiquitin ligase complex;GO:0032991//macromolecular complex;GO:0044424//intracellular part;GO:0005622//intracellular;GO:0044464//cell part;GO:0005623//cell	GO:0016740//transferase activity;GO:0019787//ubiquitin-like protein transferase activity;GO:0003824//catalytic activity	-
Pt_transcript_14574	104	108	55	1898	443	1053	0.92	0.91	0.49	16.22	3.69	8.45	3.611660822	1.72E-07	2.24E-05	ANKDD1A	ankyrin repeat and death domain-containing protein 1A-like [Anoplophora glabripennis]	-	-	-	-	-	-	-
Pt_transcript_3302	153	152	180	1135	452	761	2.86	2.73	3.42	20.59	7.99	12.97	2.205249466	1.76E-07	2.28E-05	OGDH	2-oxoglutarate dehydrogenase, mitochondrial isoform X5 [Anoplophora glabripennis]	Metabolism;Metabolism;Metabolism;Metabolism;Metabolism	Global and overview maps;Global and overview maps;Carbohydrate metabolism;Amino acid metabolism;Amino acid metabolism	ko01100//Metabolic pathways;ko01200//Carbon metabolism;ko00020//Citrate cycle (TCA cycle);ko00310//Lysine degradation;ko00380//Tryptophan metabolism	K00164;K00164;K00164;K00164;K00164	-	-	-
Pt_transcript_38541	33	8	7	429	329	196	0.97	0.23	0.22	12.01	8.96	5.15	4.201192062	1.80E-07	2.32E-05	--	titin isoform X2 [Anoplophora glabripennis]	Human Diseases;Human Diseases	Cardiovascular diseases;Cardiovascular diseases	ko05410//Hypertrophic cardiomyopathy (HCM);ko05414//Dilated cardiomyopathy (DCM)	K12567;K12567	GO:0044446//intracellular organelle part;GO:0043232//intracellular non-membrane-bounded organelle;GO:0016460//myosin II complex;GO:0044464//cell part;GO:0005694//chromosome;GO:0031974//membrane-enclosed lumen;GO:0015629//actin cytoskeleton;GO:0043231//intracellular membrane-bounded organelle;GO:0031674//I band;GO:0016459//myosin complex;GO:0043226//organelle;GO:0030017//sarcomere;GO:0044424//intr…	GO:0005198//structural molecule activity;GO:0005515//protein binding;GO:0008092//cytoskeletal protein binding;GO:0005488//binding	GO:0060537//muscle tissue development;GO:0044707//single-multicellular organism process;GO:0009888//tissue development;GO:0044699//single-organism process;GO:0048646//anatomical structure formation involved in morphogenesis;GO:0048856//anatomical structure development;GO:0030036//actin cytoskeleton organization;GO:0071840//cellular component organization or biogenesis;GO:0007010//cytoskeleton org…
Pt_transcript_42859	354	163	1524	13	20	6	8.13	3.59	35.58	0.3	0.44	0.13	-5.764680972	1.92E-07	2.45E-05	--	putative RNA-directed DNA polymerase from transposon BS-like Protein [Tribolium castaneum]	-	-	-	-	-	-	-
Pt_transcript_32600	223	96	232	3168	1313	1139	2.79	1.14	2.94	38.33	15.49	12.94	3.280601951	1.94E-07	2.46E-05	--	nesprin-1 isoform X6 [Anoplophora glabripennis]	-	-	-	-	GO:0005634//nucleus;GO:0005622//intracellular;GO:0044422//organelle part;GO:0043231//intracellular membrane-bounded organelle;GO:0044464//cell part;GO:0044425//membrane part;GO:0043227//membrane-bounded organelle;GO:0043226//organelle;GO:0031967//organelle envelope;GO:0043232//intracellular non-membrane-bounded organelle;GO:0044444//cytoplasmic part;GO:0005737//cytoplasm;GO:0044424//intracellular…	GO:0005515//protein binding;GO:0005488//binding;GO:0008092//cytoskeletal protein binding	GO:0032501//multicellular organismal process;GO:0022414//reproductive process;GO:0044767//single-organism developmental process;GO:0044763//single-organism cellular process;GO:0051640//organelle localization;GO:0007010//cytoskeleton organization;GO:0048609//multicellular organismal reproductive process;GO:0030036//actin cytoskeleton organization;GO:0048468//cell development;GO:0016043//cellular c…
Pt_transcript_13063	97	112	96	23	19	32	14.86	15.98	15.09	3.45	2.79	4.46	-2.101825987	1.94E-07	2.46E-05	RpS10b	40S ribosomal protein S10b [Anoplophora glabripennis]	Genetic Information Processing	Translation	ko03010//Ribosome	K02947	GO:0005737//cytoplasm;GO:0015935//small ribosomal subunit;GO:0031982//vesicle;GO:0043227//membrane-bounded organelle;GO:0005912//adherens junction;GO:0070161//anchoring junction;GO:0005840//ribosome;GO:0044422//organelle part;GO:0044424//intracellular part;GO:0032991//macromolecular complex;GO:1990904//ribonucleoprotein complex;GO:0030055//cell-substrate junction;GO:0043231//intracellular membran…	GO:1901363//heterocyclic compound binding;GO:0005198//structural molecule activity;GO:0005488//binding;GO:0003676//nucleic acid binding;GO:0097159//organic cyclic compound binding;GO:0003723//RNA binding	GO:0044248//cellular catabolic process;GO:0046700//heterocycle catabolic process;GO:0043604//amide biosynthetic process;GO:0044265//cellular macromolecule catabolic process;GO:0071840//cellular component organization or biogenesis;GO:0044237//cellular metabolic process;GO:0008152//metabolic process;GO:0044764//multi-organism cellular process;GO:1901566//organonitrogen compound biosynthetic proces…
Pt_transcript_10278	283	321	297	664	581	831	12.85	13.89	13.77	29.26	24.94	34.38	1.128702912	2.02E-07	2.55E-05	HIF1AN	hypoxia-inducible factor 1-alpha inhibitor [Anoplophora glabripennis]	-	-	-	-	GO:0005622//intracellular;GO:0043231//intracellular membrane-bounded organelle;GO:0070013//intracellular organelle lumen;GO:0044464//cell part;GO:0044446//intracellular organelle part;GO:0005634//nucleus;GO:0005623//cell;GO:0044422//organelle part;GO:0043229//intracellular organelle;GO:0044424//intracellular part;GO:0031981//nuclear lumen;GO:0043227//membrane-bounded organelle;GO:0043226//organel…	GO:0019825//oxygen binding;GO:0019904//protein domain specific binding;GO:0003824//catalytic activity;GO:0016705//oxidoreductase activity, acting on paired donors, with incorporation or reduction of molecular oxygen;GO:0005102//receptor binding;GO:0016706//oxidoreductase activity, acting on paired donors, with incorporation or reduction of molecular oxygen, 2-oxoglutarate as one donor, and incorp…	GO:0043412//macromolecule modification;GO:0065007//biological regulation;GO:0010646//regulation of cell communication;GO:0044237//cellular metabolic process;GO:0051147//regulation of muscle cell differentiation;GO:0048731//system development;GO:0050793//regulation of developmental process;GO:0030154//cell differentiation;GO:2000112//regulation of cellular macromolecule biosynthetic process;GO:004…
Pt_transcript_24777	64	46	100	1322	281	1895	2.29	1.57	3.64	45.49	9.42	61.2	3.952457824	2.05E-07	2.58E-05	Cyp4g15	cytochrome P450 4g15-like [Anoplophora glabripennis]	-	-	-	-	-	GO:0046914//transition metal ion binding;GO:0043167//ion binding;GO:0004497//monooxygenase activity;GO:0046906//tetrapyrrole binding;GO:0097159//organic cyclic compound binding;GO:0016713//oxidoreductase activity, acting on paired donors, with incorporation or reduction of molecular oxygen, reduced iron-sulfur protein as one donor, and incorporation of one atom of oxygen;GO:0043169//cation bindin…	GO:0044699//single-organism process;GO:0006629//lipid metabolic process;GO:0044710//single-organism metabolic process;GO:0008202//steroid metabolic process;GO:0008152//metabolic process;GO:0044238//primary metabolic process;GO:1901360//organic cyclic compound metabolic process;GO:0071704//organic substance metabolic process
Pt_transcript_25556	156	139	196	380	331	489	5.08	4.33	6.51	12	10.18	14.5	1.204153303	2.09E-07	2.61E-05	POGLUT2	KDEL motif-containing protein 1-like isoform X1 [Anoplophora glabripennis]	-	-	-	-	GO:0044424//intracellular part;GO:0005623//cell;GO:0044446//intracellular organelle part;GO:0043226//organelle;GO:0005737//cytoplasm;GO:0044422//organelle part;GO:0044464//cell part;GO:0043231//intracellular membrane-bounded organelle;GO:0043227//membrane-bounded organelle;GO:0005622//intracellular;GO:0012505//endomembrane system;GO:0005783//endoplasmic reticulum;GO:0044444//cytoplasmic part;GO:0…	-	-
Pt_transcript_10391	266	241	191	64	42	39	12.6	10.84	9.24	2.94	1.88	1.72	-2.321045443	2.11E-07	2.63E-05	SNX6	sorting nexin-6 [Anoplophora glabripennis]	Cellular Processes	Transport and catabolism	ko04144//Endocytosis	K17920	-	-	-
Pt_transcript_13687	77	93	35	2	0	3	51.14	54.58	24.77	1.32	0	1.78	-5.395527225	2.22E-07	2.74E-05	--		-	-	-	-	-	-	-
Pt_transcript_903	55	29	60	964	186	938	0.63	0.32	0.7	10.81	2.03	9.87	3.782789776	2.23E-07	2.75E-05	yl	vitellogenin 2 [Monochamus alternatus]	-	-	-	-	GO:0005622//intracellular;GO:0005737//cytoplasm;GO:0043231//intracellular membrane-bounded organelle;GO:0044424//intracellular part;GO:0031988//membrane-bounded vesicle;GO:0044464//cell part;GO:0043229//intracellular organelle;GO:0005623//cell;GO:0016020//membrane;GO:0031410//cytoplasmic vesicle;GO:0044444//cytoplasmic part;GO:0043227//membrane-bounded organelle;GO:0031982//vesicle;GO:0016023//cy…	-	GO:0032501//multicellular organismal process;GO:0044699//single-organism process
Pt_transcript_43730	445	312	1044	76	35	45	15.26	10.2	36.47	2.53	1.14	1.41	-3.607738044	2.27E-07	2.79E-05	polo	serine/threonine-protein kinase polo [Anoplophora glabripennis]	Environmental Information Processing;Cellular Processes;Cellular Processes;Organismal Systems	Signal transduction;Cell growth and death;Cell growth and death;Endocrine system	ko04068//FoxO signaling pathway;ko04110//Cell cycle;ko04114//Oocyte meiosis;ko04914//Progesterone-mediated oocyte maturation	K06631;K06631;K06631;K06631	GO:0070013//intracellular organelle lumen;GO:0044428//nuclear part;GO:0005623//cell;GO:0000940//condensed chromosome outer kinetochore;GO:0005737//cytoplasm;GO:0099513//polymeric cytoskeletal fiber;GO:0012505//endomembrane system;GO:0005876//spindle microtubule;GO:0044444//cytoplasmic part;GO:0098687//chromosomal region;GO:0000775//chromosome, centromeric region;GO:0051233//spindle midzone;GO:000…	GO:0097159//organic cyclic compound binding;GO:0016301//kinase activity;GO:0016772//transferase activity, transferring phosphorus-containing groups;GO:1901363//heterocyclic compound binding;GO:0005515//protein binding;GO:0036094//small molecule binding;GO:0016773//phosphotransferase activity, alcohol group as acceptor;GO:0019900//kinase binding;GO:0004672//protein kinase activity;GO:0008092//cyto…	GO:0050767//regulation of neurogenesis;GO:0042221//response to chemical;GO:0045132//meiotic chromosome segregation;GO:0000226//microtubule cytoskeleton organization;GO:0034502//protein localization to chromosome;GO:0070271//protein complex biogenesis;GO:0051252//regulation of RNA metabolic process;GO:0031401//positive regulation of protein modification process;GO:0051347//positive regulation of t…
Pt_transcript_10137	6739	1806	5352	496	222	521	299.11	76.32	242.15	21.4	9.32	21.06	-3.576159162	2.29E-07	2.80E-05	flz	proclotting enzyme-like isoform X1 [Anoplophora glabripennis]	-	-	-	-	-	GO:0070011//peptidase activity, acting on L-amino acid peptides;GO:0016787//hydrolase activity;GO:0003824//catalytic activity;GO:0008233//peptidase activity;GO:0004175//endopeptidase activity	GO:0071704//organic substance metabolic process;GO:0043170//macromolecule metabolic process;GO:0044238//primary metabolic process;GO:0008152//metabolic process;GO:0019538//protein metabolic process
Pt_transcript_15068	55	36	77	408	229	806	0.74	0.46	1.04	5.3	2.9	9.81	3.007227544	2.40E-07	2.92E-05	Eif4enif1	LOW QUALITY PROTEIN: eukaryotic translation initiation factor 4E transporter [Anoplophora glabripennis]	-	-	-	-	GO:0005623//cell;GO:0044424//intracellular part;GO:0005622//intracellular;GO:0044464//cell part	GO:0005488//binding	GO:0009987//cellular process;GO:0044763//single-organism cellular process;GO:0009058//biosynthetic process;GO:0048523//negative regulation of cellular process;GO:0050794//regulation of cellular process;GO:0034645//cellular macromolecule biosynthetic process;GO:1901564//organonitrogen compound metabolic process;GO:0009059//macromolecule biosynthetic process;GO:0043043//peptide biosynthetic process…
Pt_transcript_6325	305	53	62	2	0	1	7.9	1.31	1.65	0.06	0	0.03	-6.914883386	2.53E-07	3.06E-05	--	uncharacterized protein LOC108913929 [Anoplophora glabripennis]	-	-	-	-	-	-	-
Pt_transcript_48180	29	13	14	103	347	560	2.48	1.08	1.26	8.34	27.33	42.53	4.020063556	2.56E-07	3.09E-05	EDF1	endothelial differentiation-related factor 1 [Anoplophora glabripennis]	-	-	-	-	-	-	-
Pt_transcript_32	33030	15443	25328	4821	4269	3014	210.11	93.98	163.74	29.82	25.74	17.5	-2.67883072	2.62E-07	3.14E-05	--	titin isoform X1 [Anoplophora glabripennis]	-	-	-	-	-	-	-
Pt_transcript_40107	13	18	33	874	93	1067	0.72	0.96	1.8	45.36	4.72	52.01	4.874610441	2.63E-07	3.14E-05	HNRNPM	myelin expression factor 2 [Anoplophora glabripennis]	-	-	-	-	GO:0043226//organelle;GO:0031974//membrane-enclosed lumen;GO:0044464//cell part;GO:0044424//intracellular part;GO:0044451//nucleoplasm part;GO:0005622//intracellular;GO:0044427//chromosomal part;GO:0032991//macromolecular complex;GO:0031981//nuclear lumen;GO:0043232//intracellular non-membrane-bounded organelle;GO:0070013//intracellular organelle lumen;GO:0043231//intracellular membrane-bounded o…	GO:0003729//mRNA binding;GO:0003676//nucleic acid binding;GO:0097159//organic cyclic compound binding;GO:1901363//heterocyclic compound binding;GO:0005488//binding;GO:0003723//RNA binding;GO:0044822//poly(A) RNA binding	GO:1902580//single-organism cellular localization;GO:0007028//cytoplasm organization;GO:0071840//cellular component organization or biogenesis;GO:0048477//oogenesis;GO:0022414//reproductive process;GO:0048731//system development;GO:0007316//pole plasm RNA localization;GO:0000578//embryonic axis specification;GO:0033036//macromolecule localization;GO:0007276//gamete generation;GO:0022607//cellular…
Pt_transcript_26344	106	53	70	7	4	1	3.26	1.56	2.19	0.21	0.13	0.03	-4.243817268	2.70E-07	3.21E-05	CycC	cyclin-C isoform X2 [Anoplophora glabripennis]	-	-	-	-	GO:1990234//transferase complex;GO:0043233//organelle lumen;GO:0044464//cell part;GO:1902554//serine/threonine protein kinase complex;GO:0005622//intracellular;GO:0070013//intracellular organelle lumen;GO:0044424//intracellular part;GO:0005623//cell;GO:1902911//protein kinase complex;GO:1902494//catalytic complex;GO:0044428//nuclear part;GO:0000307//cyclin-dependent protein kinase holoenzyme comp…	GO:0019899//enzyme binding;GO:0004842//ubiquitin-protein transferase activity;GO:0005488//binding;GO:0030234//enzyme regulator activity;GO:0003824//catalytic activity;GO:0019207//kinase regulator activity;GO:0019900//kinase binding;GO:0098772//molecular function regulator;GO:0000988//transcription factor activity, protein binding;GO:0016740//transferase activity;GO:0019787//ubiquitin-like protein…	GO:0019438//aromatic compound biosynthetic process;GO:0044770//cell cycle phase transition;GO:0007178//transmembrane receptor protein serine/threonine kinase signaling pathway;GO:0003002//regionalization;GO:0046483//heterocycle metabolic process;GO:0044763//single-organism cellular process;GO:0007165//signal transduction;GO:0032774//RNA biosynthetic process;GO:0007049//cell cycle;GO:0007154//cell…
Pt_transcript_2312	627	679	922	241	154	158	9.87	10.22	14.77	3.69	2.3	2.27	-2.077358883	2.71E-07	3.21E-05	ncapd2	PREDICTED: LOW QUALITY PROTEIN: condensin complex subunit 1 [Aethina tumida]	-	-	-	-	-	-	-
Pt_transcript_13268	35	11	9	680	119	940	6.51	1.91	1.72	121.52	20.73	158.01	4.888082737	2.81E-07	3.31E-05	--	odorant-binding protein 27, partial [Monochamus alternatus]	-	-	-	-	-	-	-
Pt_transcript_22978	110	284	73	5	0	2	3.57	8.76	2.41	0.17	0	0.08	-5.881664619	2.86E-07	3.36E-05	FAF1	FAS-associated factor 1 [Anoplophora glabripennis]	Organismal Systems;Cellular Processes	Immune system;Cell growth and death	ko04624//Toll and Imd signaling pathway;ko04217//Necroptosis	K20703;K20703	GO:0005737//cytoplasm;GO:0012505//endomembrane system;GO:0044444//cytoplasmic part;GO:0005622//intracellular;GO:0032991//macromolecular complex;GO:0043234//protein complex;GO:0044464//cell part;GO:0043227//membrane-bounded organelle;GO:0043229//intracellular organelle;GO:0043226//organelle;GO:0044424//intracellular part;GO:0043231//intracellular membrane-bounded organelle;GO:0005623//cell	GO:0044389//ubiquitin-like protein ligase binding;GO:0005515//protein binding;GO:0005488//binding;GO:0008134//transcription factor binding;GO:0019899//enzyme binding;GO:0032182//ubiquitin-like protein binding;GO:0019900//kinase binding	GO:0033036//macromolecule localization;GO:0051641//cellular localization;GO:0090317//negative regulation of intracellular protein transport;GO:0002832//negative regulation of response to biotic stimulus;GO:1904950//negative regulation of establishment of protein localization;GO:0032102//negative regulation of response to external stimulus;GO:0009889//regulation of biosynthetic process;GO:0043254/…
Pt_transcript_25523	563	675	553	206	160	242	4.83	5.53	4.82	1.72	1.3	1.9	-1.62544157	2.89E-07	3.38E-05	ATP10D	probable phospholipid-transporting ATPase VD isoform X2 [Anoplophora glabripennis]	-	-	-	-	-	-	-
Pt_transcript_11923	626	11	574	18774	72013	30343	48.54	0.83	45.46	1408.48	5265.6	2138.1	6.538011618	3.04E-07	3.53E-05	--	histidine-rich glycoprotein [Anoplophora glabripennis]	-	-	-	-	-	-	-
Pt_transcript_14675	15	12	11	249	75	979	0.47	0.36	0.36	7.37	2.17	27.2	4.948318148	3.35E-07	3.88E-05	Cyp6a8	cytochrome P450 6a8-like [Anoplophora glabripennis]	-	-	-	-	-	GO:0005488//binding;GO:0043169//cation binding;GO:0046872//metal ion binding;GO:0016491//oxidoreductase activity;GO:0043167//ion binding;GO:0003824//catalytic activity	-
Pt_transcript_46494	172	962	74	3	3	0	4.31	23	1.89	0.09	0.08	0	-7.424289813	3.38E-07	3.90E-05	GNAQ	guanine nucleotide-binding protein G(q) subunit alpha isoform X1 [Anoplophora glabripennis]	Human Diseases;Human Diseases;Human Diseases;Human Diseases;Environmental Information Processing;Environmental Information Processing;Organismal Systems;Environmental Information Processing;Organismal Systems;Organismal Systems;Organismal Systems;Human Diseases;Organismal Systems;Human Diseases;Environmental Information Processing;Organismal Systems;Organismal Systems;Environmental Information Pr…	Cancers;Infectious diseases;Neurodegenerative diseases;Neurodegenerative diseases;Signal transduction;Signal transduction;Circulatory system;Signal transduction;Endocrine system;Endocrine system;Nervous system;Infectious diseases;Immune system;Endocrine and metabolic diseases;Signal transduction;Endocrine system;Circulatory system;Signal transduction;Nervous system;Endocrine system;Endocrine syst…	ko05200//Pathways in cancer;ko05163//Human cytomegalovirus infection;ko05016//Huntington disease;ko05010//Alzheimer disease;ko04015//Rap1 signaling pathway;ko04022//cGMP - PKG signaling pathway;ko04261//Adrenergic signaling in cardiomyocytes;ko04071//Sphingolipid signaling pathway;ko04922//Glucagon signaling pathway;ko04921//Oxytocin signaling pathway;ko04728//Dopaminergic synapse;ko05142//Chagas…	K04634;K04634;K04634;K04634;K04634;K04634;K04634;K04634;K04634;K04634;K04634;K04634;K04634;K04634;K04634;K04634;K04634;K04634;K04634;K04634;K04634;K04634;K04634;K04634;K04634;K04634;K04634;K04634;K04634;K04634;K04634;K04634;K04634;K04634;K04634;K04634;K04634;K04634;K04634;K04634;K04634;K04634	-	-	-
Pt_transcript_10423	94	116	223	689	711	743	4.45	5.21	10.72	31.53	31.74	31.93	2.223807522	3.41E-07	3.91E-05	D2hgdh	D-2-hydroxyglutarate dehydrogenase, mitochondrial-like [Anoplophora glabripennis]	-	-	-	-	GO:0043227//membrane-bounded organelle;GO:0044464//cell part;GO:0043229//intracellular organelle;GO:0044424//intracellular part;GO:0043231//intracellular membrane-bounded organelle;GO:0043226//organelle;GO:0005623//cell;GO:0005622//intracellular	GO:0016614//oxidoreductase activity, acting on CH-OH group of donors;GO:0016491//oxidoreductase activity;GO:0003824//catalytic activity	GO:0044710//single-organism metabolic process;GO:0043170//macromolecule metabolic process;GO:0044699//single-organism process;GO:0044238//primary metabolic process;GO:0071704//organic substance metabolic process;GO:0010035//response to inorganic substance;GO:0050896//response to stimulus;GO:0010038//response to metal ion;GO:0042221//response to chemical;GO:0008152//metabolic process;GO:0019538//p…
Pt_transcript_28457	36	42	52	141	127	229	0.33	0.36	0.47	1.23	1.07	1.86	1.842458723	3.44E-07	3.93E-05	SPATA20	spermatogenesis-associated protein 20 isoform X1 [Anoplophora glabripennis]	-	-	-	-	-	-	-
Pt_transcript_25286	136	123	164	642	324	785	4.51	3.89	5.55	20.64	10.17	23.68	1.965726369	3.69E-07	4.20E-05	--	heterogeneous nuclear ribonucleoprotein A3 homolog 1 isoform X2 [Anoplophora glabripennis]	-	-	-	-	-	-	-
Pt_transcript_46359	246	220	123	30	21	41	3.76	3.21	1.91	0.45	0.31	0.58	-2.728326676	3.73E-07	4.22E-05	LanB2	laminin subunit gamma-1-like isoform X1 [Anoplophora glabripennis]	Human Diseases;Human Diseases;Environmental Information Processing;Cellular Processes;Human Diseases;Human Diseases;Human Diseases;Environmental Information Processing;Human Diseases	Cancers;Infectious diseases;Signal transduction;Cellular community - eukaryotes;Infectious diseases;Cancers;Infectious diseases;Signaling molecules and interaction;Neurodegenerative diseases	ko05200//Pathways in cancer;ko05165//Human papillomavirus infection;ko04151//PI3K-Akt signaling pathway;ko04510//Focal adhesion;ko05145//Toxoplasmosis;ko05222//Small cell lung cancer;ko05146//Amoebiasis;ko04512//ECM-receptor interaction;ko05020//Prion diseases	K05635;K05635;K05635;K05635;K05635;K05635;K05635;K05635;K05635	-	-	-
Pt_transcript_27055	29	22	24	98	67	129	0.37	0.27	0.31	1.18	0.79	1.47	1.856409146	3.78E-07	4.27E-05	EGT	UDP-glucuronosyltransferase 1-9-like isoform X2 [Anoplophora glabripennis]	Metabolism;Organismal Systems;Metabolism;Metabolism;Human Diseases;Metabolism;Metabolism;Metabolism;Metabolism;Metabolism;Metabolism	Global and overview maps;Digestive system;Xenobiotics biodegradation and metabolism;Carbohydrate metabolism;Cancers;Metabolism of cofactors and vitamins;Xenobiotics biodegradation and metabolism;Carbohydrate metabolism;Xenobiotics biodegradation and metabolism;Metabolism of cofactors and vitamins;Lipid metabolism	ko01100//Metabolic pathways;ko04976//Bile secretion;ko00983//Drug metabolism - other enzymes;ko00040//Pentose and glucuronate interconversions;ko05204//Chemical carcinogenesis;ko00860//Porphyrin and chlorophyll metabolism;ko00980//Metabolism of xenobiotics by cytochrome P450;ko00053//Ascorbate and aldarate metabolism;ko00982//Drug metabolism - cytochrome P450;ko00830//Retinol metabolism;ko00140//…	K00699;K00699;K00699;K00699;K00699;K00699;K00699;K00699;K00699;K00699;K00699	-	-	-
Pt_transcript_40014	2	0	0	49	49	155	0.3	0	0	7.07	6.9	21.04	6.866660751	3.88E-07	4.35E-05	--	cuticle protein 16.5-like [Anoplophora glabripennis]	-	-	-	-	-	-	-
Pt_transcript_16262	240	219	453	40	26	12	3.42	2.99	6.57	0.56	0.36	0.16	-3.587187166	4.15E-07	4.63E-05	olf413	MOXD1 homolog 2 [Anoplophora glabripennis]	-	-	-	-	GO:0044464//cell part;GO:0044421//extracellular region part;GO:0005623//cell;GO:0005737//cytoplasm;GO:0043226//organelle;GO:0044444//cytoplasmic part;GO:0043227//membrane-bounded organelle;GO:0031090//organelle membrane;GO:0044422//organelle part;GO:0005576//extracellular region;GO:0044424//intracellular part;GO:0005622//intracellular;GO:0016020//membrane	GO:0046914//transition metal ion binding;GO:0005488//binding;GO:0043167//ion binding;GO:0046872//metal ion binding;GO:0003824//catalytic activity;GO:0016491//oxidoreductase activity;GO:0004497//monooxygenase activity;GO:0043169//cation binding	GO:0044699//single-organism process;GO:0008152//metabolic process;GO:0044710//single-organism metabolic process
Pt_transcript_28637	13	18	14	82	96	67	0.51	0.69	0.58	3.09	3.51	2.36	2.331621491	4.15E-07	4.63E-05	Hsc70-4	heat shock 70 kDa protein cognate 1-like [Diaphorina citri]	Cellular Processes;Genetic Information Processing;Environmental Information Processing;Human Diseases;Genetic Information Processing;Human Diseases;Human Diseases;Human Diseases;Organismal Systems;Organismal Systems;Human Diseases;Organismal Systems;Human Diseases	Transport and catabolism;Folding, sorting and degradation;Signal transduction;Infectious diseases;Transcription;Infectious diseases;Infectious diseases;Infectious diseases;Aging;Endocrine system;Infectious diseases;Immune system;Neurodegenerative diseases	ko04144//Endocytosis;ko04141//Protein processing in endoplasmic reticulum;ko04010//MAPK signaling pathway;ko05169//Epstein-Barr virus infection;ko03040//Spliceosome;ko05164//Influenza A;ko05145//Toxoplasmosis;ko05162//Measles;ko04213//Longevity regulating pathway - multiple species;ko04915//Estrogen signaling pathway;ko05134//Legionellosis;ko04612//Antigen processing and presentation;ko05020//Pri…	K03283;K03283;K03283;K03283;K03283;K03283;K03283;K03283;K03283;K03283;K03283;K03283;K03283	GO:0044433//cytoplasmic vesicle part;GO:0030665//clathrin-coated vesicle membrane;GO:0044446//intracellular organelle part;GO:0005634//nucleus;GO:0070161//anchoring junction;GO:0031967//organelle envelope;GO:0005886//plasma membrane;GO:0031090//organelle membrane;GO:0019866//organelle inner membrane;GO:0030529//intracellular ribonucleoprotein complex;GO:0043231//intracellular membrane-bounded org…	GO:0097367//carbohydrate derivative binding;GO:0001882//nucleoside binding;GO:0005488//binding;GO:0097159//organic cyclic compound binding;GO:0008289//lipid binding;GO:0003823//antigen binding;GO:0016787//hydrolase activity;GO:0016462//pyrophosphatase activity;GO:0016627//oxidoreductase activity, acting on the CH-CH group of donors;GO:0023023//MHC protein complex binding;GO:0005515//protein bindi…	GO:0065008//regulation of biological quality;GO:0048666//neuron development;GO:0007338//single fertilization;GO:0031326//regulation of cellular biosynthetic process;GO:0010468//regulation of gene expression;GO:0048518//positive regulation of biological process;GO:0051171//regulation of nitrogen compound metabolic process;GO:0000902//cell morphogenesis;GO:0016192//vesicle-mediated transport;GO:000…
Pt_transcript_18730	85	283	232	9	18	9	2.31	7.26	6.34	0.24	0.48	0.22	-4.081129269	4.27E-07	4.74E-05	--	unnamed protein product [Heligmosomoides polygyrus]	-	-	-	-	-	-	GO:0051707//response to other organism;GO:0050896//response to stimulus;GO:0051704//multi-organism process;GO:0009605//response to external stimulus;GO:0009607//response to biotic stimulus;GO:0009620//response to fungus;GO:0001906//cell killing;GO:0043207//response to external biotic stimulus
Pt_transcript_7031	1181	984	1485	441	243	329	33.74	26.82	43.19	12.24	6.57	8.58	-1.921390165	4.49E-07	4.96E-05	vas	ATP-dependent RNA helicase vasa [Anoplophora glabripennis]	-	-	-	-	GO:0044446//intracellular organelle part;GO:0032991//macromolecular complex;GO:0030529//intracellular ribonucleoprotein complex;GO:0044422//organelle part;GO:0044424//intracellular part;GO:0044464//cell part;GO:0005737//cytoplasm;GO:0016020//membrane;GO:0098687//chromosomal region;GO:0044444//cytoplasmic part;GO:0005622//intracellular;GO:0036464//cytoplasmic ribonucleoprotein granule;GO:0043228//…	GO:0032550//purine ribonucleoside binding;GO:0097159//organic cyclic compound binding;GO:0003724//RNA helicase activity;GO:0003676//nucleic acid binding;GO:0016817//hydrolase activity, acting on acid anhydrides;GO:0044822//poly(A) RNA binding;GO:0032549//ribonucleoside binding;GO:0001882//nucleoside binding;GO:0097367//carbohydrate derivative binding;GO:0017111//nucleoside-triphosphatase activity…	GO:0022402//cell cycle process;GO:0051246//regulation of protein metabolic process;GO:0044767//single-organism developmental process;GO:0010604//positive regulation of macromolecule metabolic process;GO:0044763//single-organism cellular process;GO:0043170//macromolecule metabolic process;GO:0032501//multicellular organismal process;GO:0007281//germ cell development;GO:0048469//cell maturation;GO:…
Pt_transcript_23832	3	2	4	1221	3	1497	0.06	0.03	0.08	19.41	0.06	22.33	7.941824386	5.07E-07	5.58E-05	--		-	-	-	-	-	-	-
Pt_transcript_18663	40	32	42	3	5	6	1.09	0.84	1.15	0.09	0.15	0.15	-2.981384322	5.19E-07	5.67E-05	--	transmembrane protein 214 [Anoplophora glabripennis]	-	-	-	-	-	-	-
Pt_transcript_4675	521	508	436	1129	1373	1494	11.15	10.38	9.5	23.48	27.83	29.17	1.374966608	5.20E-07	5.67E-05	OLFML2B	uncharacterized protein LOC108911691 [Anoplophora glabripennis]	-	-	-	-	-	-	-
Pt_transcript_2494	79	57	54	177	168	204	1.29	0.89	0.9	2.79	2.57	3.01	1.442297272	5.22E-07	5.67E-05	TBC1D16	TBC1 domain family member 16 [Anoplophora glabripennis]	-	-	-	-	-	-	-
Pt_transcript_7306	1074	2626	923	19069	9726	36691	35.41	82.52	30.98	610.1	303.29	1102.04	3.75857513	5.34E-07	5.78E-05	Hsp68	heat shock protein 70 [Monochamus alternatus]	Cellular Processes;Genetic Information Processing;Environmental Information Processing;Human Diseases;Genetic Information Processing;Human Diseases;Human Diseases;Human Diseases;Organismal Systems;Organismal Systems;Human Diseases;Organismal Systems;Human Diseases	Transport and catabolism;Folding, sorting and degradation;Signal transduction;Infectious diseases;Transcription;Infectious diseases;Infectious diseases;Infectious diseases;Aging;Endocrine system;Infectious diseases;Immune system;Neurodegenerative diseases	ko04144//Endocytosis;ko04141//Protein processing in endoplasmic reticulum;ko04010//MAPK signaling pathway;ko05169//Epstein-Barr virus infection;ko03040//Spliceosome;ko05164//Influenza A;ko05145//Toxoplasmosis;ko05162//Measles;ko04213//Longevity regulating pathway - multiple species;ko04915//Estrogen signaling pathway;ko05134//Legionellosis;ko04612//Antigen processing and presentation;ko05020//Pri…	K03283;K03283;K03283;K03283;K03283;K03283;K03283;K03283;K03283;K03283;K03283;K03283;K03283	GO:0032991//macromolecular complex;GO:0043234//protein complex;GO:0043231//intracellular membrane-bounded organelle;GO:0043232//intracellular non-membrane-bounded organelle;GO:0043229//intracellular organelle;GO:0044424//intracellular part;GO:0005623//cell;GO:0005622//intracellular;GO:0043226//organelle;GO:0043228//non-membrane-bounded organelle;GO:0043227//membrane-bounded organelle;GO:0044464//…	GO:1901363//heterocyclic compound binding;GO:0036094//small molecule binding;GO:0032550//purine ribonucleoside binding;GO:0005515//protein binding;GO:0097159//organic cyclic compound binding;GO:0005488//binding;GO:0032549//ribonucleoside binding;GO:0001883//purine nucleoside binding;GO:0097367//carbohydrate derivative binding;GO:0001882//nucleoside binding	GO:0033554//cellular response to stress;GO:0044767//single-organism developmental process;GO:0044763//single-organism cellular process;GO:0001101//response to acid chemical;GO:0030154//cell differentiation;GO:0009628//response to abiotic stimulus;GO:0044237//cellular metabolic process;GO:0071704//organic substance metabolic process;GO:0006950//response to stress;GO:0044707//single-multicellular o…
Pt_transcript_6923	4079	4093	3954	8834	9288	8884	113.82	108.94	112.3	239.35	245.24	225.93	1.084455794	5.40E-07	5.82E-05	ABCF2	ATP-binding cassette sub-family F member 2 [Anoplophora glabripennis]	-	-	-	-	GO:0043226//organelle;GO:0044464//cell part;GO:0005623//cell;GO:0043231//intracellular membrane-bounded organelle;GO:0043229//intracellular organelle;GO:0043227//membrane-bounded organelle;GO:0005622//intracellular;GO:0044424//intracellular part;GO:0032991//macromolecular complex;GO:0043234//protein complex	GO:0043492//ATPase activity, coupled to movement of substances;GO:0015405//P-P-bond-hydrolysis-driven transmembrane transporter activity;GO:0001883//purine nucleoside binding;GO:0032549//ribonucleoside binding;GO:0003824//catalytic activity;GO:0042626//ATPase activity, coupled to transmembrane movement of substances;GO:1901363//heterocyclic compound binding;GO:0016462//pyrophosphatase activity;GO…	GO:0051181//cofactor transport;GO:0051234//establishment of localization;GO:0006810//transport;GO:0044765//single-organism transport;GO:1902578//single-organism localization;GO:0051179//localization;GO:0044699//single-organism process
Pt_transcript_31239	123	143	104	985	465	508	4.31	4.78	3.73	33.44	15.41	16.21	2.34337456	6.02E-07	6.46E-05	MYLK	uncharacterized protein LOC108913037 isoform X6 [Anoplophora glabripennis]	Human Diseases;Human Diseases	Cardiovascular diseases;Cardiovascular diseases	ko05410//Hypertrophic cardiomyopathy (HCM);ko05414//Dilated cardiomyopathy (DCM)	K12567;K12567	GO:0044449//contractile fiber part;GO:0043228//non-membrane-bounded organelle;GO:0044464//cell part;GO:0005622//intracellular;GO:0043232//intracellular non-membrane-bounded organelle;GO:0031674//I band;GO:0030017//sarcomere;GO:0043229//intracellular organelle;GO:0043292//contractile fiber;GO:0005737//cytoplasm;GO:0030016//myofibril;GO:0043226//organelle;GO:0044444//cytoplasmic part;GO:0005623//ce…	GO:0008092//cytoskeletal protein binding;GO:0005515//protein binding;GO:0005488//binding	-
Pt_transcript_25859	103	112	142	22	20	39	1.51	1.56	2.11	0.31	0.28	0.52	-2.222392421	6.11E-07	6.53E-05	CIDEA	uncharacterized protein LOC108913936 [Anoplophora glabripennis]	-	-	-	-	-	-	-
Pt_transcript_41650	0	0	0	232	363	14	0	0	0	3.17	4.83	0.19	11.41468524	6.57E-07	6.99E-05	--	uncharacterized protein LOC108905816 isoform X2 [Anoplophora glabripennis]	-	-	-	-	GO:0044422//organelle part;GO:0005737//cytoplasm;GO:0044424//intracellular part;GO:0012505//endomembrane system;GO:0043231//intracellular membrane-bounded organelle;GO:0031975//envelope;GO:0031967//organelle envelope;GO:0005622//intracellular;GO:0044446//intracellular organelle part;GO:0044428//nuclear part;GO:0005634//nucleus;GO:0005635//nuclear envelope;GO:0043226//organelle;GO:0005623//cell;GO…	GO:0005515//protein binding;GO:0008092//cytoskeletal protein binding;GO:0005488//binding	GO:0051234//establishment of localization;GO:0071840//cellular component organization or biogenesis;GO:0051179//localization;GO:1902589//single-organism organelle organization;GO:0051641//cellular localization;GO:0006996//organelle organization;GO:0044767//single-organism developmental process;GO:0044699//single-organism process;GO:0044763//single-organism cellular process;GO:0051640//organelle l…
Pt_transcript_6989	162	170	221	59	48	74	4.56	4.56	6.33	1.63	1.28	1.91	-1.680501787	6.63E-07	7.03E-05	ANO10	anoctamin-10 isoform X1 [Anoplophora glabripennis]	-	-	-	-	GO:0044425//membrane part;GO:0016020//membrane;GO:0031224//intrinsic component of membrane	-	GO:0006810//transport;GO:0044699//single-organism process;GO:1902578//single-organism localization;GO:0051234//establishment of localization;GO:0044765//single-organism transport;GO:0006811//ion transport;GO:0051179//localization
Pt_transcript_8460	797	620	990	70	158	142	26.8	19.86	33.91	2.31	5.05	4.37	-2.780039742	6.95E-07	7.34E-05	--	uncharacterized protein LOC108906278 isoform X1 [Anoplophora glabripennis]	Organismal Systems	Environmental adaptation	ko04711//Circadian rhythm - fly	K12114	GO:0043227//membrane-bounded organelle;GO:0043229//intracellular organelle;GO:0005623//cell;GO:0044464//cell part;GO:0044424//intracellular part;GO:0043226//organelle;GO:0005622//intracellular;GO:0043231//intracellular membrane-bounded organelle	GO:0003676//nucleic acid binding;GO:0000981//RNA polymerase II transcription factor activity, sequence-specific DNA binding;GO:0000982//transcription factor activity, RNA polymerase II core promoter proximal region sequence-specific binding;GO:0044212//transcription regulatory region DNA binding;GO:0003700//transcription factor activity, sequence-specific DNA binding;GO:0000975//regulatory region…	GO:0019438//aromatic compound biosynthetic process;GO:0007399//nervous system development;GO:0060255//regulation of macromolecule metabolic process;GO:0090304//nucleic acid metabolic process;GO:0044238//primary metabolic process;GO:0046483//heterocycle metabolic process;GO:0048699//generation of neurons;GO:0019222//regulation of metabolic process;GO:0009058//biosynthetic process;GO:0018130//heter…
Pt_transcript_8619	982	711	941	2641	3241	2438	33.98	23.46	33.17	88.65	106.04	76.84	1.583369419	7.00E-07	7.36E-05	Mal-B1	4F2 cell-surface antigen heavy chain-like [Anoplophora glabripennis]	-	-	-	-	GO:0005623//cell;GO:0043229//intracellular organelle;GO:0044424//intracellular part;GO:0005622//intracellular;GO:0044464//cell part;GO:0016020//membrane;GO:0043227//membrane-bounded organelle;GO:0043226//organelle;GO:0043231//intracellular membrane-bounded organelle	GO:0003824//catalytic activity;GO:0016787//hydrolase activity;GO:0005488//binding	GO:0015711//organic anion transport;GO:0015849//organic acid transport;GO:0051234//establishment of localization;GO:0006820//anion transport;GO:0071702//organic substance transport;GO:0044763//single-organism cellular process;GO:0006811//ion transport;GO:0046942//carboxylic acid transport;GO:0006810//transport;GO:1902578//single-organism localization;GO:0044765//single-organism transport;GO:00068…
Pt_transcript_44446	3	4	4	126	20	140	0.16	0.2	0.21	6.33	0.98	6.61	4.610053482	7.13E-07	7.47E-05	Tret1	facilitated trehalose transporter Tret1-2 homolog [Anoplophora glabripennis]	-	-	-	-	-	-	-
Pt_transcript_12986	407	472	489	197	163	213	57.05	62.17	70.4	26.63	21.48	27.06	-1.33488223	7.21E-07	7.52E-05	SmD3	small nuclear ribonucleoprotein Sm D3 [Anoplophora glabripennis]	Genetic Information Processing;Human Diseases	Transcription;Immune diseases	ko03040//Spliceosome;ko05322//Systemic lupus erythematosus	K11088;K11088	GO:0034708//methyltransferase complex;GO:0044444//cytoplasmic part;GO:0043231//intracellular membrane-bounded organelle;GO:0030529//intracellular ribonucleoprotein complex;GO:0031982//vesicle;GO:0043229//intracellular organelle;GO:1990234//transferase complex;GO:0097525//spliceosomal snRNP complex;GO:0005634//nucleus;GO:0044422//organelle part;GO:0031988//membrane-bounded vesicle;GO:0044424//intr…	GO:0005488//binding;GO:0016667//oxidoreductase activity, acting on a sulfur group of donors;GO:0003676//nucleic acid binding;GO:0097159//organic cyclic compound binding;GO:1901363//heterocyclic compound binding;GO:0016670//oxidoreductase activity, acting on a sulfur group of donors, oxygen as acceptor;GO:0016491//oxidoreductase activity;GO:0005515//protein binding;GO:0003723//RNA binding;GO:00038…	GO:0043933//macromolecular complex subunit organization;GO:0048469//cell maturation;GO:0032501//multicellular organismal process;GO:0000375//RNA splicing, via transesterification reactions;GO:0000578//embryonic axis specification;GO:1901576//organic substance biosynthetic process;GO:0007314//oocyte anterior/posterior axis specification;GO:0006996//organelle organization;GO:0008595//anterior/poste…
Pt_transcript_20232	81	59	63	18	12	16	2.57	1.81	2.04	0.57	0.36	0.48	-2.186878135	7.75E-07	8.05E-05	Sla2	tensin-4 isoform X3 [Anoplophora glabripennis]	-	-	-	-	-	GO:0030674//protein binding, bridging;GO:0060090//binding, bridging;GO:0005515//protein binding;GO:0005488//binding	GO:0009987//cellular process;GO:0051716//cellular response to stimulus;GO:0065007//biological regulation;GO:0035556//intracellular signal transduction;GO:0023052//signaling;GO:0031929//TOR signaling;GO:0007165//signal transduction;GO:0050789//regulation of biological process;GO:0007154//cell communication;GO:0044763//single-organism cellular process;GO:0050896//response to stimulus;GO:0044700//si…
Pt_transcript_33715	66	99	64	351	233	302	0.67	0.96	0.66	3.44	2.23	2.78	1.883603743	7.93E-07	8.16E-05	gprs	serine-enriched protein isoform X1 [Anoplophora glabripennis]	-	-	-	-	-	-	-
Pt_transcript_28279	28	20	20	0	0	0	0.4	0.28	0.29	0	0	0	-8.336878436	7.93E-07	8.16E-05	WDR24	GATOR complex protein WDR24 [Anoplophora glabripennis]	Environmental Information Processing	Signal transduction	ko04150//mTOR signaling pathway	K20408	-	-	-
Pt_transcript_26640	13	15	15	81	43	96	0.39	0.43	0.45	2.34	1.21	2.6	2.275757913	7.97E-07	8.16E-05	--	uncharacterized protein LOC111510208 isoform X1 [Leptinotarsa decemlineata]	-	-	-	-	-	-	-
Pt_transcript_34643	131	99	350	15	14	23	5.1	3.67	13.89	0.57	0.52	0.82	-3.568503318	7.98E-07	8.16E-05	nesd	protein nessun dorma [Anoplophora glabripennis]	-	-	-	-	GO:0005576//extracellular region;GO:0044421//extracellular region part;GO:0045171//intercellular bridge;GO:0005623//cell;GO:0045172//germline ring canal;GO:0044464//cell part	GO:0005488//binding	GO:0050789//regulation of biological process;GO:0009987//cellular process;GO:0065007//biological regulation;GO:0044699//single-organism process;GO:0044763//single-organism cellular process;GO:0050794//regulation of cellular process
Pt_transcript_16626	676	16	1421	8	5	5	41.74	0.99	89.54	0.49	0.32	0.3	-6.896782396	8.26E-07	8.36E-05	Idgf4	chitinase-like protein Idgf4 [Anoplophora glabripennis]	Metabolism;Metabolism	Global and overview maps;Carbohydrate metabolism	ko01100//Metabolic pathways;ko00520//Amino sugar and nucleotide sugar metabolism	K01183;K01183	GO:0005576//extracellular region;GO:0044421//extracellular region part	GO:0003824//catalytic activity;GO:0016787//hydrolase activity;GO:0004553//hydrolase activity, hydrolyzing O-glycosyl compounds;GO:0097367//carbohydrate derivative binding;GO:0016798//hydrolase activity, acting on glycosyl bonds;GO:0005488//binding	GO:0008152//metabolic process;GO:0007275//multicellular organism development;GO:0048856//anatomical structure development;GO:0006032//chitin catabolic process;GO:0006040//amino sugar metabolic process;GO:0006026//aminoglycan catabolic process;GO:0035295//tube development;GO:1901071//glucosamine-containing compound metabolic process;GO:1901575//organic substance catabolic process;GO:0009057//macro…
Pt_transcript_6715	486	508	701	0	16	6	13.68	13.64	20.07	0	0.45	0.17	-6.256170635	8.29E-07	8.36E-05	WDR24	GATOR complex protein WDR24 [Anoplophora glabripennis]	Environmental Information Processing	Signal transduction	ko04150//mTOR signaling pathway	K20408	-	-	-
Pt_transcript_46751	66924	306	9872	3	40	0	4236.6	18.42	637.97	0.18	2.4	0	-10.88912955	8.52E-07	8.53E-05	--	putative uncharacterized protein DDB_G0271606 [Anoplophora glabripennis]	-	-	-	-	-	-	-
Pt_transcript_35714	7	0	0	2302	122	1254	0.21	0	0	61.9	3.21	31.68	8.848324863	8.53E-07	8.53E-05	--	uncharacterized protein LOC108904393 [Anoplophora glabripennis]	-	-	-	-	-	-	-
Pt_transcript_2508	142	124	455	20	19	13	2.31	1.92	7.51	0.32	0.29	0.19	-3.875288598	8.80E-07	8.77E-05	kif4	chromosome-associated kinesin KIF4 [Anoplophora glabripennis]	-	-	-	-	-	-	-
Pt_transcript_12214	489	568	506	164	143	233	41.45	45.51	43.88	13.43	11.42	17.93	-1.612795277	9.48E-07	9.41E-05	MRTO4	mRNA turnover protein 4 homolog [Anoplophora glabripennis]	-	-	-	-	GO:0043229//intracellular organelle;GO:0044446//intracellular organelle part;GO:0015934//large ribosomal subunit;GO:0032991//macromolecular complex;GO:0044444//cytoplasmic part;GO:1990904//ribonucleoprotein complex;GO:0043232//intracellular non-membrane-bounded organelle;GO:0005622//intracellular;GO:0070013//intracellular organelle lumen;GO:0030529//intracellular ribonucleoprotein complex;GO:0044…	GO:0005198//structural molecule activity;GO:1901363//heterocyclic compound binding;GO:0005488//binding;GO:0003723//RNA binding;GO:0003676//nucleic acid binding;GO:0097159//organic cyclic compound binding	GO:0008152//metabolic process;GO:0043170//macromolecule metabolic process;GO:0010467//gene expression;GO:0071704//organic substance metabolic process
Pt_transcript_5990	302	117	386	17	3	23	7.5	2.77	9.74	0.42	0.09	0.54	-4.252259934	9.59E-07	9.48E-05	PRC1	protein regulator of cytokinesis 1-like isoform X2 [Anoplophora glabripennis]	-	-	-	-	-	-	-
Pt_transcript_40392	169	465	219	38	27	27	6.05	15.86	7.98	1.32	0.91	0.88	-3.264676412	9.72E-07	9.57E-05	Pu	GTP cyclohydrolase 1 isoform X2 [Anoplophora glabripennis]	Metabolism;Metabolism	Global and overview maps;Metabolism of cofactors and vitamins	ko01100//Metabolic pathways;ko00790//Folate biosynthesis	K01495;K01495	-	-	-
Pt_transcript_12392	341	227	396	857	947	1433	30.94	19.54	36.75	75.29	81	118.13	1.653489336	9.75E-07	9.57E-05	SDR-1	farnesol dehydrogenase-like [Anoplophora glabripennis]	Metabolism;Metabolism	Metabolism of terpenoids and polyketides;Metabolism of terpenoids and polyketides	ko00900//Terpenoid backbone biosynthesis;ko00981//Insect hormone biosynthesis	K15890;K15890	-	GO:0016614//oxidoreductase activity, acting on CH-OH group of donors;GO:0003824//catalytic activity;GO:0016616//oxidoreductase activity, acting on the CH-OH group of donors, NAD or NADP as acceptor;GO:0016491//oxidoreductase activity	GO:0010817//regulation of hormone levels;GO:0009987//cellular process;GO:0044238//primary metabolic process;GO:0008152//metabolic process;GO:0042445//hormone metabolic process;GO:0071704//organic substance metabolic process;GO:0006720//isoprenoid metabolic process;GO:0006714//sesquiterpenoid metabolic process;GO:0044237//cellular metabolic process;GO:0065008//regulation of biological quality;GO:0…
Pt_transcript_44943	44	21	133	0	0	0	4.64	2.11	14.27	0	0	0	-12.77451255	9.78E-07	9.57E-05	dnk	deoxynucleoside kinase-like [Anoplophora glabripennis]	-	-	-	-	GO:0043227//membrane-bounded organelle;GO:0044464//cell part;GO:0043226//organelle;GO:0005623//cell;GO:0044424//intracellular part;GO:0043229//intracellular organelle;GO:0005622//intracellular;GO:0043231//intracellular membrane-bounded organelle	GO:0016772//transferase activity, transferring phosphorus-containing groups;GO:0016740//transferase activity;GO:0019205//nucleobase-containing compound kinase activity;GO:0019136//deoxynucleoside kinase activity;GO:0016301//kinase activity;GO:0003824//catalytic activity;GO:0019206//nucleoside kinase activity	GO:0018130//heterocycle biosynthetic process;GO:0044711//single-organism biosynthetic process;GO:0008152//metabolic process;GO:0055086//nucleobase-containing small molecule metabolic process;GO:0006139//nucleobase-containing compound metabolic process;GO:0034641//cellular nitrogen compound metabolic process;GO:0009161//ribonucleoside monophosphate metabolic process;GO:0006807//nitrogen compound m…
Pt_transcript_42100	62	40	69	0	4	1	2.31	1.41	2.59	0	0.17	0.06	-4.777934239	9.93E-07	9.68E-05	dbr1-a	lariat debranching enzyme [Diabrotica virgifera virgifera]	-	-	-	-	-	-	-
Pt_transcript_46240	21	37	17	159	183	136	0.22	0.38	0.19	1.63	1.83	1.31	2.594064708	1.00E-06	9.71E-05	ARR2	arrestin homolog isoform X1 [Leptinotarsa decemlineata]	Organismal Systems	Sensory system	ko04745//Phototransduction - fly	K13805	-	-	-
Pt_transcript_32990	60	283	1287	5	3	15	0.83	3.71	17.94	0.07	0.04	0.2	-6.18023001	1.03E-06	9.95E-05	FAAH2	fatty-acid amide hydrolase 2 [Anoplophora glabripennis]	-	-	-	-	GO:0043226//organelle;GO:0044464//cell part;GO:0043229//intracellular organelle;GO:0043228//non-membrane-bounded organelle;GO:0043232//intracellular non-membrane-bounded organelle;GO:0005623//cell;GO:0005622//intracellular;GO:0044424//intracellular part	GO:0016787//hydrolase activity;GO:0003824//catalytic activity	-
Pt_transcript_18597	64	57	131	12	10	8	1.58	1.34	3.28	0.3	0.23	0.2	-3.086299846	1.04E-06	9.98E-05	ZNFX1	LOW QUALITY PROTEIN: NFX1-type zinc finger-containing protein 1 [Anoplophora glabripennis]	-	-	-	-	-	-	-
Pt_transcript_39718	630	489	580	257	176	269	10.69	7.93	10.01	4.24	2.83	4.16	-1.350169743	1.04E-06	9.98E-05	CG17528	serine/threonine-protein kinase GM11705 isoform X1 [Anoplophora glabripennis]	-	-	-	-	GO:0005856//cytoskeleton;GO:0043229//intracellular organelle;GO:0060076//excitatory synapse;GO:0044456//synapse part;GO:0099572//postsynaptic specialization;GO:0005737//cytoplasm;GO:0005623//cell;GO:0044424//intracellular part;GO:0031988//membrane-bounded vesicle;GO:0043227//membrane-bounded organelle;GO:0044464//cell part;GO:0043231//intracellular membrane-bounded organelle;GO:0031410//cytoplasm…	GO:0016740//transferase activity;GO:1901363//heterocyclic compound binding;GO:0016301//kinase activity;GO:0016772//transferase activity, transferring phosphorus-containing groups;GO:0016773//phosphotransferase activity, alcohol group as acceptor;GO:0004672//protein kinase activity;GO:0097159//organic cyclic compound binding;GO:0005515//protein binding;GO:0036094//small molecule binding;GO:0003824…	GO:0036211//protein modification process;GO:0048858//cell projection morphogenesis;GO:0050896//response to stimulus;GO:0044267//cellular protein metabolic process;GO:0007417//central nervous system development;GO:0021954//central nervous system neuron development;GO:0048812//neuron projection morphogenesis;GO:0032989//cellular component morphogenesis;GO:0031175//neuron projection development;GO:0…
Pt_transcript_2302	1328	646	672	204	123	156	20.88	9.71	10.75	3.12	1.83	2.24	-2.523474713	1.04E-06	9.98E-05	Tollo	toll-like receptor Tollo [Anoplophora glabripennis]	-	-	-	-	-	-	-
Pt_transcript_402	427	294	553	119	115	117	4.22	2.78	5.55	1.15	1.08	1.06	-1.931527875	1.05E-06	9.98E-05	ct	homeobox protein cut isoform X1 [Anoplophora glabripennis]	-	-	-	-	-	-	-
Pt_transcript_22031	504	710	444	91	25	29	15.61	20.97	14	2.74	0.73	0.82	-3.559517484	1.06E-06	0.00010059	Scarb1	scavenger receptor class B member 1-like isoform X1 [Anoplophora glabripennis]	-	-	-	-	GO:0016020//membrane	-	GO:0044699//single-organism process;GO:0012501//programmed cell death;GO:0048102//autophagic cell death;GO:0008219//cell death;GO:0009987//cellular process;GO:0016265//death;GO:0044763//single-organism cellular process
Pt_transcript_3667	405	1074	533	4	33	5	7.69	19.5	10.31	0.08	0.6	0.1	-5.587272661	1.08E-06	0.000101806	akirin	akirin [Anoplophora glabripennis]	-	-	-	-	-	-	-
Pt_transcript_45189	7	1	6	15	1384	657	0.25	0.06	0.21	0.5	45.2	20.68	6.996093196	1.08E-06	0.000101928	LIPT1	lipoyltransferase 1, mitochondrial [Anoplophora glabripennis]	Metabolism;Metabolism	Global and overview maps;Metabolism of cofactors and vitamins	ko01100//Metabolic pathways;ko00785//Lipoic acid metabolism	K10105;K10105	-	GO:0016747//transferase activity, transferring acyl groups other than amino-acyl groups;GO:0016740//transferase activity;GO:0003824//catalytic activity;GO:0016746//transferase activity, transferring acyl groups	GO:0009987//cellular process;GO:0043170//macromolecule metabolic process;GO:0044260//cellular macromolecule metabolic process;GO:0044238//primary metabolic process;GO:0006464//cellular protein modification process;GO:0018065//protein-cofactor linkage;GO:0008152//metabolic process;GO:0043412//macromolecule modification;GO:0044237//cellular metabolic process;GO:0044267//cellular protein metabolic p…
Pt_transcript_4451	2188	2219	2414	1075	683	1072	45.77	44.33	51.38	21.85	13.54	20.45	-1.341227277	1.10E-06	0.000103044	Nca	PREDICTED: neurocalcin homolog isoform X1 [Tribolium castaneum]	-	-	-	-	-	-	-
Pt_transcript_42139	214	38	129	6	8	6	4.1	0.71	2.52	0.12	0.16	0.11	-4.232267169	1.10E-06	0.000103044	fl(2)d	pre-mRNA-splicing regulator WTAP [Anoplophora glabripennis]	-	-	-	-	GO:0016020//membrane;GO:0043229//intracellular organelle;GO:0016604//nuclear body;GO:0032991//macromolecular complex;GO:0034708//methyltransferase complex;GO:0043227//membrane-bounded organelle;GO:0043231//intracellular membrane-bounded organelle;GO:0070013//intracellular organelle lumen;GO:0043226//organelle;GO:0044446//intracellular organelle part;GO:1990234//transferase complex;GO:0043234//pro…	GO:0005488//binding	GO:0051252//regulation of RNA metabolic process;GO:0031323//regulation of cellular metabolic process;GO:0007275//multicellular organism development;GO:0007154//cell communication;GO:0007538//primary sex determination;GO:0032501//multicellular organismal process;GO:0044767//single-organism developmental process;GO:0043414//macromolecule methylation;GO:0060255//regulation of macromolecule metabolic…
Pt_transcript_9560	2555	2521	1862	6482	5012	7196	101.26	95.17	75.21	249.26	187.84	259.8	1.359255717	1.10E-06	0.000103044	cat2	uncharacterized protein LOC108917154 [Anoplophora glabripennis]	-	-	-	-	GO:0043232//intracellular non-membrane-bounded organelle;GO:0043229//intracellular organelle;GO:0005623//cell;GO:0005737//cytoplasm;GO:0044424//intracellular part;GO:0043231//intracellular membrane-bounded organelle;GO:0043228//non-membrane-bounded organelle;GO:0005622//intracellular;GO:0044444//cytoplasmic part;GO:0044464//cell part;GO:0043226//organelle;GO:0043227//membrane-bounded organelle	GO:0016790//thiolester hydrolase activity;GO:0003824//catalytic activity;GO:0016787//hydrolase activity;GO:0016788//hydrolase activity, acting on ester bonds;GO:0016829//lyase activity;GO:0016289//CoA hydrolase activity	GO:0032502//developmental process;GO:0009987//cellular process;GO:0006637//acyl-CoA metabolic process;GO:0044763//single-organism cellular process;GO:0044699//single-organism process;GO:0006793//phosphorus metabolic process;GO:0071704//organic substance metabolic process;GO:0035383//thioester metabolic process;GO:0008152//metabolic process;GO:0030154//cell differentiation;GO:0051186//cofactor met…
Pt_transcript_1	5678	5851	4548	25836	13146	18607	24.46	24.12	19.91	108.23	53.67	73.15	1.779002415	1.15E-06	0.000106369	sls	titin isoform X1 [Anoplophora glabripennis]	Human Diseases;Human Diseases	Cardiovascular diseases;Cardiovascular diseases	ko05410//Hypertrophic cardiomyopathy (HCM);ko05414//Dilated cardiomyopathy (DCM)	K12567;K12567	-	-	-
Pt_transcript_41799	556	79	139	0	1	6	21.16	2.89	5.39	0	0.04	0.24	-6.716207034	1.15E-06	0.000106369	CG8306	putative fatty acyl-CoA reductase CG8306 [Anoplophora glabripennis]	-	-	-	-	GO:0005777//peroxisome;GO:0005623//cell;GO:0044464//cell part;GO:0042579//microbody;GO:0043227//membrane-bounded organelle;GO:0043229//intracellular organelle;GO:0005737//cytoplasm;GO:0044444//cytoplasmic part;GO:0043226//organelle;GO:0043231//intracellular membrane-bounded organelle;GO:0005622//intracellular;GO:0044424//intracellular part	GO:0003824//catalytic activity;GO:0016903//oxidoreductase activity, acting on the aldehyde or oxo group of donors;GO:0016620//oxidoreductase activity, acting on the aldehyde or oxo group of donors, NAD or NADP as acceptor;GO:0016491//oxidoreductase activity	GO:0071704//organic substance metabolic process;GO:0008152//metabolic process;GO:0009987//cellular process;GO:0044710//single-organism metabolic process;GO:0044237//cellular metabolic process;GO:0044699//single-organism process
Pt_transcript_8558	5421	3117	4658	1382	955	1618	187.06	102.49	163.72	46.29	31.18	50.88	-1.820287383	1.15E-06	0.000106369	inx2	innexin inx2 [Anoplophora glabripennis]	-	-	-	-	GO:0031224//intrinsic component of membrane;GO:0030054//cell junction;GO:0005623//cell;GO:0005911//cell-cell junction;GO:0005886//plasma membrane;GO:0044464//cell part;GO:0071944//cell periphery;GO:0016020//membrane;GO:0044425//membrane part	GO:0005215//transporter activity;GO:0022803//passive transmembrane transporter activity;GO:0015267//channel activity;GO:0022829//wide pore channel activity;GO:0022857//transmembrane transporter activity	GO:0019953//sexual reproduction;GO:0050896//response to stimulus;GO:0048468//cell development;GO:0048477//oogenesis;GO:0030154//cell differentiation;GO:0007281//germ cell development;GO:0044767//single-organism developmental process;GO:1902578//single-organism localization;GO:0044708//single-organism behavior;GO:0007610//behavior;GO:0042221//response to chemical;GO:0060429//epithelium development…
Pt_transcript_31474	0	0	0	184	38	25	0	0	0	3.34	0.69	0.43	10.53786549	1.16E-06	0.000106369	Tbcel	tubulin-specific chaperone cofactor E-like protein [Anoplophora glabripennis]	-	-	-	-	GO:0044441//ciliary part;GO:0043226//organelle;GO:0042995//cell projection;GO:0005623//cell;GO:0044422//organelle part;GO:0044464//cell part;GO:0005929//cilium;GO:0044463//cell projection part	-	GO:0031112//positive regulation of microtubule polymerization or depolymerization;GO:0022414//reproductive process;GO:0051495//positive regulation of cytoskeleton organization;GO:0051128//regulation of cellular component organization;GO:0051493//regulation of cytoskeleton organization;GO:0010638//positive regulation of organelle organization;GO:0048518//positive regulation of biological process;G…
Pt_transcript_12819	161	110	347	2272	898	1772	19.88	12.79	43.95	270.81	104.34	198.5	2.904377846	1.16E-06	0.000106694	l(2)efl	alpha-crystallin A chain-like [Anoplophora glabripennis]	Genetic Information Processing;Organismal Systems	Folding, sorting and degradation;Aging	ko04141//Protein processing in endoplasmic reticulum;ko04213//Longevity regulating pathway - multiple species	K09542;K09542	-	-	-
Pt_transcript_29850	207	18	206	2	1	0	16.23	1.39	16.53	0.16	0.08	0	-7.152707362	1.19E-06	0.00010847	--	uncharacterized protein LOC108908807 isoform X1 [Anoplophora glabripennis]	-	-	-	-	-	-	-
Pt_transcript_29442	56	24	24	363	321	173	0.81	0.33	0.36	5.03	4.34	2.26	2.954816691	1.24E-06	0.000112564	ache	esterase FE4 isoform X1 [Anoplophora glabripennis]	-	-	-	-	-	-	-
Pt_transcript_17608	8	6	2	409	198	37	0.25	0.18	0.08	11.81	5.6	1.02	5.175415014	1.25E-06	0.00011307	TCP11L1	T-complex protein 11-like protein 1 [Anoplophora glabripennis]	-	-	-	-	-	-	-
Pt_transcript_41722	0	0	0	15	582	142	0	0	0	0.47	17.45	4.1	12.84156435	1.25E-06	0.000113409	--		-	-	-	-	-	-	-
Pt_transcript_33959	81	199	314	16	20	13	2.8	6.49	10.91	0.55	0.65	0.42	-3.640289575	1.30E-06	0.000117332	--	uncharacterized protein LOC108907223 [Anoplophora glabripennis]	-	-	-	-	-	-	-
Pt_transcript_18488	4942	1	2720	0	0	0	77.62	0.02	43.45	0	0	0	-15.3007577	1.32E-06	0.000118166	--		-	-	-	-	-	-	-
Pt_transcript_36770	704	175	20	3	2	5	11.11	2.64	0.33	0.06	0.03	0.08	-6.371968777	1.32E-06	0.000118166	STK10	serine/threonine-protein kinase 10 isoform X1 [Anoplophora glabripennis]	Cellular Processes	Cell growth and death	ko04114//Oocyte meiosis	K08836	GO:0044446//intracellular organelle part;GO:0032153//cell division site;GO:0044464//cell part;GO:0044430//cytoskeletal part;GO:0043228//non-membrane-bounded organelle;GO:0051233//spindle midzone;GO:0044444//cytoplasmic part;GO:0005622//intracellular;GO:0005623//cell;GO:0005737//cytoplasm;GO:0015630//microtubule cytoskeleton;GO:0044424//intracellular part;GO:0005856//cytoskeleton;GO:0005819//spind…	GO:0097159//organic cyclic compound binding;GO:0004702//receptor signaling protein serine/threonine kinase activity;GO:0016772//transferase activity, transferring phosphorus-containing groups;GO:0003824//catalytic activity;GO:0001882//nucleoside binding;GO:0016773//phosphotransferase activity, alcohol group as acceptor;GO:0016301//kinase activity;GO:0004871//signal transducer activity;GO:0001883/…	GO:0022402//cell cycle process;GO:0051174//regulation of phosphorus metabolic process;GO:0061640//cytoskeleton-dependent cytokinesis;GO:0043933//macromolecular complex subunit organization;GO:0044772//mitotic cell cycle phase transition;GO:1902589//single-organism organelle organization;GO:0009987//cellular process;GO:0050794//regulation of cellular process;GO:0030866//cortical actin cytoskeleton…
Pt_transcript_27586	800	724	631	296	196	296	26.11	22.52	20.97	9.38	6.05	8.8	-1.522292901	1.40E-06	0.000124563	SamDC	S-adenosylmethionine decarboxylase proenzyme isoform X2 [Anoplophora glabripennis]	Metabolism;Metabolism;Metabolism	Global and overview maps;Amino acid metabolism;Amino acid metabolism	ko01100//Metabolic pathways;ko00270//Cysteine and methionine metabolism;ko00330//Arginine and proline metabolism	K01611;K01611;K01611	GO:0005737//cytoplasm;GO:0005622//intracellular;GO:0044424//intracellular part;GO:0005623//cell;GO:0044444//cytoplasmic part;GO:0044464//cell part	GO:0019808//polyamine binding;GO:0005488//binding;GO:0016830//carbon-carbon lyase activity;GO:0016829//lyase activity;GO:0003824//catalytic activity;GO:0016831//carboxy-lyase activity	GO:0006576//cellular biogenic amine metabolic process;GO:1901566//organonitrogen compound biosynthetic process;GO:0009058//biosynthetic process;GO:0044237//cellular metabolic process;GO:0044249//cellular biosynthetic process;GO:0044271//cellular nitrogen compound biosynthetic process;GO:0009308//amine metabolic process;GO:0006596//polyamine biosynthetic process;GO:0044106//cellular amine metaboli…
Pt_transcript_10109	783	746	1211	2298	2652	3435	34.59	31.36	54.53	98.46	110.75	138.19	1.527804079	1.40E-06	0.000124764	FDPS	farnesyl pyrophosphate synthase-like [Anoplophora glabripennis]	Metabolism;Human Diseases;Human Diseases;Metabolism	Global and overview maps;Infectious diseases;Infectious diseases;Metabolism of terpenoids and polyketides	ko01100//Metabolic pathways;ko05166//HTLV-I infection;ko05164//Influenza A;ko00900//Terpenoid backbone biosynthesis	K00787;K00787;K00787;K00787	-	GO:0003824//catalytic activity;GO:0016765//transferase activity, transferring alkyl or aryl (other than methyl) groups;GO:0016740//transferase activity;GO:0004659//prenyltransferase activity	GO:0044255//cellular lipid metabolic process;GO:0019637//organophosphate metabolic process;GO:0090407//organophosphate biosynthetic process;GO:1901360//organic cyclic compound metabolic process;GO:0048731//system development;GO:0007275//multicellular organism development;GO:0006720//isoprenoid metabolic process;GO:0009058//biosynthetic process;GO:0006694//steroid biosynthetic process;GO:0006793//…
Pt_transcript_12052	78	68	107	18	14	26	6.05	5.01	8.41	1.4	1.02	1.88	-2.178844319	1.41E-06	0.000124786	Eci2	enoyl-CoA delta isomerase 2, mitochondrial [Anoplophora glabripennis]	Cellular Processes;Metabolism	Transport and catabolism;Lipid metabolism	ko04146//Peroxisome;ko00071//Fatty acid degradation	K13239;K13239	GO:0042579//microbody;GO:0043229//intracellular organelle;GO:0044424//intracellular part;GO:0005622//intracellular;GO:0043231//intracellular membrane-bounded organelle;GO:0005623//cell;GO:0043227//membrane-bounded organelle;GO:0044464//cell part;GO:0043226//organelle;GO:0044444//cytoplasmic part;GO:0005737//cytoplasm	GO:0016860//intramolecular oxidoreductase activity;GO:0003824//catalytic activity;GO:0016853//isomerase activity	GO:0016054//organic acid catabolic process;GO:0044710//single-organism metabolic process;GO:0044699//single-organism process;GO:1901575//organic substance catabolic process;GO:0044763//single-organism cellular process;GO:0006629//lipid metabolic process;GO:0009987//cellular process;GO:0016042//lipid catabolic process;GO:0071704//organic substance metabolic process;GO:0009062//fatty acid catabolic…
Pt_transcript_12114	65	7	14	4832	305	957	5.48	0.57	1.28	393.25	24.21	73.19	6.064737252	1.46E-06	0.000129183	--	kunitz-type serine protease inhibitor BmKTT-2-like [Anoplophora glabripennis]	-	-	-	-	-	-	-
Pt_transcript_3343	20	44	18	624	1423	169	0.37	0.78	0.34	11.08	24.63	2.83	4.692972336	1.47E-06	0.000129775	--	uncharacterized protein LOC108917198 [Anoplophora glabripennis]	-	-	-	-	-	-	-
Pt_transcript_40025	393	308	334	897	604	1056	9.29	6.95	8.04	20.6	13.53	22.77	1.228660231	1.49E-06	0.000130598	--	uncharacterized protein LOC108907304 [Anoplophora glabripennis]	-	-	-	-	-	-	-
Pt_transcript_32952	347	153	354	11	2	0	7.55	3.18	7.84	0.23	0.04	0	-6.103870598	1.49E-06	0.000130598	far1	fatty acyl-CoA reductase 1-like, partial [Anoplophora glabripennis]	Organismal Systems;Cellular Processes;Metabolism	Aging;Transport and catabolism;Lipid metabolism	ko04212//Longevity regulating pathway - worm;ko04146//Peroxisome;ko00073//Cutin, suberine and wax biosynthesis	K13356;K13356;K13356	-	-	-
Pt_transcript_48095	70	73	124	1	5	0	1.93	1.9	3.45	0.04	0.14	0	-5.337869639	1.54E-06	0.000133626	--	zinc finger autosomal protein-like [Anoplophora glabripennis]	-	-	-	-	-	-	-
Pt_transcript_12651	1218	1199	1347	3392	2168	2797	132.34	122.97	149.98	356.07	221.83	275.93	1.074994275	1.54E-06	0.000133626	--	heterogeneous nuclear ribonucleoprotein A3 homolog 1 isoform X2 [Anoplophora glabripennis]	-	-	-	-	-	-	-
Pt_transcript_42551	9	4	6	4	2085	1904	0.39	0.16	0.28	0.16	79.77	70.16	7.498500806	1.54E-06	0.000133626	ND4	NADH dehydrogenase subunit 4 [Monochamus sutor]	Metabolism;Organismal Systems;Metabolism;Human Diseases;Organismal Systems	Global and overview maps;Environmental adaptation;Energy metabolism;Neurodegenerative diseases;Nervous system	ko01100//Metabolic pathways;ko04714//Thermogenesis;ko00190//Oxidative phosphorylation;ko05012//Parkinson disease;ko04723//Retrograde endocannabinoid signaling	K03881;K03881;K03881;K03881;K03881	GO:0031090//organelle membrane;GO:0044425//membrane part;GO:0016020//membrane;GO:0044422//organelle part;GO:0031224//intrinsic component of membrane;GO:0043227//membrane-bounded organelle;GO:0043226//organelle	GO:0016651//oxidoreductase activity, acting on NAD(P)H;GO:0016491//oxidoreductase activity;GO:0003954//NADH dehydrogenase activity;GO:0003824//catalytic activity;GO:0050136//NADH dehydrogenase (quinone) activity;GO:0016655//oxidoreductase activity, acting on NAD(P)H, quinone or similar compound as acceptor	GO:0044710//single-organism metabolic process;GO:0044237//cellular metabolic process;GO:0044699//single-organism process;GO:0045333//cellular respiration;GO:0006091//generation of precursor metabolites and energy;GO:0015980//energy derivation by oxidation of organic compounds;GO:0022900//electron transport chain;GO:0009987//cellular process;GO:0044763//single-organism cellular process;GO:0008152/…
Pt_transcript_7443	681	636	675	273	282	266	20.33	18.1	20.51	7.91	7.96	7.24	-1.350729801	1.57E-06	0.000135224	su(f)	protein suppressor of forked [Anoplophora glabripennis]	Genetic Information Processing	Translation	ko03015//mRNA surveillance pathway	K14408	-	-	-
Pt_transcript_10920	528	454	717	1675	1093	1785	28.2	23.05	39.07	86.74	55.17	86.8	1.340402056	1.58E-06	0.000136124	EAG_09954	prohormone-3 [Onthophagus taurus]	-	-	-	-	GO:0016020//membrane	-	-
Pt_transcript_15345	476	6	563	1	1	0	17.05	0.22	20.52	0.07	0.06	0	-8.183349085	1.60E-06	0.000137502	--	low-density lipoprotein receptor class A domain-containing protein 3-like [Anoplophora glabripennis]	-	-	-	-	GO:0005886//plasma membrane;GO:0044425//membrane part;GO:0044464//cell part;GO:0043231//intracellular membrane-bounded organelle;GO:0016020//membrane;GO:0005737//cytoplasm;GO:0005622//intracellular;GO:0043229//intracellular organelle;GO:0071944//cell periphery;GO:0043227//membrane-bounded organelle;GO:0044424//intracellular part;GO:0044444//cytoplasmic part;GO:0005623//cell;GO:0043226//organelle	GO:0005488//binding;GO:0005515//protein binding	GO:0010648//negative regulation of cell communication;GO:0051179//localization;GO:0023057//negative regulation of signaling;GO:0023051//regulation of signaling;GO:0044802//single-organism membrane organization;GO:0007399//nervous system development;GO:0016043//cellular component organization;GO:0030111//regulation of Wnt signaling pathway;GO:0065007//biological regulation;GO:0048519//negative reg…
Pt_transcript_4240	1813	1396	1622	683	454	769	36.81	27.06	33.51	13.47	8.73	14.24	-1.418102541	1.62E-06	0.000138661	MFSD14A	hippocampus abundant transcript 1 protein [Anoplophora glabripennis]	-	-	-	-	-	-	-
Pt_transcript_23266	405	562	245	0	11	11	48.96	64.05	30.47	0	1.28	1.26	-5.819877343	1.65E-06	0.000140959	--	golgin subfamily B member 1 [Anoplophora glabripennis]	-	-	-	-	GO:0016020//membrane	-	-
Pt_transcript_44015	106	212	20	0	1	1	2.48	4.71	0.48	0	0.02	0.02	-7.583082768	1.79E-06	0.000151744	Prat	amidophosphoribosyltransferase [Anoplophora glabripennis]	Metabolism;Metabolism;Metabolism	Global and overview maps;Nucleotide metabolism;Amino acid metabolism	ko01100//Metabolic pathways;ko00230//Purine metabolism;ko00250//Alanine, aspartate and glutamate metabolism	K00764;K00764;K00764	GO:0005737//cytoplasm;GO:0044464//cell part;GO:0044424//intracellular part;GO:0005622//intracellular;GO:0044444//cytoplasmic part;GO:0005623//cell	GO:0003824//catalytic activity;GO:0043167//ion binding;GO:0016763//transferase activity, transferring pentosyl groups;GO:0016757//transferase activity, transferring glycosyl groups;GO:0051540//metal cluster binding;GO:0043169//cation binding;GO:0005488//binding;GO:0016740//transferase activity;GO:0051536//iron-sulfur cluster binding	GO:0030154//cell differentiation;GO:0009792//embryo development ending in birth or egg hatching;GO:0050896//response to stimulus;GO:0051260//protein homooligomerization;GO:0051704//multi-organism process;GO:0051179//localization;GO:0006796//phosphate-containing compound metabolic process;GO:0044249//cellular biosynthetic process;GO:0065008//regulation of biological quality;GO:0006807//nitrogen co…
Pt_transcript_40456	36	94	21	0	0	0	0.36	0.89	0.21	0	0	0	-8.926790153	1.79E-06	0.000151744	NAA16	N-alpha-acetyltransferase 16, NatA auxiliary subunit [Anoplophora glabripennis]	-	-	-	-	GO:0044444//cytoplasmic part;GO:1902494//catalytic complex;GO:0031414//N-terminal protein acetyltransferase complex;GO:0044464//cell part;GO:0005819//spindle;GO:0031248//protein acetyltransferase complex;GO:0005737//cytoplasm;GO:0005623//cell;GO:0044424//intracellular part;GO:0043232//intracellular non-membrane-bounded organelle;GO:0031982//vesicle;GO:1902493//acetyltransferase complex;GO:0043228…	GO:0003723//RNA binding;GO:0044877//macromolecular complex binding;GO:0008135//translation factor activity, RNA binding;GO:0003824//catalytic activity;GO:0005488//binding;GO:0043021//ribonucleoprotein complex binding;GO:0034212//peptide N-acetyltransferase activity;GO:0008080//N-acetyltransferase activity;GO:0016407//acetyltransferase activity;GO:0003676//nucleic acid binding;GO:0097159//organic …	GO:0031647//regulation of protein stability;GO:0043543//protein acylation;GO:0071704//organic substance metabolic process;GO:0044238//primary metabolic process;GO:0050789//regulation of biological process;GO:0048869//cellular developmental process;GO:0044699//single-organism process;GO:0042981//regulation of apoptotic process;GO:0051252//regulation of RNA metabolic process;GO:2000112//regulation …
Pt_transcript_10054	1506	259	8	0	0	0	65.48	10.75	0.38	0	0	0	-14.6402826	1.86E-06	0.000156618	wat	fatty acyl-CoA reductase wat-like [Anoplophora glabripennis]	Organismal Systems;Cellular Processes;Metabolism	Aging;Transport and catabolism;Lipid metabolism	ko04212//Longevity regulating pathway - worm;ko04146//Peroxisome;ko00073//Cutin, suberine and wax biosynthesis	K13356;K13356;K13356	-	-	-
Pt_transcript_10501	1426	706	1354	229	285	273	68.01	32.03	65.84	10.59	12.85	11.86	-2.232399864	1.86E-06	0.000156618	RnrS	ribonucleoside-diphosphate reductase subunit M2 B [Anoplophora glabripennis]	Metabolism;Metabolism;Metabolism;Metabolism;Metabolism;Cellular Processes	Global and overview maps;Nucleotide metabolism;Nucleotide metabolism;Xenobiotics biodegradation and metabolism;Metabolism of other amino acids;Cell growth and death	ko01100//Metabolic pathways;ko00230//Purine metabolism;ko00240//Pyrimidine metabolism;ko00983//Drug metabolism - other enzymes;ko00480//Glutathione metabolism;ko04115//p53 signaling pathway	K10808;K10808;K10808;K10808;K10808;K10808	GO:0005737//cytoplasm;GO:0005634//nucleus;GO:0070013//intracellular organelle lumen;GO:0043226//organelle;GO:0044424//intracellular part;GO:0043231//intracellular membrane-bounded organelle;GO:0005623//cell;GO:0044428//nuclear part;GO:0044444//cytoplasmic part;GO:0005622//intracellular;GO:0043229//intracellular organelle;GO:0044446//intracellular organelle part;GO:0043227//membrane-bounded organe…	GO:0016728//oxidoreductase activity, acting on CH or CH2 groups, disulfide as acceptor;GO:0005488//binding;GO:0016491//oxidoreductase activity;GO:0003824//catalytic activity;GO:0016725//oxidoreductase activity, acting on CH or CH2 groups;GO:0043167//ion binding;GO:0043169//cation binding	GO:0045862//positive regulation of proteolysis;GO:0044763//single-organism cellular process;GO:0010941//regulation of cell death;GO:0007049//cell cycle;GO:0051336//regulation of hydrolase activity;GO:0065007//biological regulation;GO:0051252//regulation of RNA metabolic process;GO:0031325//positive regulation of cellular metabolic process;GO:0032268//regulation of cellular protein metabolic proce…
Pt_transcript_8592	69	109	80	3400	2418	302	2.4	3.6	2.83	113.35	78.56	9.45	4.511219874	1.87E-06	0.000157028	--	uncharacterized protein LOC111692895 [Anoplophora glabripennis]	-	-	-	-	-	-	-
Pt_transcript_33942	49	35	59	1	5	6	11.61	7.79	14.38	0.22	1.14	1.27	-3.683034624	1.92E-06	0.000160569	--	uncharacterized protein LOC108907223 [Anoplophora glabripennis]	-	-	-	-	-	-	-
Pt_transcript_39927	2738	153	26	8	2	4	55.16	2.95	0.54	0.17	0.04	0.09	-7.611024797	1.99E-06	0.000165902	SYNCRIP	heterogeneous nuclear ribonucleoprotein Q isoform X1 [Anoplophora glabripennis]	-	-	-	-	GO:0005634//nucleus;GO:0030529//intracellular ribonucleoprotein complex;GO:0043226//organelle;GO:0044428//nuclear part;GO:0005622//intracellular;GO:0043229//intracellular organelle;GO:0005681//spliceosomal complex;GO:0044422//organelle part;GO:0043231//intracellular membrane-bounded organelle;GO:0044446//intracellular organelle part;GO:0032991//macromolecular complex;GO:1990904//ribonucleoprotein…	GO:0097159//organic cyclic compound binding;GO:0003723//RNA binding;GO:0036094//small molecule binding;GO:0003676//nucleic acid binding;GO:0005488//binding;GO:0044822//poly(A) RNA binding;GO:1901363//heterocyclic compound binding	GO:0065007//biological regulation;GO:0032504//multicellular organism reproduction;GO:0048609//multicellular organismal reproductive process;GO:0048468//cell development;GO:0010468//regulation of gene expression;GO:0006139//nucleobase-containing compound metabolic process;GO:0044260//cellular macromolecule metabolic process;GO:0048477//oogenesis;GO:0044707//single-multicellular organism process;GO…
Pt_transcript_2056	305	397	704	98	52	99	4.64	5.77	10.88	1.45	0.75	1.38	-2.572144457	2.03E-06	0.000168879	sky	PREDICTED: TBC1 domain family member 24 isoform X6 [Tribolium castaneum]	-	-	-	-	-	-	-
Pt_transcript_5799	388	245	578	45	55	98	9.44	5.69	14.3	1.08	1.28	2.19	-2.693349092	2.05E-06	0.000170017	Mcm2	DNA replication licensing factor Mcm2 [Anoplophora glabripennis]	Cellular Processes;Genetic Information Processing	Cell growth and death;Replication and repair	ko04110//Cell cycle;ko03030//DNA replication	K02540;K02540	-	-	-
Pt_transcript_10579	740	466	1047	151	139	222	36.08	21.61	52.06	7.14	6.41	9.86	-2.2290241	2.12E-06	0.000175417	ANOS1	anosmin-1 [Anoplophora glabripennis]	-	-	-	-	-	-	-
Pt_transcript_35075	1129	1107	440	113	124	156	45.87	42.83	18.23	4.48	4.79	5.8	-2.826915347	2.13E-06	0.000175538	Ces2c	uncharacterized protein LOC108917852 [Anoplophora glabripennis]	-	-	-	-	-	-	-
Pt_transcript_44652	1	0	0	29	39	300	0.03	0	0	0.4	0.52	3.8	7.297680549	2.15E-06	0.000176283	--		-	-	-	-	-	-	-
Pt_transcript_23677	18	13	9	2840	972	24	0.33	0.22	0.17	47.82	15.96	0.38	6.477533425	2.16E-06	0.000176623	MKNK2	MAP kinase-interacting serine/threonine-protein kinase 1 [Anoplophora glabripennis]	Environmental Information Processing;Organismal Systems;Environmental Information Processing	Signal transduction;Endocrine system;Signal transduction	ko04010//MAPK signaling pathway;ko04910//Insulin signaling pathway;ko04066//HIF-1 signaling pathway	K04372;K04372;K04372	-	-	-
Pt_transcript_21331	14	54	55	0	0	0	0.49	1.68	1.85	0	0	0	-10.38801729	2.18E-06	0.000177477	Tspan1	tetraspanin-1 [Anoplophora glabripennis]	-	-	-	-	GO:0016020//membrane	-	GO:0010646//regulation of cell communication;GO:0009966//regulation of signal transduction;GO:0048519//negative regulation of biological process;GO:0050789//regulation of biological process;GO:0065007//biological regulation;GO:0048583//regulation of response to stimulus;GO:0050794//regulation of cellular process;GO:0023051//regulation of signaling;GO:0002376//immune system process;GO:1902531//reg…
Pt_transcript_31226	331	451	420	4097	1507	1764	7.72	10.04	9.96	92.68	33.23	37.47	2.559232226	2.21E-06	0.000180022	Cp1	cathepsin L1-like [Anoplophora glabripennis]	Human Diseases;Cellular Processes;Cellular Processes;Human Diseases;Cellular Processes;Cellular Processes;Human Diseases;Organismal Systems	Cancers;Transport and catabolism;Transport and catabolism;Cardiovascular diseases;Transport and catabolism;Cell growth and death;Immune diseases;Immune system	ko05205//Proteoglycans in cancer;ko04140//Autophagy - animal;ko04142//Lysosome;ko05418//Fluid shear stress and atherosclerosis;ko04145//Phagosome;ko04210//Apoptosis;ko05323//Rheumatoid arthritis;ko04612//Antigen processing and presentation	K01365;K01365;K01365;K01365;K01365;K01365;K01365;K01365	GO:0043229//intracellular organelle;GO:0005773//vacuole;GO:0043226//organelle;GO:0005737//cytoplasm;GO:0005623//cell;GO:0043231//intracellular membrane-bounded organelle;GO:0043227//membrane-bounded organelle;GO:0044464//cell part;GO:0005622//intracellular;GO:0000323//lytic vacuole;GO:0044444//cytoplasmic part;GO:0044424//intracellular part	GO:0004175//endopeptidase activity;GO:0005488//binding;GO:0003824//catalytic activity;GO:0008233//peptidase activity;GO:0016787//hydrolase activity;GO:0070011//peptidase activity, acting on L-amino acid peptides	GO:0008219//cell death;GO:0032502//developmental process;GO:0008152//metabolic process;GO:0019538//protein metabolic process;GO:0048102//autophagic cell death;GO:0044767//single-organism developmental process;GO:0016265//death;GO:0044763//single-organism cellular process;GO:0043170//macromolecule metabolic process;GO:0044238//primary metabolic process;GO:0012501//programmed cell death;GO:0009987/…
Pt_transcript_28230	16	25	21	0	0	0	0.43	0.61	0.55	0	0	0	-9.049848549	2.30E-06	0.00018658	Galphaq	guanine nucleotide-binding protein G(q) subunit alpha-like isoform X2 [Rhopalosiphum maidis]	Human Diseases;Human Diseases;Human Diseases;Human Diseases;Environmental Information Processing;Environmental Information Processing;Organismal Systems;Environmental Information Processing;Organismal Systems;Organismal Systems;Organismal Systems;Human Diseases;Organismal Systems;Human Diseases;Environmental Information Processing;Organismal Systems;Organismal Systems;Environmental Information Pr…	Cancers;Infectious diseases;Neurodegenerative diseases;Neurodegenerative diseases;Signal transduction;Signal transduction;Circulatory system;Signal transduction;Endocrine system;Endocrine system;Nervous system;Infectious diseases;Immune system;Endocrine and metabolic diseases;Signal transduction;Endocrine system;Circulatory system;Signal transduction;Nervous system;Endocrine system;Endocrine syst…	ko05200//Pathways in cancer;ko05163//Human cytomegalovirus infection;ko05016//Huntington disease;ko05010//Alzheimer disease;ko04015//Rap1 signaling pathway;ko04022//cGMP - PKG signaling pathway;ko04261//Adrenergic signaling in cardiomyocytes;ko04071//Sphingolipid signaling pathway;ko04922//Glucagon signaling pathway;ko04921//Oxytocin signaling pathway;ko04728//Dopaminergic synapse;ko05142//Chagas…	K04634;K04634;K04634;K04634;K04634;K04634;K04634;K04634;K04634;K04634;K04634;K04634;K04634;K04634;K04634;K04634;K04634;K04634;K04634;K04634;K04634;K04634;K04634;K04634;K04634;K04634;K04634;K04634;K04634;K04634;K04634;K04634;K04634;K04634;K04634;K04634;K04634;K04634;K04634;K04634;K04634;K04634	-	-	-
Pt_transcript_20248	15	25	21	104	61	94	0.73	1.11	1.02	4.72	2.72	4.01	2.001260546	2.36E-06	0.000190893	EGLN1	egl nine homolog 3 [Anoplophora glabripennis]	-	-	-	-	GO:0005622//intracellular;GO:0044424//intracellular part;GO:0005623//cell;GO:0044444//cytoplasmic part;GO:0044464//cell part;GO:0005737//cytoplasm	GO:0003824//catalytic activity;GO:0019842//vitamin binding;GO:0005488//binding;GO:0016705//oxidoreductase activity, acting on paired donors, with incorporation or reduction of molecular oxygen;GO:0016491//oxidoreductase activity;GO:0031543//peptidyl-proline dioxygenase activity;GO:0005515//protein binding;GO:0016706//oxidoreductase activity, acting on paired donors, with incorporation or reductio…	GO:0046483//heterocycle metabolic process;GO:0044092//negative regulation of molecular function;GO:0044699//single-organism process;GO:0022603//regulation of anatomical structure morphogenesis;GO:0072359//circulatory system development;GO:0051171//regulation of nitrogen compound metabolic process;GO:0044702//single organism reproductive process;GO:0044710//single-organism metabolic process;GO:005…
Pt_transcript_10260	353	158	838	27	41	26	16.11	6.86	38.98	1.2	1.77	1.08	-3.935110469	2.39E-06	0.000192322	UGT2B7	UDP-glucuronosyltransferase 2B7-like [Anoplophora glabripennis]	Metabolism;Organismal Systems;Metabolism;Metabolism;Human Diseases;Metabolism;Metabolism;Metabolism;Metabolism;Metabolism;Metabolism	Global and overview maps;Digestive system;Xenobiotics biodegradation and metabolism;Carbohydrate metabolism;Cancers;Metabolism of cofactors and vitamins;Xenobiotics biodegradation and metabolism;Carbohydrate metabolism;Xenobiotics biodegradation and metabolism;Metabolism of cofactors and vitamins;Lipid metabolism	ko01100//Metabolic pathways;ko04976//Bile secretion;ko00983//Drug metabolism - other enzymes;ko00040//Pentose and glucuronate interconversions;ko05204//Chemical carcinogenesis;ko00860//Porphyrin and chlorophyll metabolism;ko00980//Metabolism of xenobiotics by cytochrome P450;ko00053//Ascorbate and aldarate metabolism;ko00982//Drug metabolism - cytochrome P450;ko00830//Retinol metabolism;ko00140//…	K00699;K00699;K00699;K00699;K00699;K00699;K00699;K00699;K00699;K00699;K00699	-	-	-
Pt_transcript_9514	557	622	1104	3083	4586	3172	22.01	23.41	44.41	118.13	171.25	114.08	2.167156409	2.39E-06	0.000192322	CYP9E2	uncharacterized protein LOC108904004 [Anoplophora glabripennis]	-	-	-	-	GO:0043226//organelle;GO:0043227//membrane-bounded organelle	GO:0043167//ion binding;GO:0046872//metal ion binding;GO:0016491//oxidoreductase activity;GO:0005488//binding;GO:0003824//catalytic activity;GO:0043169//cation binding	-
Pt_transcript_32681	146	139	98	617	443	391	2.1	1.92	1.45	8.63	6.04	5.13	1.855887692	2.43E-06	0.000194307	--		-	-	-	-	-	-	-
Pt_transcript_27681	3	2351	4113	0	0	3	0.04	25.44	47.33	0	0	0.03	-11.24495839	2.43E-06	0.000194307	--	mucin-2 isoform X4 [Anoplophora glabripennis]	-	-	-	-	-	-	-
Pt_transcript_22795	6	17	31	2459	19	6079	0.08	0.22	0.42	31.2	0.24	72.39	7.172010725	2.48E-06	0.000196511	nhl-1	RING finger protein nhl-1 [Anoplophora glabripennis]	Human Diseases	Cancers	ko05206//MicroRNAs in cancer	K12035	GO:0044464//cell part;GO:0044424//intracellular part;GO:0005623//cell;GO:0044422//organelle part;GO:0005737//cytoplasm;GO:0044444//cytoplasmic part;GO:0043292//contractile fiber;GO:0043228//non-membrane-bounded organelle;GO:0030017//sarcomere;GO:0043229//intracellular organelle;GO:0005622//intracellular;GO:0030016//myofibril;GO:0043232//intracellular non-membrane-bounded organelle;GO:0031674//I b…	GO:0003824//catalytic activity;GO:0043167//ion binding;GO:0046914//transition metal ion binding;GO:0046872//metal ion binding;GO:0005488//binding;GO:0043169//cation binding;GO:0019787//ubiquitin-like protein transferase activity;GO:0016740//transferase activity	GO:0061061//muscle structure development;GO:0071840//cellular component organization or biogenesis;GO:0044237//cellular metabolic process;GO:0043412//macromolecule modification;GO:0006936//muscle contraction;GO:0065008//regulation of biological quality;GO:0022607//cellular component assembly;GO:0009987//cellular process;GO:0043170//macromolecule metabolic process;GO:0071704//organic substance met…
Pt_transcript_31563	131	624	136	4	15	11	2.08	9.46	2.21	0.07	0.23	0.17	-4.870627052	2.49E-06	0.000196511	soc-2	leucine-rich repeat protein soc-2 homolog [Anoplophora glabripennis]	-	-	-	-	GO:0044428//nuclear part;GO:0044464//cell part;GO:0043233//organelle lumen;GO:0005622//intracellular;GO:0043226//organelle;GO:0005623//cell;GO:0005634//nucleus;GO:0043229//intracellular organelle;GO:0044422//organelle part;GO:0043227//membrane-bounded organelle;GO:0043231//intracellular membrane-bounded organelle;GO:0031974//membrane-enclosed lumen;GO:0044446//intracellular organelle part;GO:0044…	GO:0030234//enzyme regulator activity;GO:0005488//binding;GO:0019208//phosphatase regulator activity;GO:0016787//hydrolase activity;GO:0098772//molecular function regulator;GO:0003824//catalytic activity;GO:0005515//protein binding;GO:0019902//phosphatase binding;GO:0019899//enzyme binding	GO:0044763//single-organism cellular process;GO:0042327//positive regulation of phosphorylation;GO:0042325//regulation of phosphorylation;GO:0023056//positive regulation of signaling;GO:0050794//regulation of cellular process;GO:0007154//cell communication;GO:0007166//cell surface receptor signaling pathway;GO:0010647//positive regulation of cell communication;GO:0009967//positive regulation of s…
Pt_transcript_7201	508	282	910	61	83	91	14.7	7.78	26.82	1.71	2.27	2.4	-2.949959318	2.49E-06	0.000196511	Mcm7	DNA replication licensing factor Mcm7 [Anoplophora glabripennis]	Cellular Processes;Genetic Information Processing	Cell growth and death;Replication and repair	ko04110//Cell cycle;ko03030//DNA replication	K02210;K02210	GO:0043234//protein complex;GO:0043231//intracellular membrane-bounded organelle;GO:0044424//intracellular part;GO:0031981//nuclear lumen;GO:0043229//intracellular organelle;GO:0044422//organelle part;GO:0032991//macromolecular complex;GO:0036387//pre-replicative complex;GO:0044464//cell part;GO:0032993//protein-DNA complex;GO:0005634//nucleus;GO:0031974//membrane-enclosed lumen;GO:0043233//organ…	GO:0043169//cation binding;GO:0016817//hydrolase activity, acting on acid anhydrides;GO:1901363//heterocyclic compound binding;GO:0097159//organic cyclic compound binding;GO:0017111//nucleoside-triphosphatase activity;GO:0003676//nucleic acid binding;GO:0005488//binding;GO:0016787//hydrolase activity;GO:0016887//ATPase activity;GO:0036094//small molecule binding;GO:0003678//DNA helicase activity;…	GO:0022607//cellular component assembly;GO:0010556//regulation of macromolecule biosynthetic process;GO:0034622//cellular macromolecular complex assembly;GO:0006950//response to stress;GO:0009889//regulation of biosynthetic process;GO:0044249//cellular biosynthetic process;GO:0000077//DNA damage checkpoint;GO:0022403//cell cycle phase;GO:0051716//cellular response to stimulus;GO:0051052//regulati…
Pt_transcript_23922	225	151	398	53	37	38	8.05	5.15	14.51	1.84	1.25	1.24	-2.677967781	2.49E-06	0.000196511	--	targeting protein for Xklp2 homolog [Anoplophora glabripennis]	-	-	-	-	GO:0043232//intracellular non-membrane-bounded organelle;GO:0005622//intracellular;GO:0044424//intracellular part;GO:0005623//cell;GO:0043229//intracellular organelle;GO:0043228//non-membrane-bounded organelle;GO:0005856//cytoskeleton;GO:0043226//organelle;GO:0044430//cytoskeletal part;GO:0044422//organelle part;GO:0015630//microtubule cytoskeleton;GO:0044446//intracellular organelle part;GO:0044…	-	GO:0009987//cellular process;GO:0022402//cell cycle process;GO:0044699//single-organism process;GO:0006996//organelle organization;GO:0044763//single-organism cellular process;GO:1902589//single-organism organelle organization;GO:0071840//cellular component organization or biogenesis;GO:0016043//cellular component organization;GO:0007049//cell cycle
Pt_transcript_36926	22	35	15	221	115	527	0.71	1.07	0.49	6.91	3.51	15.47	3.511630763	2.63E-06	0.000207007	--	uncharacterized protein LOC108907557 [Anoplophora glabripennis]	-	-	-	-	-	-	-
Pt_transcript_12987	14	2	11	94	71	183	1.98	0.28	1.73	12.83	9.4	23.35	3.513940273	2.65E-06	0.000208047	--	uncharacterized protein LOC108903576 [Anoplophora glabripennis]	-	-	-	-	-	-	-
Pt_transcript_29582	275	319	323	57	22	79	8.6	9.51	10.27	1.74	0.65	2.26	-2.609571968	2.67E-06	0.000208336	UFSP2	ufm1-specific protease 2 isoform X1 [Anoplophora glabripennis]	-	-	-	-	-	-	-
Pt_transcript_12129	1191	5574	1668	89	3	9	96.46	427.48	138.14	7.05	0.28	0.66	-6.372666237	2.69E-06	0.000209959	GNMT	glycine N-methyltransferase [Anoplophora glabripennis]	Metabolism	Amino acid metabolism	ko00260//Glycine, serine and threonine metabolism	K00552	GO:0044464//cell part;GO:0043231//intracellular membrane-bounded organelle;GO:0044424//intracellular part;GO:0005622//intracellular;GO:0005623//cell;GO:0043226//organelle;GO:0005737//cytoplasm;GO:0044444//cytoplasmic part;GO:0043227//membrane-bounded organelle;GO:0043229//intracellular organelle	GO:0031406//carboxylic acid binding;GO:0003824//catalytic activity;GO:0043168//anion binding;GO:0016597//amino acid binding;GO:0008170//N-methyltransferase activity;GO:0008168//methyltransferase activity;GO:0043177//organic acid binding;GO:0016741//transferase activity, transferring one-carbon groups;GO:0016740//transferase activity;GO:0036094//small molecule binding;GO:0005488//binding;GO:004316…	GO:1901564//organonitrogen compound metabolic process;GO:0031323//regulation of cellular metabolic process;GO:0022607//cellular component assembly;GO:0044763//single-organism cellular process;GO:0051260//protein homooligomerization;GO:0043603//cellular amide metabolic process;GO:0034641//cellular nitrogen compound metabolic process;GO:0071840//cellular component organization or biogenesis;GO:0006…
Pt_transcript_13558	167	110	192	47	29	29	58.99	35.56	70.79	15.93	9.62	9.4	-2.242071431	2.70E-06	0.000209959	--		-	-	-	-	-	-	-
Pt_transcript_42236	1	2	0	3	1445	440	0.06	0.11	0	0.15	67.22	19.75	9.001325397	2.72E-06	0.000210432	EH1	juvenile hormone epoxide hydrolase 1 [Anoplophora glabripennis]	Metabolism	Metabolism of terpenoids and polyketides	ko00981//Insect hormone biosynthesis	K10719	GO:0043231//intracellular membrane-bounded organelle;GO:0005622//intracellular;GO:0005623//cell;GO:0044424//intracellular part;GO:0016020//membrane;GO:0043229//intracellular organelle;GO:0043227//membrane-bounded organelle;GO:0044464//cell part;GO:0043226//organelle	GO:0016787//hydrolase activity;GO:0003824//catalytic activity;GO:0016801//hydrolase activity, acting on ether bonds;GO:0016803//ether hydrolase activity;GO:0004301//epoxide hydrolase activity	GO:0042445//hormone metabolic process;GO:0044699//single-organism process;GO:0044710//single-organism metabolic process;GO:0006721//terpenoid metabolic process;GO:0006716//juvenile hormone metabolic process;GO:0006714//sesquiterpenoid metabolic process;GO:0034754//cellular hormone metabolic process;GO:0010817//regulation of hormone levels;GO:0065008//regulation of biological quality;GO:0065007//b…
Pt_transcript_8860	592	773	580	188	188	153	21.15	26.27	21.07	6.51	6.38	4.97	-1.93916128	2.75E-06	0.000212137	PLG	plasminogen [Anoplophora glabripennis]	-	-	-	-	-	GO:0008233//peptidase activity;GO:0016787//hydrolase activity;GO:0003824//catalytic activity;GO:0005488//binding;GO:0070011//peptidase activity, acting on L-amino acid peptides	GO:0050878//regulation of body fluid levels;GO:0006950//response to stress;GO:0009611//response to wounding;GO:0007599//hemostasis;GO:0065008//regulation of biological quality;GO:0044699//single-organism process;GO:0050896//response to stimulus;GO:0042060//wound healing;GO:0009987//cellular process;GO:0065007//biological regulation;GO:0044763//single-organism cellular process
Pt_transcript_44840	41	39	63	189	121	153	0.67	0.61	1.04	2.97	1.85	2.26	1.609624555	2.84E-06	0.000219071	pps	uncharacterized protein LOC108908020 [Anoplophora glabripennis]	-	-	-	-	-	GO:0016772//transferase activity, transferring phosphorus-containing groups;GO:0003824//catalytic activity;GO:0016740//transferase activity	-
Pt_transcript_21898	116	94	40	9	2	3	2.13	1.66	0.76	0.16	0.03	0.05	-4.244760234	2.89E-06	0.000222015	Blmh	bleomycin hydrolase-like [Anoplophora glabripennis]	-	-	-	-	GO:0044446//intracellular organelle part;GO:0031981//nuclear lumen;GO:0005622//intracellular;GO:0070013//intracellular organelle lumen;GO:0043226//organelle;GO:0005737//cytoplasm;GO:0031982//vesicle;GO:0031974//membrane-enclosed lumen;GO:0005623//cell;GO:0043233//organelle lumen;GO:0031988//membrane-bounded vesicle;GO:0044444//cytoplasmic part;GO:0044428//nuclear part;GO:0043231//intracellular me…	GO:0016787//hydrolase activity;GO:0005488//binding;GO:0008233//peptidase activity;GO:0070011//peptidase activity, acting on L-amino acid peptides;GO:0003824//catalytic activity;GO:0004175//endopeptidase activity;GO:0008238//exopeptidase activity	GO:0048002//antigen processing and presentation of peptide antigen;GO:0044267//cellular protein metabolic process;GO:0008152//metabolic process;GO:0032446//protein modification by small protein conjugation;GO:0071704//organic substance metabolic process;GO:0044237//cellular metabolic process;GO:0044260//cellular macromolecule metabolic process;GO:0044238//primary metabolic process;GO:0002376//imm…
Pt_transcript_8077	289	454	278	70	36	86	9.32	13.96	9.13	2.19	1.1	2.53	-2.477347962	2.92E-06	0.000223766	Fzd4	frizzled-4 [Anoplophora glabripennis]	Human Diseases;Human Diseases;Human Diseases;Human Diseases;Environmental Information Processing;Environmental Information Processing;Environmental Information Processing;Human Diseases;Human Diseases;Cellular Processes;Human Diseases;Human Diseases;Organismal Systems;Human Diseases	Cancers;Infectious diseases;Cancers;Infectious diseases;Signal transduction;Signal transduction;Signal transduction;Cancers;Endocrine and metabolic diseases;Cellular community - eukaryotes;Cancers;Cancers;Endocrine system;Cancers	ko05200//Pathways in cancer;ko05165//Human papillomavirus infection;ko05205//Proteoglycans in cancer;ko05166//HTLV-I infection;ko04390//Hippo signaling pathway;ko04150//mTOR signaling pathway;ko04310//Wnt signaling pathway;ko05225//Hepatocellular carcinoma;ko04934//Cushing syndrome;ko04550//Signaling pathways regulating pluripotency of stem cells;ko05226//Gastric cancer;ko05224//Breast cancer;ko0…	K02354;K02354;K02354;K02354;K02354;K02354;K02354;K02354;K02354;K02354;K02354;K02354;K02354;K02354	-	-	-
Pt_transcript_28578	12	13	7	58	39	73	3.2	3.26	1.93	14.79	9.69	17.74	2.331183863	2.96E-06	0.000226292	SDR-1	farnesol dehydrogenase-like [Anoplophora glabripennis]	Metabolism;Metabolism	Metabolism of terpenoids and polyketides;Metabolism of terpenoids and polyketides	ko00900//Terpenoid backbone biosynthesis;ko00981//Insect hormone biosynthesis	K15890;K15890	-	GO:0016614//oxidoreductase activity, acting on CH-OH group of donors;GO:0016491//oxidoreductase activity;GO:0003824//catalytic activity;GO:0016616//oxidoreductase activity, acting on the CH-OH group of donors, NAD or NADP as acceptor	GO:0042445//hormone metabolic process;GO:0071704//organic substance metabolic process;GO:0006721//terpenoid metabolic process;GO:0009987//cellular process;GO:0006716//juvenile hormone metabolic process;GO:0034754//cellular hormone metabolic process;GO:0008152//metabolic process;GO:0006720//isoprenoid metabolic process;GO:0044255//cellular lipid metabolic process;GO:0044710//single-organism metabo…
Pt_transcript_8413	3027	3153	2729	852	1060	880	101.85	101.12	93.51	27.85	33.76	26.98	-1.742719024	2.98E-06	0.000226664	GPC6	glypican-6 [Anoplophora glabripennis]	Environmental Information Processing	Signal transduction	ko04310//Wnt signaling pathway	K08110	GO:0043229//intracellular organelle;GO:0044464//cell part;GO:0043227//membrane-bounded organelle;GO:0043226//organelle;GO:0044425//membrane part;GO:0044424//intracellular part;GO:0016020//membrane;GO:0005623//cell;GO:0005622//intracellular;GO:0043231//intracellular membrane-bounded organelle	-	GO:0016477//cell migration;GO:0032502//developmental process;GO:0006022//aminoglycan metabolic process;GO:1901135//carbohydrate derivative metabolic process;GO:0044767//single-organism developmental process;GO:0044699//single-organism process;GO:0048870//cell motility;GO:0009987//cellular process;GO:0006807//nitrogen compound metabolic process;GO:0006928//movement of cell or subcellular component…
Pt_transcript_7586	1866	1937	1255	421	302	582	58.05	57.48	39.77	12.74	8.91	16.52	-2.024546738	3.01E-06	0.000228481	Dusp10	dual specificity protein phosphatase 10 [Anoplophora glabripennis]	Environmental Information Processing;Environmental Information Processing;Cellular Processes	Signal transduction;Signal transduction;Cell growth and death	ko04010//MAPK signaling pathway;ko04013//MAPK signaling pathway - fly;ko04214//Apoptosis - fly	K20216;K20216;K20216	-	-	-
Pt_transcript_5681	582	207	465	47	67	77	14.02	4.76	11.4	1.1	1.53	1.7	-2.801153876	3.05E-06	0.000230605	dpa	DNA replication licensing factor MCM4 [Anoplophora glabripennis]	Cellular Processes;Genetic Information Processing	Cell growth and death;Replication and repair	ko04110//Cell cycle;ko03030//DNA replication	K02212;K02212	-	-	-
Pt_transcript_26543	23	9	4	8537	9407	1	0.56	0.21	0.11	202.89	217.88	0.03	8.901415466	3.11E-06	0.00023472	--	myosin heavy chain kinase D [Anoplophora glabripennis]	-	-	-	-	-	-	-
Pt_transcript_10294	155	161	121	386	371	385	7.1	7.05	5.65	17.16	16.08	16.09	1.316964857	3.18E-06	0.000239246	--	zinc finger protein 625-like [Anoplophora glabripennis]	-	-	-	-	-	-	-
Pt_transcript_8635	59	53	190	9	7	6	2.07	1.77	6.72	0.31	0.24	0.21	-3.796466606	3.20E-06	0.000240442	NDUFB11	NADH dehydrogenase [ubiquinone] 1 beta subcomplex subunit 11, mitochondrial [Anoplophora glabripennis]	Metabolism;Organismal Systems;Human Diseases;Human Diseases;Human Diseases;Metabolism;Human Diseases;Organismal Systems	Global and overview maps;Environmental adaptation;Neurodegenerative diseases;Endocrine and metabolic diseases;Neurodegenerative diseases;Energy metabolism;Neurodegenerative diseases;Nervous system	ko01100//Metabolic pathways;ko04714//Thermogenesis;ko05016//Huntington disease;ko04932//Non-alcoholic fatty liver disease (NAFLD);ko05010//Alzheimer disease;ko00190//Oxidative phosphorylation;ko05012//Parkinson disease;ko04723//Retrograde endocannabinoid signaling	K11351;K11351;K11351;K11351;K11351;K11351;K11351;K11351	GO:0043226//organelle;GO:0044464//cell part;GO:0044425//membrane part;GO:0044446//intracellular organelle part;GO:0043231//intracellular membrane-bounded organelle;GO:0031090//organelle membrane;GO:0031966//mitochondrial membrane;GO:0044424//intracellular part;GO:0005623//cell;GO:0043227//membrane-bounded organelle;GO:0031975//envelope;GO:0016020//membrane;GO:0005622//intracellular;GO:0043229//in…	-	GO:0022900//electron transport chain;GO:0055114//oxidation-reduction process;GO:0044763//single-organism cellular process;GO:0008152//metabolic process;GO:0044237//cellular metabolic process;GO:0044699//single-organism process;GO:0044710//single-organism metabolic process;GO:0006091//generation of precursor metabolites and energy;GO:0009987//cellular process
Pt_transcript_10439	138	103	269	24	29	24	6.52	4.63	12.95	1.1	1.29	1.03	-2.816964916	3.23E-06	0.00024211	DNApol-alpha60	DNA primase large subunit [Anoplophora glabripennis]	Metabolism;Metabolism;Metabolism;Genetic Information Processing	Global and overview maps;Nucleotide metabolism;Nucleotide metabolism;Replication and repair	ko01100//Metabolic pathways;ko00230//Purine metabolism;ko00240//Pyrimidine metabolism;ko03030//DNA replication	K02685;K02685;K02685;K02685	GO:0043226//organelle;GO:0044446//intracellular organelle part;GO:0005623//cell;GO:0044424//intracellular part;GO:0044422//organelle part;GO:0043229//intracellular organelle;GO:0031981//nuclear lumen;GO:0044464//cell part;GO:0031974//membrane-enclosed lumen;GO:0043227//membrane-bounded organelle;GO:0043233//organelle lumen;GO:0044428//nuclear part;GO:0070013//intracellular organelle lumen;GO:0043…	GO:0005488//binding;GO:0016740//transferase activity;GO:0016772//transferase activity, transferring phosphorus-containing groups;GO:0003824//catalytic activity;GO:0070568//guanylyltransferase activity;GO:0016779//nucleotidyltransferase activity;GO:0034062//RNA polymerase activity;GO:0003899//DNA-directed RNA polymerase activity	GO:0060249//anatomical structure homeostasis;GO:0006139//nucleobase-containing compound metabolic process;GO:0046483//heterocycle metabolic process;GO:0065007//biological regulation;GO:0022616//DNA strand elongation;GO:0042592//homeostatic process;GO:1903047//mitotic cell cycle process;GO:0032200//telomere organization;GO:0044763//single-organism cellular process;GO:0010833//telomere maintenance …
Pt_transcript_28791	0	0	0	13	23	46	0	0	0	7.99	13.07	25.31	13.91594161	3.33E-06	0.000248367	ubtd2	ubiquitin domain-containing protein 1 [Anoplophora glabripennis]	-	-	-	-	-	-	-
Pt_transcript_41103	1	7	3	83	44	1027	0.03	0.18	0.08	1.95	1.01	22.59	6.461126581	3.36E-06	0.000250253	h	protein hairy [Anoplophora glabripennis]	-	-	-	-	GO:0032991//macromolecular complex;GO:0044446//intracellular organelle part;GO:0044428//nuclear part;GO:0005634//nucleus;GO:0031974//membrane-enclosed lumen;GO:0044422//organelle part;GO:0044464//cell part;GO:0043231//intracellular membrane-bounded organelle;GO:0043227//membrane-bounded organelle;GO:0070013//intracellular organelle lumen;GO:0005622//intracellular;GO:0043226//organelle;GO:0043229/…	GO:0046983//protein dimerization activity;GO:1901363//heterocyclic compound binding;GO:0019899//enzyme binding;GO:0019901//protein kinase binding;GO:0001067//regulatory region nucleic acid binding;GO:0044212//transcription regulatory region DNA binding;GO:0005488//binding;GO:0097159//organic cyclic compound binding;GO:0003677//DNA binding;GO:0043565//sequence-specific DNA binding;GO:0003676//nucl…	GO:0001709//cell fate determination;GO:0009886//post-embryonic morphogenesis;GO:0001101//response to acid chemical;GO:2000027//regulation of organ morphogenesis;GO:0009987//cellular process;GO:0010033//response to organic substance;GO:0009725//response to hormone;GO:0051128//regulation of cellular component organization;GO:0045165//cell fate commitment;GO:0035282//segmentation;GO:0060541//respira…
Pt_transcript_13937	278	26	62	3	3	2	4.34	0.39	0.99	0.05	0.05	0.03	-5.459431619	3.39E-06	0.000251315	--	uncharacterized protein LOC108907223 [Anoplophora glabripennis]	-	-	-	-	-	-	-
Pt_transcript_12190	150	12	163	0	1	0	12.48	1	13.81	0	0.1	0	-8.092228584	3.45E-06	0.000255256	--	X-linked interleukin-1 receptor accessory protein-like 2 [Anoplophora glabripennis]	-	-	-	-	-	-	-
Pt_transcript_48033	0	0	0	51	428	21	0	0	0	1.16	9.52	0.45	11.85720347	3.46E-06	0.000255269	rbfox1	RNA binding protein fox-1 homolog 1-like isoform X2 [Anoplophora glabripennis]	-	-	-	-	-	-	-
Pt_transcript_34753	110	100	349	9	19	12	2.92	2.55	9.42	0.24	0.48	0.31	-3.853627511	3.47E-06	0.000255302	KHDRBS2	KH domain-containing, RNA-binding, signal transduction-associated protein 2 isoform X1 [Anoplophora glabripennis]	-	-	-	-	GO:0044422//organelle part;GO:0030529//intracellular ribonucleoprotein complex;GO:0005634//nucleus;GO:0043226//organelle;GO:0005654//nucleoplasm;GO:0005622//intracellular;GO:0043229//intracellular organelle;GO:0070013//intracellular organelle lumen;GO:0044446//intracellular organelle part;GO:0043227//membrane-bounded organelle;GO:0016604//nuclear body;GO:0044451//nucleoplasm part;GO:0044428//nucl…	GO:0044822//poly(A) RNA binding;GO:0003676//nucleic acid binding;GO:1901363//heterocyclic compound binding;GO:0003723//RNA binding;GO:0097159//organic cyclic compound binding;GO:0005488//binding	GO:0010467//gene expression;GO:0006396//RNA processing;GO:0045165//cell fate commitment;GO:0009987//cellular process;GO:0044260//cellular macromolecule metabolic process;GO:0032502//developmental process;GO:0044763//single-organism cellular process;GO:0044237//cellular metabolic process;GO:0023052//signaling;GO:0090304//nucleic acid metabolic process;GO:0000375//RNA splicing, via transesterificat…
Pt_transcript_27175	110	30	132	8	5	8	3.76	1	4.57	0.29	0.19	0.28	-3.617805757	3.53E-06	0.000259501	kif4	chromosome-associated kinesin KIF4 [Anoplophora glabripennis]	-	-	-	-	-	-	-
Pt_transcript_10908	574	1102	562	4577	2551	5109	30.15	55.03	30.11	233.1	126.62	244.32	2.389376707	3.58E-06	0.000261884	KLF10	Krueppel-like factor 10 [Anoplophora glabripennis]	-	-	-	-	GO:0005622//intracellular;GO:0044464//cell part;GO:0043226//organelle;GO:0044424//intracellular part;GO:0005623//cell;GO:0043231//intracellular membrane-bounded organelle;GO:0043227//membrane-bounded organelle;GO:0043229//intracellular organelle	GO:0003700//transcription factor activity, sequence-specific DNA binding;GO:0005488//binding;GO:0000975//regulatory region DNA binding;GO:0000976//transcription regulatory region sequence-specific DNA binding;GO:0003690//double-stranded DNA binding;GO:0043565//sequence-specific DNA binding;GO:0001067//regulatory region nucleic acid binding;GO:0043169//cation binding;GO:0003677//DNA binding;GO:190…	GO:0035295//tube development;GO:0031326//regulation of cellular biosynthetic process;GO:0045595//regulation of cell differentiation;GO:0002682//regulation of immune system process;GO:0048511//rhythmic process;GO:0010941//regulation of cell death;GO:0042981//regulation of apoptotic process;GO:0007444//imaginal disc development;GO:0006355//regulation of transcription, DNA-templated;GO:0033554//cell…
Pt_transcript_32828	0	0	0	119	57	12	0	0	0	2.75	1.29	0.26	10.48515844	3.62E-06	0.000264587	--	uncharacterized protein LOC108917198 [Anoplophora glabripennis]	-	-	-	-	-	-	-
Pt_transcript_47219	579	699	620	160	200	250	25.86	29.71	28.23	6.93	8.45	10.17	-1.713626953	3.68E-06	0.000267924	YMR099C	glucose-6-phosphate 1-epimerase [Anoplophora glabripennis]	Metabolism;Metabolism	Global and overview maps;Carbohydrate metabolism	ko01100//Metabolic pathways;ko00010//Glycolysis / Gluconeogenesis	K01792;K01792	-	-	-
Pt_transcript_27607	40	12	33	0	0	0	2.56	0.72	2.16	0	0	0	-10.82442844	3.71E-06	0.000269342	Slc29a3	equilibrative nucleoside transporter 1-like [Anoplophora glabripennis]	Human Diseases	Substance dependence	ko05034//Alcoholism	K15014	GO:0005773//vacuole;GO:0044424//intracellular part;GO:0043229//intracellular organelle;GO:0044422//organelle part;GO:0044464//cell part;GO:0044437//vacuolar part;GO:0044444//cytoplasmic part;GO:0098588//bounding membrane of organelle;GO:0043226//organelle;GO:0005774//vacuolar membrane;GO:0005623//cell;GO:0044446//intracellular organelle part;GO:0098805//whole membrane;GO:0043227//membrane-bounded…	-	GO:0071705//nitrogen compound transport;GO:0051179//localization;GO:0051234//establishment of localization;GO:0015858//nucleoside transport;GO:1901264//carbohydrate derivative transport;GO:0044699//single-organism process;GO:0006810//transport;GO:1902578//single-organism localization;GO:0044765//single-organism transport;GO:0015931//nucleobase-containing compound transport;GO:0044763//single-orga…
Pt_transcript_4994	359	158	470	65	37	55	8.03	3.37	10.69	1.41	0.78	1.12	-2.738490297	3.97E-06	0.000287724	Orc1	origin recognition complex subunit 1 [Anoplophora glabripennis]	Cellular Processes	Cell growth and death	ko04110//Cell cycle	K02603	-	-	-
Pt_transcript_33718	1	0	0	558	859	2	0.13	0	0	61.15	91.7	0.25	10.20174694	4.08E-06	0.000294856	TAR1	pescadillo homolog [Anoplophora glabripennis]	-	-	-	-	GO:0044424//intracellular part;GO:0005622//intracellular;GO:0005623//cell;GO:0044464//cell part	-	GO:0022613//ribonucleoprotein complex biogenesis;GO:0071840//cellular component organization or biogenesis;GO:0044085//cellular component biogenesis;GO:0042254//ribosome biogenesis;GO:0009987//cellular process
Pt_transcript_27997	99	83	815	1	5	10	2.05	1.65	17.12	0.02	0.1	0.19	-6.069558043	4.13E-06	0.000297369	Tinagl1	tubulointerstitial nephritis antigen-like isoform X4 [Anoplophora glabripennis]	-	-	-	-	GO:0043227//membrane-bounded organelle;GO:0005576//extracellular region;GO:0031982//vesicle;GO:0043226//organelle;GO:0031988//membrane-bounded vesicle;GO:0044421//extracellular region part	GO:0005488//binding	GO:0044699//single-organism process;GO:1902578//single-organism localization;GO:0051179//localization;GO:0044765//single-organism transport;GO:0051234//establishment of localization;GO:0006810//transport
Pt_transcript_6842	1033	757	418	57	107	130	28.58	20	11.8	1.56	2.83	3.29	-2.974892541	4.15E-06	0.000297369	WBP2	WW domain-binding protein 2 [Anoplophora glabripennis]	-	-	-	-	GO:0005623//cell;GO:0005622//intracellular;GO:0043229//intracellular organelle;GO:0044424//intracellular part;GO:0043231//intracellular membrane-bounded organelle;GO:0044464//cell part;GO:0043226//organelle;GO:0043227//membrane-bounded organelle	-	GO:0050794//regulation of cellular process;GO:0050896//response to stimulus;GO:0044763//single-organism cellular process;GO:0050793//regulation of developmental process;GO:0010468//regulation of gene expression;GO:0044700//single organism signaling;GO:0044699//single-organism process;GO:0007154//cell communication;GO:0051716//cellular response to stimulus;GO:0051171//regulation of nitrogen compou…
Pt_transcript_16970	58957	232626	9	21	8	283	3208.73	12033.09	0.55	1.16	0.44	14.04	-9.928631014	4.17E-06	0.000297599	--	encapsulation-relating protein [Monochamus alternatus]	-	-	-	-	-	-	-
Pt_transcript_11107	335	180	619	60	20	38	19.02	9.71	35.85	3.3	1.07	1.96	-3.350810036	4.18E-06	0.000297986	TYMS	thymidylate synthase [Anoplophora glabripennis]	Metabolism;Metabolism;Human Diseases;Metabolism	Global and overview maps;Nucleotide metabolism;Drug resistance;Metabolism of cofactors and vitamins	ko01100//Metabolic pathways;ko00240//Pyrimidine metabolism;ko01523//Antifolate resistance;ko00670//One carbon pool by folate	K00560;K00560;K00560;K00560	GO:0043229//intracellular organelle;GO:0044429//mitochondrial part;GO:0070013//intracellular organelle lumen;GO:0031967//organelle envelope;GO:0031974//membrane-enclosed lumen;GO:0005634//nucleus;GO:0019866//organelle inner membrane;GO:0043232//intracellular non-membrane-bounded organelle;GO:0005623//cell;GO:0044464//cell part;GO:0043226//organelle;GO:0005622//intracellular;GO:0031975//envelope;G…	GO:0042083//5,10-methylenetetrahydrofolate-dependent methyltransferase activity;GO:0003723//RNA binding;GO:0031406//carboxylic acid binding;GO:0005515//protein binding;GO:0003824//catalytic activity;GO:0005488//binding;GO:0046983//protein dimerization activity;GO:0016740//transferase activity;GO:0043168//anion binding;GO:0003676//nucleic acid binding;GO:0008168//methyltransferase activity;GO:0036…	GO:0021700//developmental maturation;GO:0007275//multicellular organism development;GO:0009202//deoxyribonucleoside triphosphate biosynthetic process;GO:0014070//response to organic cyclic compound;GO:0044419//interspecies interaction between organisms;GO:0065008//regulation of biological quality;GO:0044271//cellular nitrogen compound biosynthetic process;GO:0008152//metabolic process;GO:0044711/…
Pt_transcript_10708	152	96	240	29	21	39	7.54	4.53	12.14	1.39	0.98	1.76	-2.551389393	4.26E-06	0.000302596	AURKA	serine/threonine-protein kinase Aurora-2-like [Anoplophora glabripennis]	Cellular Processes;Organismal Systems	Cell growth and death;Endocrine system	ko04114//Oocyte meiosis;ko04914//Progesterone-mediated oocyte maturation	K11481;K11481	-	-	-
Pt_transcript_32947	138	290	14	0	1	2	6.82	13.56	0.75	0	0.05	0.1	-7.138186456	4.30E-06	0.000304896	--	sporozoite surface protein 2-like [Onthophagus taurus]	-	-	-	-	-	-	-
Pt_transcript_34785	12	14	18	57	44	85	0.37	0.4	0.57	1.68	1.25	2.33	1.972829799	4.42E-06	0.000312177	sad	cytochrome P450 315a1, mitochondrial [Anoplophora glabripennis]	Metabolism	Metabolism of terpenoids and polyketides	ko00981//Insect hormone biosynthesis	K10722	GO:0043231//intracellular membrane-bounded organelle;GO:0043229//intracellular organelle;GO:0043227//membrane-bounded organelle;GO:0043226//organelle;GO:0005623//cell;GO:0005622//intracellular;GO:0044464//cell part;GO:0044424//intracellular part	GO:0003824//catalytic activity;GO:0004497//monooxygenase activity;GO:0097159//organic cyclic compound binding;GO:0046872//metal ion binding;GO:0016491//oxidoreductase activity;GO:0008395//steroid hydroxylase activity;GO:0043169//cation binding;GO:1901363//heterocyclic compound binding;GO:0043167//ion binding;GO:0005488//binding;GO:0046914//transition metal ion binding;GO:0046906//tetrapyrrole bin…	GO:0048856//anatomical structure development;GO:0044763//single-organism cellular process;GO:0006629//lipid metabolic process;GO:0016043//cellular component organization;GO:0048699//generation of neurons;GO:0022008//neurogenesis;GO:0009605//response to external stimulus;GO:0060429//epithelium development;GO:0044281//small molecule metabolic process;GO:0001700//embryonic development via the syncyt…
Pt_transcript_27948	148	774	164	16	17	5	1.4	6.99	1.58	0.15	0.16	0.05	-4.791524693	4.47E-06	0.000314703	EcR	ecdysone receptor isoform A [Monochamus alternatus]	Cellular Processes	Cell growth and death	ko04214//Apoptosis - fly	K14034	GO:0044428//nuclear part;GO:0044424//intracellular part;GO:0090575//RNA polymerase II transcription factor complex;GO:0005667//transcription factor complex;GO:0043228//non-membrane-bounded organelle;GO:0097458//neuron part;GO:0044446//intracellular organelle part;GO:0043226//organelle;GO:0008230//ecdysone receptor holocomplex;GO:0042995//cell projection;GO:0005623//cell;GO:0043232//intracellular …	GO:0001223//transcription coactivator binding;GO:0003676//nucleic acid binding;GO:0003700//transcription factor activity, sequence-specific DNA binding;GO:0046872//metal ion binding;GO:0000981//RNA polymerase II transcription factor activity, sequence-specific DNA binding;GO:0043169//cation binding;GO:0044212//transcription regulatory region DNA binding;GO:0003677//DNA binding;GO:0001067//regulat…	GO:0008219//cell death;GO:0035296//regulation of tube diameter;GO:0006928//movement of cell or subcellular component;GO:0001700//embryonic development via the syncytial blastoderm;GO:0043401//steroid hormone mediated signaling pathway;GO:0044703//multi-organism reproductive process;GO:0009755//hormone-mediated signaling pathway;GO:0000003//reproduction;GO:0006357//regulation of transcription from…
Pt_transcript_11790	1137	972	1137	518	517	634	81.06	65.71	82.8	35.76	34.79	41.11	-1.039821663	4.85E-06	0.000340724	Ubl7	ubiquitin-like protein 7 [Anoplophora glabripennis]	-	-	-	-	-	-	-
Pt_transcript_11773	0	0	15	1048	1313	1102	0	0	1.13	70.55	86.18	69.66	7.646343651	4.88E-06	0.000341647	--	trichohyalin-like isoform X7 [Sitophilus oryzae]	-	-	-	-	-	-	-
Pt_transcript_5041	448	129	133	1	7	0	10.22	2.81	3.09	0.03	0.16	0	-6.406708515	4.89E-06	0.000341647	AIFM3	apoptosis-inducing factor 3 [Anoplophora glabripennis]	-	-	-	-	-	-	-
Pt_transcript_45940	1	0	1	26	19	40	0.01	0	0.02	0.27	0.19	0.39	4.824428435	4.92E-06	0.000343262	Nfat5	nuclear factor of activated T-cells 5 isoform X1 [Anoplophora glabripennis]	-	-	-	-	-	-	-
Pt_transcript_43376	126	194	191	814	404	708	1.97	2.9	3.03	12.31	5.96	10.05	1.841896707	5.00E-06	0.000346549	Fur2	furin-like protease 2 [Anoplophora glabripennis]	-	-	-	-	-	-	-
Pt_transcript_42059	123	137	95	1289	318	994	11.03	11.62	8.72	111.84	26.89	81.02	2.808405731	5.01E-06	0.000346549	--	glycine-rich cell wall structural protein-like isoform X3 [Anoplophora glabripennis]	-	-	-	-	-	-	-
Pt_transcript_14386	710	1873	1395	193	43	64	23.78	59.8	47.59	6.28	1.36	1.95	-3.773763172	5.01E-06	0.000346549	ASP	venom allergen 5-like [Anoplophora glabripennis]	-	-	-	-	-	-	-
Pt_transcript_30202	711	161	315	7	0	0	18.65	4.04	8.41	0.2	0	0	-7.28077077	5.14E-06	0.000354978	--	uncharacterized protein LOC108915612 isoform X1 [Anoplophora glabripennis]	-	-	-	-	-	-	-
Pt_transcript_47204	293	223	520	85	64	80	5.81	4.23	10.48	1.64	1.2	1.45	-2.257981178	5.20E-06	0.000357782	lds	transcription termination factor 2 [Anoplophora glabripennis]	Organismal Systems	Endocrine system	ko04918//Thyroid hormone synthesis	K15173	-	-	-
Pt_transcript_3128	84	1261	1231	9	0	14	1.52	21.79	22.65	0.17	0	0.25	-6.77384566	5.27E-06	0.000361166	rbm5	RNA-binding protein 5 [Anoplophora glabripennis]	-	-	-	-	-	-	-
Pt_transcript_35880	593	443	586	264	183	237	6.72	4.8	6.75	2.91	1.96	2.45	-1.31956108	5.27E-06	0.000361166	--		-	-	-	-	-	-	-
Pt_transcript_30129	99	155	129	1270	343	1687	3.53	5.26	4.66	43.7	11.52	54.47	3.027753929	5.38E-06	0.000367269	SCP2	non-specific lipid-transfer protein [Anoplophora glabripennis]	Metabolism;Cellular Processes;Organismal Systems;Metabolism	Global and overview maps;Transport and catabolism;Endocrine system;Lipid metabolism	ko01100//Metabolic pathways;ko04146//Peroxisome;ko03320//PPAR signaling pathway;ko00120//Primary bile acid biosynthesis	K08764;K08764;K08764;K08764	GO:0042579//microbody;GO:0070013//intracellular organelle lumen;GO:0044446//intracellular organelle part;GO:0043226//organelle;GO:0005634//nucleus;GO:0005622//intracellular;GO:0044424//intracellular part;GO:0005737//cytoplasm;GO:0044428//nuclear part;GO:0043229//intracellular organelle;GO:0031988//membrane-bounded vesicle;GO:0032991//macromolecular complex;GO:0044444//cytoplasmic part;GO:0031981/…	GO:0005319//lipid transporter activity;GO:0016746//transferase activity, transferring acyl groups;GO:0032934//sterol binding;GO:0005515//protein binding;GO:0003824//catalytic activity;GO:0036094//small molecule binding;GO:0000062//fatty-acyl-CoA binding;GO:0043167//ion binding;GO:0005488//binding;GO:0008289//lipid binding;GO:1901681//sulfur compound binding;GO:0005548//phospholipid transporter ac…	GO:0065008//regulation of biological quality;GO:0051186//cofactor metabolic process;GO:0065007//biological regulation;GO:0006796//phosphate-containing compound metabolic process;GO:0010256//endomembrane system organization;GO:0019222//regulation of metabolic process;GO:0032373//positive regulation of sterol transport;GO:0006793//phosphorus metabolic process;GO:0006629//lipid metabolic process;GO:…
Pt_transcript_19721	116	997	56	0	3	5	7.89	64.32	3.89	0	0.19	0.31	-7.249824549	5.39E-06	0.000367269	PNP	purine nucleoside phosphorylase isoform X1 [Anoplophora glabripennis]	Metabolism;Metabolism;Metabolism;Metabolism	Global and overview maps;Nucleotide metabolism;Nucleotide metabolism;Metabolism of cofactors and vitamins	ko01100//Metabolic pathways;ko00230//Purine metabolism;ko00240//Pyrimidine metabolism;ko00760//Nicotinate and nicotinamide metabolism	K03783;K03783;K03783;K03783	-	-	-
Pt_transcript_7750	838	709	880	447	331	460	25.79	20.81	27.58	13.36	9.64	12.9	-1.047046424	5.43E-06	0.000369147	MTMR2	myotubularin-related protein 2 [Anoplophora glabripennis]	Metabolism;Environmental Information Processing;Metabolism	Global and overview maps;Signal transduction;Carbohydrate metabolism	ko01100//Metabolic pathways;ko04070//Phosphatidylinositol signaling system;ko00562//Inositol phosphate metabolism	K18081;K18081;K18081	GO:0044444//cytoplasmic part;GO:0043005//neuron projection;GO:0031988//membrane-bounded vesicle;GO:0031982//vesicle;GO:0014069//postsynaptic density;GO:0044422//organelle part;GO:0060076//excitatory synapse;GO:0043226//organelle;GO:0043227//membrane-bounded organelle;GO:0044309//neuron spine;GO:0043232//intracellular non-membrane-bounded organelle;GO:0042995//cell projection;GO:0099572//postsynap…	GO:0046914//transition metal ion binding;GO:0016787//hydrolase activity;GO:0034593//phosphatidylinositol bisphosphate phosphatase activity;GO:0005515//protein binding;GO:0052866//phosphatidylinositol phosphate phosphatase activity;GO:0004721//phosphoprotein phosphatase activity;GO:0016791//phosphatase activity;GO:0016788//hydrolase activity, acting on ester bonds;GO:0005488//binding;GO:0052744//p…	GO:0006810//transport;GO:0048259//regulation of receptor-mediated endocytosis;GO:0045017//glycerolipid biosynthetic process;GO:0044767//single-organism developmental process;GO:0006650//glycerophospholipid metabolic process;GO:0044267//cellular protein metabolic process;GO:0030100//regulation of endocytosis;GO:0050794//regulation of cellular process;GO:0006644//phospholipid metabolic process;GO:0…
Pt_transcript_37066	355	504	351	95	105	138	7.48	10.13	7.53	1.95	2.11	2.66	-1.903451512	5.58E-06	0.000378096	RpI135	DNA-directed RNA polymerase I subunit RPA2, partial [Anoplophora glabripennis]	Metabolism;Metabolism;Metabolism;Genetic Information Processing	Global and overview maps;Nucleotide metabolism;Nucleotide metabolism;Transcription	ko01100//Metabolic pathways;ko00230//Purine metabolism;ko00240//Pyrimidine metabolism;ko03020//RNA polymerase	K03002;K03002;K03002;K03002	-	-	-
Pt_transcript_22995	0	0	0	19	17	13	0	0	0	0.59	0.52	0.39	8.965784285	5.63E-06	0.000379101	--	zinc finger autosomal protein-like [Anoplophora glabripennis]	-	-	-	-	-	-	-
Pt_transcript_38409	791	224	4	3	1	1	17.34	4.7	0.09	0.08	0.03	0.02	-7.411348018	5.64E-06	0.000379101	PPP4R1	serine/threonine-protein phosphatase 4 regulatory subunit 1 isoform X3 [Anoplophora glabripennis]	-	-	-	-	-	-	GO:0009987//cellular process;GO:0006796//phosphate-containing compound metabolic process;GO:0006793//phosphorus metabolic process;GO:0008152//metabolic process;GO:0065007//biological regulation;GO:0044237//cellular metabolic process;GO:0050789//regulation of biological process
Pt_transcript_19332	3	585	584	0	0	0	0.11	16.01	17.08	0	0	0	-13.43393312	5.66E-06	0.000379101	pnut	septin-7 [Anoplophora glabripennis]	-	-	-	-	-	GO:0097367//carbohydrate derivative binding;GO:0032550//purine ribonucleoside binding;GO:0001883//purine nucleoside binding;GO:0001882//nucleoside binding;GO:1901363//heterocyclic compound binding;GO:0036094//small molecule binding;GO:0005488//binding;GO:0097159//organic cyclic compound binding;GO:0032549//ribonucleoside binding	GO:0009987//cellular process;GO:0044763//single-organism cellular process;GO:0044699//single-organism process
Pt_transcript_44248	522	381	780	150	121	190	13.29	9.25	20.19	3.72	2.93	4.41	-1.949897931	5.66E-06	0.000379101	--	inner centromere protein-like [Anoplophora glabripennis]	-	-	-	-	GO:0044446//intracellular organelle part;GO:0043229//intracellular organelle;GO:0043228//non-membrane-bounded organelle;GO:0043232//intracellular non-membrane-bounded organelle;GO:0005694//chromosome;GO:0051233//spindle midzone;GO:0005819//spindle;GO:0044424//intracellular part;GO:0044422//organelle part;GO:0005623//cell;GO:0005856//cytoskeleton;GO:0015630//microtubule cytoskeleton;GO:0044464//ce…	-	GO:0048285//organelle fission;GO:0022402//cell cycle process;GO:0044085//cellular component biogenesis;GO:0016043//cellular component organization;GO:0070271//protein complex biogenesis;GO:0022414//reproductive process;GO:0009987//cellular process;GO:0007049//cell cycle;GO:0071840//cellular component organization or biogenesis;GO:0006461//protein complex assembly;GO:0044699//single-organism proce…
Pt_transcript_31221	134	163	107	26560	3203	338	9.24	10.68	7.55	1770.23	208.09	21.17	6.185631345	5.67E-06	0.000379101	Taldo1	transaldolase [Anoplophora glabripennis]	Metabolism;Metabolism;Metabolism;Metabolism	Global and overview maps;Global and overview maps;Global and overview maps;Carbohydrate metabolism	ko01100//Metabolic pathways;ko01200//Carbon metabolism;ko01230//Biosynthesis of amino acids;ko00030//Pentose phosphate pathway	K00616;K00616;K00616;K00616	-	-	-
Pt_transcript_46024	330	504	787	34	81	88	4.73	6.89	11.45	0.47	1.1	1.16	-3.079045148	5.68E-06	0.000379101	--	uncharacterized protein LOC108909487 isoform X2 [Anoplophora glabripennis]	-	-	-	-	-	-	-
Pt_transcript_18186	1	0	0	23	30	216	0.02	0	0	0.42	0.54	3.65	7.84862294	5.72E-06	0.000380898	AKAP1	KH domain-containing protein akap-1 [Diabrotica virgifera virgifera]	-	-	-	-	GO:0031090//organelle membrane;GO:0044444//cytoplasmic part;GO:0019866//organelle inner membrane;GO:0098589//membrane region;GO:0005740//mitochondrial envelope;GO:0031967//organelle envelope;GO:0071944//cell periphery;GO:0044422//organelle part;GO:0044429//mitochondrial part;GO:0031966//mitochondrial membrane;GO:0005886//plasma membrane;GO:0097060//synaptic membrane;GO:0043226//organelle;GO:00452…	GO:0008092//cytoskeletal protein binding;GO:0019900//kinase binding;GO:0003676//nucleic acid binding;GO:0019903//protein phosphatase binding;GO:0005488//binding;GO:1901363//heterocyclic compound binding;GO:0015631//tubulin binding;GO:0051018//protein kinase A binding;GO:0097159//organic cyclic compound binding;GO:0005515//protein binding;GO:0019899//enzyme binding;GO:0019902//phosphatase binding	GO:0009628//response to abiotic stimulus;GO:0051674//localization of cell;GO:0050896//response to stimulus;GO:1903650//negative regulation of cytoplasmic transport;GO:0071495//cellular response to endogenous stimulus;GO:0042992//negative regulation of transcription factor import into nucleus;GO:0007281//germ cell development;GO:0019752//carboxylic acid metabolic process;GO:0032504//multicellular …
Pt_transcript_2600	295	442	1375	10	16	65	4.84	6.92	22.91	0.17	0.25	0.98	-4.630189104	5.73E-06	0.000380898	--	hypothetical protein TcasGA2_TC016160 [Tribolium castaneum]	-	-	-	-	-	-	-
Pt_transcript_6598	1637	1374	2599	613	513	593	44.56	35.69	72.01	16.22	13.23	14.73	-1.78507166	5.80E-06	0.000384372	sn	protein singed [Anoplophora glabripennis]	Human Diseases	Cancers	ko05206//MicroRNAs in cancer	K17455	-	-	-
Pt_transcript_12223	103	130	163	437	476	1129	8.79	10.51	14.24	36.06	38.33	87.47	2.270791907	5.88E-06	0.000388253	--	uncharacterized protein LOC108910331 [Anoplophora glabripennis]	-	-	-	-	-	-	-
Pt_transcript_39849	397	654	316	107	70	75	33.94	52.87	27.63	8.91	5.64	5.89	-2.485124301	5.89E-06	0.000388253	ade5	multifunctional protein ADE2-like [Anoplophora glabripennis]	Metabolism;Metabolism	Global and overview maps;Nucleotide metabolism	ko01100//Metabolic pathways;ko00230//Purine metabolism	K01587;K01587	GO:0044464//cell part;GO:0031982//vesicle;GO:0043227//membrane-bounded organelle;GO:0005622//intracellular;GO:0005737//cytoplasm;GO:0043226//organelle;GO:0044424//intracellular part;GO:0005623//cell;GO:0044444//cytoplasmic part;GO:0031988//membrane-bounded vesicle	GO:0016879//ligase activity, forming carbon-nitrogen bonds;GO:0016829//lyase activity;GO:0016830//carbon-carbon lyase activity;GO:1901363//heterocyclic compound binding;GO:0001883//purine nucleoside binding;GO:0005488//binding;GO:0005515//protein binding;GO:0097159//organic cyclic compound binding;GO:0001882//nucleoside binding;GO:0016853//isomerase activity;GO:0003824//catalytic activity;GO:0016…	GO:0044710//single-organism metabolic process;GO:0055086//nucleobase-containing small molecule metabolic process;GO:0032501//multicellular organismal process;GO:0009123//nucleoside monophosphate metabolic process;GO:1901564//organonitrogen compound metabolic process;GO:0046390//ribose phosphate biosynthetic process;GO:0034654//nucleobase-containing compound biosynthetic process;GO:0009161//ribonu…
Pt_transcript_1742	1544	1263	1854	698	419	586	22.08	17.27	26.97	9.71	5.69	7.65	-1.524677256	5.91E-06	0.000388414	ARHGEF10	rho guanine nucleotide exchange factor 10 [Anoplophora glabripennis]	-	-	-	-	-	-	-
Pt_transcript_35126	114	185	83	22	20	20	2.83	4.38	2.1	0.53	0.47	0.45	-2.682728268	6.02E-06	0.000394575	--	uncharacterized protein LOC108908426 isoform X1 [Anoplophora glabripennis]	-	-	-	-	-	-	-
Pt_transcript_44554	388	403	1169	91	86	90	3.15	3.13	9.64	0.72	0.67	0.67	-2.950124093	6.07E-06	0.000396891	crb	protein crumbs [Diabrotica virgifera virgifera]	Environmental Information Processing;Environmental Information Processing	Signal transduction;Signal transduction	ko04390//Hippo signaling pathway;ko04391//Hippo signaling pathway -fly	K16681;K16681	GO:0005886//plasma membrane;GO:0044464//cell part;GO:0071944//cell periphery;GO:0016020//membrane;GO:0005623//cell;GO:0044425//membrane part	GO:0005488//binding	GO:0001745//compound eye morphogenesis;GO:0048731//system development;GO:0046530//photoreceptor cell differentiation;GO:0009790//embryo development;GO:0042462//eye photoreceptor cell development;GO:0060429//epithelium development;GO:0051179//localization;GO:0050789//regulation of biological process;GO:0048856//anatomical structure development;GO:0090596//sensory organ morphogenesis;GO:0048749//co…
Pt_transcript_488	924	633	794	249	296	292	9.35	6.13	8.17	2.46	2.84	2.7	-1.563768278	6.11E-06	0.000398825	msps	protein mini spindles [Anoplophora glabripennis]	-	-	-	-	-	-	-
Pt_transcript_44535	9940	7003	87	40	99	36	178.15	119.89	1.6	0.7	1.69	0.59	-6.651774086	6.16E-06	0.000400982	--	probable serine/threonine-protein kinase kinX [Sitophilus oryzae]	-	-	-	-	-	-	-
Pt_transcript_4594	258	1447	22652	55	53	124	5.48	29.25	487.86	1.14	1.07	2.4	-6.824768957	6.31E-06	0.00040967	ubq-1	Polyubiquitin-A [Eumeta japonica]	Organismal Systems	Endocrine system	ko03320//PPAR signaling pathway	K08770	-	-	-
Pt_transcript_10415	875	847	991	443	370	549	41.51	38.23	47.94	20.38	16.59	23.72	-1.073001831	6.35E-06	0.000410692	ruvbl2	ruvB-like 2 [Anoplophora glabripennis]	-	-	-	-	GO:0044422//organelle part;GO:0005654//nucleoplasm;GO:0005623//cell;GO:1902562//H4 histone acetyltransferase complex;GO:0044454//nuclear chromosome part;GO:1902493//acetyltransferase complex;GO:0044446//intracellular organelle part;GO:0043228//non-membrane-bounded organelle;GO:0000123//histone acetyltransferase complex;GO:0043233//organelle lumen;GO:0032991//macromolecular complex;GO:0044451//nuc…	GO:0016462//pyrophosphatase activity;GO:0000976//transcription regulatory region sequence-specific DNA binding;GO:0003677//DNA binding;GO:0005515//protein binding;GO:0044212//transcription regulatory region DNA binding;GO:0008094//DNA-dependent ATPase activity;GO:0003678//DNA helicase activity;GO:0000975//regulatory region DNA binding;GO:0016818//hydrolase activity, acting on acid anhydrides, in …	GO:0006461//protein complex assembly;GO:0097305//response to alcohol;GO:0009416//response to light stimulus;GO:0043067//regulation of programmed cell death;GO:0070727//cellular macromolecule localization;GO:0000077//DNA damage checkpoint;GO:0031570//DNA integrity checkpoint;GO:0018394//peptidyl-lysine acetylation;GO:0048646//anatomical structure formation involved in morphogenesis;GO:2001252//pos…
Pt_transcript_441	873	787	1298	3181	2411	2466	8.77	7.56	13.25	31.04	22.93	22.59	1.371968777	6.35E-06	0.000410692	--	titin [Anoplophora glabripennis]	-	-	-	-	-	-	-
Pt_transcript_47849	260	447	280	35	3	22	8.89	14.57	9.75	1.16	0.1	0.69	-4.090071694	6.37E-06	0.000410726	--	protein APCDD1-like [Anoplophora glabripennis]	-	-	-	-	-	-	-
Pt_transcript_9615	2762	2014	2518	922	888	737	111.36	77.32	103.45	36.09	33.88	27.09	-1.589661757	6.45E-06	0.000414968	CCT3	T-complex protein 1 subunit gamma [Anoplophora glabripennis]	-	-	-	-	GO:0005622//intracellular;GO:0044464//cell part;GO:0031988//membrane-bounded vesicle;GO:0005856//cytoskeleton;GO:0043228//non-membrane-bounded organelle;GO:0043226//organelle;GO:0043229//intracellular organelle;GO:0043232//intracellular non-membrane-bounded organelle;GO:0031982//vesicle;GO:0005623//cell;GO:0005737//cytoplasm;GO:0043227//membrane-bounded organelle;GO:0015630//microtubule cytoskele…	GO:0003676//nucleic acid binding;GO:0097367//carbohydrate derivative binding;GO:0003723//RNA binding;GO:0016462//pyrophosphatase activity;GO:0016887//ATPase activity;GO:0032549//ribonucleoside binding;GO:0017111//nucleoside-triphosphatase activity;GO:0016818//hydrolase activity, acting on acid anhydrides, in phosphorus-containing anhydrides;GO:0003824//catalytic activity;GO:0001882//nucleoside bi…	GO:0060541//respiratory system development;GO:1903047//mitotic cell cycle process;GO:0045596//negative regulation of cell differentiation;GO:0044767//single-organism developmental process;GO:0007052//mitotic spindle organization;GO:0061138//morphogenesis of a branching epithelium;GO:0048754//branching morphogenesis of an epithelial tube;GO:0007017//microtubule-based process;GO:0000226//microtubul…
Pt_transcript_23549	83	59	78	186	180	172	2.12	1.44	2.04	4.61	4.34	4	1.209453366	6.56E-06	0.000420998	brm	ATP-dependent helicase brm isoform X1 [Anoplophora glabripennis]	Organismal Systems;Human Diseases	Environmental adaptation;Cancers	ko04714//Thermogenesis;ko05225//Hepatocellular carcinoma	K11647;K11647	-	-	-
Pt_transcript_4287	111	140	77	359	1029	1340	2.28	2.75	1.6	7.15	19.91	24.98	2.972540187	6.69E-06	0.000427518	MLXIP	MLX-interacting protein isoform X2 [Anoplophora glabripennis]	Human Diseases;Human Diseases	Endocrine and metabolic diseases;Endocrine and metabolic diseases	ko04931//Insulin resistance;ko04932//Non-alcoholic fatty liver disease (NAFLD)	K09113;K09113	-	-	-
Pt_transcript_25936	143	126	178	35	23	56	2.58	2.17	3.27	0.63	0.4	0.93	-2.032748582	6.69E-06	0.000427518	Glce	D-glucuronyl C5-epimerase [Anoplophora glabripennis]	Metabolism;Metabolism	Global and overview maps;Glycan biosynthesis and metabolism	ko01100//Metabolic pathways;ko00534//Glycosaminoglycan biosynthesis - heparan sulfate / heparin	K01793;K01793	GO:0043226//organelle;GO:0044424//intracellular part;GO:0043229//intracellular organelle;GO:0043231//intracellular membrane-bounded organelle;GO:0016020//membrane;GO:0005623//cell;GO:0044464//cell part;GO:0043227//membrane-bounded organelle;GO:0005622//intracellular	GO:0016854//racemase and epimerase activity;GO:0003824//catalytic activity;GO:0016853//isomerase activity;GO:0016857//racemase and epimerase activity, acting on carbohydrates and derivatives	GO:0006022//aminoglycan metabolic process;GO:0006807//nitrogen compound metabolic process;GO:0044238//primary metabolic process;GO:0044710//single-organism metabolic process;GO:0006023//aminoglycan biosynthetic process;GO:1901566//organonitrogen compound biosynthetic process;GO:0009987//cellular process;GO:0043170//macromolecule metabolic process;GO:0006029//proteoglycan metabolic process;GO:0044…
Pt_transcript_13860	0	0	0	22	19	12	0	0	0	905.86	1060.78	663.29	19.74163047	6.76E-06	0.000430669	--		-	-	-	-	-	-	-
Pt_transcript_13384	8050	156	10066	122	102	103	2246.81	40.28	2916.85	32.78	26.58	25.97	-5.93040747	6.78E-06	0.000431077	--	myosin-6 isoform X2 [Anoplophora glabripennis]	-	-	-	-	-	-	-
Pt_transcript_13488	45	51	90	191	220	307	13.08	13.66	27.17	53.02	59.57	80.31	1.839228329	6.86E-06	0.000434645	--	39S ribosomal protein L53, mitochondrial [Anoplophora glabripennis]	-	-	-	-	-	-	GO:0007275//multicellular organism development;GO:0048513//animal organ development;GO:0030097//hemopoiesis;GO:0009791//post-embryonic development;GO:0044767//single-organism developmental process;GO:0048856//anatomical structure development;GO:0032501//multicellular organismal process;GO:0048534//hematopoietic or lymphoid organ development;GO:0048569//post-embryonic organ development;GO:0002520/…
Pt_transcript_42672	2699	1065	10216	107	5	3	46.75	17.63	179.98	1.81	0.08	0.06	-6.969390211	6.87E-06	0.000434645	PSAP	uncharacterized protein LOC108907894 isoform X3 [Anoplophora glabripennis]	Cellular Processes	Transport and catabolism	ko04142//Lysosome	K12382	GO:0005623//cell;GO:0043229//intracellular organelle;GO:0044464//cell part;GO:0043226//organelle;GO:0044444//cytoplasmic part;GO:0016020//membrane;GO:0044424//intracellular part;GO:0043227//membrane-bounded organelle;GO:0005737//cytoplasm;GO:0043231//intracellular membrane-bounded organelle;GO:0005622//intracellular	GO:0005488//binding	GO:0044710//single-organism metabolic process;GO:0009987//cellular process;GO:0008152//metabolic process;GO:0044237//cellular metabolic process;GO:1902578//single-organism localization;GO:0051179//localization;GO:0006629//lipid metabolic process;GO:0051234//establishment of localization;GO:0065007//biological regulation;GO:0071704//organic substance metabolic process;GO:0050789//regulation of bio…
Pt_transcript_38649	305	172	117	1355	739	1045	6.63	3.56	2.59	28.53	15.17	20.66	2.33227649	7.07E-06	0.000446342	Fhl2	PREDICTED: four and a half LIM domains protein 2 isoform X3 [Dendroctonus ponderosae]	-	-	-	-	-	-	GO:0009605//response to external stimulus;GO:0051704//multi-organism process;GO:0043207//response to external biotic stimulus;GO:0009620//response to fungus;GO:0050896//response to stimulus;GO:0051707//response to other organism;GO:0009607//response to biotic stimulus
Pt_transcript_28480	113	165	187	6	22	23	3.59	4.99	6.05	0.21	0.69	0.67	-3.220093305	7.13E-06	0.000448721	--	kinetochore protein NDC80 homolog [Anoplophora glabripennis]	-	-	-	-	-	-	-
Pt_transcript_12182	4245	4093	3310	1704	1331	1461	354.62	323.69	282.71	137.74	104.87	110.93	-1.442693003	7.15E-06	0.000448721	--	apolipoprotein D [Anoplophora glabripennis]	-	-	-	-	GO:0044464//cell part;GO:0005622//intracellular;GO:0005623//cell	GO:0005488//binding	GO:0051179//localization;GO:0032501//multicellular organismal process;GO:0051716//cellular response to stimulus;GO:0050794//regulation of cellular process;GO:0048523//negative regulation of cellular process;GO:0044767//single-organism developmental process;GO:0044707//single-multicellular organism process;GO:0050896//response to stimulus;GO:0044763//single-organism cellular process;GO:0044238//pr…
Pt_transcript_38767	1455	1285	1279	3418	3823	3004	11.67	9.85	10.42	26.65	29.04	21.98	1.281993153	7.23E-06	0.000452652	Mylk	titin [Anoplophora glabripennis]	-	-	-	-	-	GO:0016740//transferase activity;GO:0016773//phosphotransferase activity, alcohol group as acceptor;GO:0004674//protein serine/threonine kinase activity;GO:0003824//catalytic activity;GO:0016301//kinase activity;GO:0004672//protein kinase activity;GO:0016772//transferase activity, transferring phosphorus-containing groups	-
Pt_transcript_6350	854	564	311	2319	3715	5669	22.43	14.14	8.31	59.12	92.29	135.64	2.677157475	7.32E-06	0.000457725	DNAJA1	dnaJ homolog subfamily A member 1 [Anoplophora glabripennis]	Genetic Information Processing	Folding, sorting and degradation	ko04141//Protein processing in endoplasmic reticulum	K09502	-	-	-
Pt_transcript_13690	851	813	811	466	376	463	467.81	400.51	470.55	241.55	190.76	227.18	-1.021593198	7.36E-06	0.000459077	SEM1	26S proteasome complex subunit SEM1 [Anoplophora glabripennis]	Human Diseases;Genetic Information Processing;Genetic Information Processing	Infectious diseases;Folding, sorting and degradation;Replication and repair	ko05169//Epstein-Barr virus infection;ko03050//Proteasome;ko03440//Homologous recombination	K10881;K10881;K10881	-	-	-
Pt_transcript_3468	7	0	0	319	110	407	0.13	0	0	5.74	1.93	6.87	6.805371836	7.47E-06	0.000464976	svr	carboxypeptidase D [Anoplophora glabripennis]	-	-	-	-	-	-	-
Pt_transcript_24536	5	39	8	11	3745	7359	0.32	2.33	0.52	0.7	219.08	414.83	7.645243604	7.51E-06	0.000466395	--	odorant binding protein 6 [Monochamus alternatus]	-	-	-	-	-	-	-
Pt_transcript_3313	338	125	316	1103	1250	2881	6.31	2.23	6.01	20.01	22.1	49.07	2.647698256	7.73E-06	0.000478546	SEC23IP	phospholipase DDHD2 [Anoplophora glabripennis]	-	-	-	-	-	-	-
Pt_transcript_7093	679	601	945	198	235	170	19.41	16.39	27.51	5.5	6.36	4.43	-1.958446792	7.78E-06	0.00048081	E(z)	histone-lysine N-methyltransferase E(z) [Anoplophora glabripennis]	Human Diseases;Metabolism	Cancers;Amino acid metabolism	ko05206//MicroRNAs in cancer;ko00310//Lysine degradation	K11430;K11430	GO:0043233//organelle lumen;GO:0005694//chromosome;GO:0044428//nuclear part;GO:0031519//PcG protein complex;GO:0044464//cell part;GO:0005634//nucleus;GO:0044424//intracellular part;GO:0031974//membrane-enclosed lumen;GO:0043228//non-membrane-bounded organelle;GO:0032991//macromolecular complex;GO:0005623//cell;GO:0043232//intracellular non-membrane-bounded organelle;GO:0044446//intracellular orga…	GO:0000975//regulatory region DNA binding;GO:0044877//macromolecular complex binding;GO:0003824//catalytic activity;GO:0001067//regulatory region nucleic acid binding;GO:0008170//N-methyltransferase activity;GO:0008757//S-adenosylmethionine-dependent methyltransferase activity;GO:0003682//chromatin binding;GO:0044212//transcription regulatory region DNA binding;GO:0003677//DNA binding;GO:1901363/…	GO:0006259//DNA metabolic process;GO:0044767//single-organism developmental process;GO:0043170//macromolecule metabolic process;GO:0040011//locomotion;GO:0016569//covalent chromatin modification;GO:0042330//taxis;GO:0043549//regulation of kinase activity;GO:1901701//cellular response to oxygen-containing compound;GO:0051336//regulation of hydrolase activity;GO:0032259//methylation;GO:1902589//sin…
Pt_transcript_16200	0	0	0	346	12	46	0	0	0	5.61	0.19	0.7	11.0812615	7.95E-06	0.000489741	mod(mdg4)	protein tramtrack, beta isoform isoform X1 [Anoplophora glabripennis]	-	-	-	-	-	-	-
Pt_transcript_10556	8167	7962	7422	21326	34678	24437	440.7	408.36	408.54	1115.64	1768.1	1200.41	1.699362731	8.21E-06	0.000504198	sesB	adenine nucleotide translocase [Monochamus alternatus]	Human Diseases;Human Diseases;Cellular Processes;Human Diseases;Environmental Information Processing;Human Diseases;Environmental Information Processing;Cellular Processes	Infectious diseases;Neurodegenerative diseases;Cell growth and death;Infectious diseases;Signal transduction;Neurodegenerative diseases;Signal transduction;Cell growth and death	ko05166//HTLV-I infection;ko05016//Huntington disease;ko04218//Cellular senescence;ko05164//Influenza A;ko04022//cGMP - PKG signaling pathway;ko05012//Parkinson disease;ko04020//Calcium signaling pathway;ko04217//Necroptosis	K05863;K05863;K05863;K05863;K05863;K05863;K05863;K05863	GO:0019866//organelle inner membrane;GO:0044464//cell part;GO:0043227//membrane-bounded organelle;GO:0031967//organelle envelope;GO:0043231//intracellular membrane-bounded organelle;GO:0032991//macromolecular complex;GO:0044424//intracellular part;GO:0031090//organelle membrane;GO:0043226//organelle;GO:0044422//organelle part;GO:0031975//envelope;GO:0043229//intracellular organelle;GO:0009295//nu…	GO:1901505//carbohydrate derivative transporter activity;GO:0005488//binding;GO:0022892//substrate-specific transporter activity;GO:0005345//purine nucleobase transmembrane transporter activity;GO:0003723//RNA binding;GO:0003676//nucleic acid binding;GO:0015215//nucleotide transmembrane transporter activity;GO:0015216//purine nucleotide transmembrane transporter activity;GO:0015605//organophospha…	GO:0042451//purine nucleoside biosynthetic process;GO:0009205//purine ribonucleoside triphosphate metabolic process;GO:0060341//regulation of cellular localization;GO:0032880//regulation of protein localization;GO:0031349//positive regulation of defense response;GO:0007626//locomotory behavior;GO:0051817//modification of morphology or physiology of other organism involved in symbiotic interaction…
Pt_transcript_8734	556	665	1082	210	193	247	19.1	21.76	37.85	7.01	6.27	7.75	-1.90409809	8.24E-06	0.000504198	Tktl2	transketolase-like protein 2 [Anoplophora glabripennis]	Metabolism;Metabolism;Metabolism;Metabolism	Global and overview maps;Global and overview maps;Global and overview maps;Carbohydrate metabolism	ko01100//Metabolic pathways;ko01200//Carbon metabolism;ko01230//Biosynthesis of amino acids;ko00030//Pentose phosphate pathway	K00615;K00615;K00615;K00615	GO:0005622//intracellular;GO:0044424//intracellular part;GO:0044464//cell part;GO:0043229//intracellular organelle;GO:0043226//organelle;GO:0005737//cytoplasm;GO:0032991//macromolecular complex;GO:0044444//cytoplasmic part;GO:0005623//cell;GO:0043234//protein complex;GO:0043228//non-membrane-bounded organelle;GO:0043232//intracellular non-membrane-bounded organelle	GO:0016740//transferase activity;GO:0016744//transferase activity, transferring aldehyde or ketonic groups;GO:0003824//catalytic activity	GO:2001141//regulation of RNA biosynthetic process;GO:0006996//organelle organization;GO:0080090//regulation of primary metabolic process;GO:0050794//regulation of cellular process;GO:1902589//single-organism organelle organization;GO:0000226//microtubule cytoskeleton organization;GO:1903506//regulation of nucleic acid-templated transcription;GO:0050789//regulation of biological process;GO:005125…
Pt_transcript_3687	37	19	30	1	3	2	0.7	0.34	0.58	0.02	0.05	0.03	-4.017921908	8.24E-06	0.000504198	ANGPT4	angiopoietin-2-like isoform X2 [Anoplophora glabripennis]	-	-	-	-	-	-	-
Pt_transcript_35539	442	74	87	7	10	13	12.78	2.05	2.58	0.22	0.28	0.35	-4.356309552	8.30E-06	0.000506881	PIP4P1	type 2 phosphatidylinositol 4,5-bisphosphate 4-phosphatase [Anoplophora glabripennis]	Environmental Information Processing	Signal transduction	ko04070//Phosphatidylinositol signaling system	K13084	GO:0043229//intracellular organelle;GO:0005737//cytoplasm;GO:0044424//intracellular part;GO:0044444//cytoplasmic part;GO:0005623//cell;GO:0044464//cell part;GO:0043227//membrane-bounded organelle;GO:0005622//intracellular;GO:0016020//membrane;GO:0043231//intracellular membrane-bounded organelle;GO:0043226//organelle	GO:0016788//hydrolase activity, acting on ester bonds;GO:0016787//hydrolase activity;GO:0016818//hydrolase activity, acting on acid anhydrides, in phosphorus-containing anhydrides;GO:0052745//inositol phosphate phosphatase activity;GO:1901363//heterocyclic compound binding;GO:0052866//phosphatidylinositol phosphate phosphatase activity;GO:0042578//phosphoric ester hydrolase activity;GO:0017111//n…	GO:0009987//cellular process;GO:0008152//metabolic process;GO:0016043//cellular component organization;GO:0071704//organic substance metabolic process;GO:0032392//DNA geometric change;GO:0071840//cellular component organization or biogenesis;GO:0006139//nucleobase-containing compound metabolic process;GO:0044260//cellular macromolecule metabolic process;GO:0071103//DNA conformation change;GO:0044…
Pt_transcript_14278	185	127	85	23	14	32	1.19	0.78	0.56	0.15	0.09	0.19	-2.55672882	8.34E-06	0.000507813	Mkp3	PREDICTED: LOW QUALITY PROTEIN: dual specificity protein phosphatase Mpk3 [Aethina tumida]	Environmental Information Processing	Signal transduction	ko04010//MAPK signaling pathway	K04459	-	-	-
Pt_transcript_39625	22	21	26	1	0	0	0.33	0.29	0.39	0.02	0	0	-5.658211483	8.39E-06	0.000510115	--	uncharacterized protein LOC116169146 [Photinus pyralis]	-	-	-	-	-	-	-
Pt_transcript_2902	288	3643	1908	105	70	32	4.96	59.83	33.38	1.76	1.16	0.52	-4.834801745	8.59E-06	0.000519646	GVQW3	protein takeout-like isoform X2 [Anoplophora glabripennis]	-	-	-	-	-	-	-
Pt_transcript_5623	1386	1049	1079	535	477	548	33.22	24	26.31	12.45	10.82	11.97	-1.245080514	8.60E-06	0.000519646	LENG8	leukocyte receptor cluster member 8 homolog [Anoplophora glabripennis]	-	-	-	-	-	-	-
Pt_transcript_21292	91	52	100	218	291	398	14.24	7.65	16.06	32.57	42.43	55.85	1.785742134	8.61E-06	0.000519646	--	uncharacterized protein LOC108908201 [Anoplophora glabripennis]	-	-	-	-	-	GO:0016491//oxidoreductase activity;GO:0003824//catalytic activity	-
Pt_transcript_46890	182	22	34	0	0	1	2.95	0.35	0.56	0	0	0.02	-7.592457037	8.65E-06	0.000521171	fl(2)d	pre-mRNA-splicing regulator WTAP [Anoplophora glabripennis]	-	-	-	-	-	-	-
Pt_transcript_721	595	858	707	180	213	151	6.55	9.04	7.92	1.93	2.23	1.52	-2.049311704	8.68E-06	0.000521825	ATP13A3	probable cation-transporting ATPase 13A3 [Anoplophora glabripennis]	-	-	-	-	-	GO:0003824//catalytic activity;GO:0043167//ion binding;GO:0016787//hydrolase activity;GO:0005488//binding	-
Pt_transcript_5729	242	149	319	40	43	73	5.7	3.35	7.65	0.92	0.96	1.57	-2.275179836	8.74E-06	0.000524051	--	uncharacterized protein LOC108907489 [Anoplophora glabripennis]	-	-	-	-	-	-	-
Pt_transcript_37032	16	93	20	1163	1105	407	0.14	0.73	0.17	9.22	8.54	3.03	4.321234325	8.80E-06	0.000526386	Hsc70-2	heat shock 70 kDa protein cognate 2 [Anoplophora glabripennis]	Cellular Processes;Genetic Information Processing;Environmental Information Processing;Human Diseases;Genetic Information Processing;Human Diseases;Human Diseases;Human Diseases;Organismal Systems;Organismal Systems;Human Diseases;Organismal Systems;Human Diseases	Transport and catabolism;Folding, sorting and degradation;Signal transduction;Infectious diseases;Transcription;Infectious diseases;Infectious diseases;Infectious diseases;Aging;Endocrine system;Infectious diseases;Immune system;Neurodegenerative diseases	ko04144//Endocytosis;ko04141//Protein processing in endoplasmic reticulum;ko04010//MAPK signaling pathway;ko05169//Epstein-Barr virus infection;ko03040//Spliceosome;ko05164//Influenza A;ko05145//Toxoplasmosis;ko05162//Measles;ko04213//Longevity regulating pathway - multiple species;ko04915//Estrogen signaling pathway;ko05134//Legionellosis;ko04612//Antigen processing and presentation;ko05020//Pri…	K03283;K03283;K03283;K03283;K03283;K03283;K03283;K03283;K03283;K03283;K03283;K03283;K03283	GO:0005622//intracellular;GO:0043232//intracellular non-membrane-bounded organelle;GO:0043231//intracellular membrane-bounded organelle;GO:0043226//organelle;GO:0044464//cell part;GO:0043229//intracellular organelle;GO:0043228//non-membrane-bounded organelle;GO:0032991//macromolecular complex;GO:0044424//intracellular part;GO:0005623//cell;GO:0043234//protein complex;GO:0043227//membrane-bounded …	GO:0097159//organic cyclic compound binding;GO:0036094//small molecule binding;GO:0016628//oxidoreductase activity, acting on the CH-CH group of donors, NAD or NADP as acceptor;GO:0003824//catalytic activity;GO:0016491//oxidoreductase activity;GO:0005488//binding;GO:1901363//heterocyclic compound binding;GO:0032550//purine ribonucleoside binding;GO:0001882//nucleoside binding;GO:0005515//protein …	GO:0044707//single-multicellular organism process;GO:0044767//single-organism developmental process;GO:0044699//single-organism process;GO:0051716//cellular response to stimulus;GO:0007568//aging;GO:0030154//cell differentiation;GO:0009408//response to heat;GO:0071704//organic substance metabolic process;GO:0033554//cellular response to stress;GO:0044710//single-organism metabolic process;GO:0050…
Pt_transcript_10188	263	135	279	1277	647	845	11.82	5.8	12.8	55.57	27.44	34.53	1.950059745	8.86E-06	0.000528377	--	uncharacterized protein LOC108908810 isoform X2 [Anoplophora glabripennis]	-	-	-	-	-	-	-
Pt_transcript_40063	49	33	8	3478	628	171	0.96	0.62	0.17	65.08	11.46	3.01	5.506435103	8.87E-06	0.000528377	--	phospholipid transfer protein C2CD2L isoform X2 [Anoplophora glabripennis]	-	-	-	-	-	-	-
Pt_transcript_5179	264	199	235	5	18	1	6.12	4.4	5.54	0.12	0.41	0.03	-4.841901255	8.90E-06	0.00052905	AIFM3	apoptosis-inducing factor 3 [Anoplophora glabripennis]	-	-	-	-	-	-	-
Pt_transcript_3330	18	272	2362	0	4	5	0.35	4.74	43.78	0	0.07	0.1	-8.167270548	9.01E-06	0.000534366	--	transforming acidic coiled-coil-containing protein 2-like isoform X1 [Anoplophora glabripennis]	Genetic Information Processing	Translation	ko03013//RNA transport	K14283	-	-	-
Pt_transcript_42110	79	77	98	14	2	13	2.94	2.73	3.72	0.51	0.07	0.44	-3.202556006	9.07E-06	0.000535722	jhamt	juvenile hormone acid O-methyltransferase [Anoplophora glabripennis]	Metabolism	Metabolism of terpenoids and polyketides	ko00981//Insect hormone biosynthesis	K10718	-	GO:0008171//O-methyltransferase activity;GO:0016741//transferase activity, transferring one-carbon groups;GO:0016740//transferase activity;GO:0008168//methyltransferase activity;GO:0003824//catalytic activity	GO:0006721//terpenoid metabolic process;GO:0042445//hormone metabolic process;GO:0065007//biological regulation;GO:0044763//single-organism cellular process;GO:0034754//cellular hormone metabolic process;GO:0044237//cellular metabolic process;GO:0044238//primary metabolic process;GO:0044699//single-organism process;GO:0006720//isoprenoid metabolic process;GO:0008152//metabolic process;GO:0006716/…
Pt_transcript_25645	42	37	98	8	6	6	0.92	0.77	2.18	0.18	0.13	0.12	-3.169925001	9.08E-06	0.000535722	--	von Willebrand factor D and EGF domain-containing protein-like isoform X1 [Anoplophora glabripennis]	-	-	-	-	-	-	-
Pt_transcript_24921	1268	362	1449	27	93	101	54.2	14.73	63.12	1.13	3.77	3.95	-3.899263036	9.23E-06	0.00054373	Tret1	facilitated trehalose transporter Tret1-like [Anoplophora glabripennis]	-	-	-	-	-	-	-
Pt_transcript_47798	487	420	207	77	27	39	29	23.75	12.58	4.44	1.52	2.11	-3.017105061	9.27E-06	0.000544983	KLKB1	trypsin-1-like [Anoplophora glabripennis]	-	-	-	-	-	-	-
Pt_transcript_3171	986	1007	993	531	475	537	17.6	17.17	18.03	9.21	8.03	8.74	-1.023136499	9.33E-06	0.000547129	TBCD	tubulin-specific chaperone D [Anoplophora glabripennis]	-	-	-	-	-	-	-
Pt_transcript_12147	739	697	705	193	265	203	58.41	52.14	56.91	14.8	19.77	14.6	-1.76796627	9.48E-06	0.000553326	SRSF7	serine/arginine-rich splicing factor 7-like isoform X2 [Anoplophora glabripennis]	Genetic Information Processing;Human Diseases	Transcription;Infectious diseases	ko03040//Spliceosome;ko05168//Herpes simplex infection	K12896;K12896	GO:0043227//membrane-bounded organelle;GO:0044424//intracellular part;GO:0044428//nuclear part;GO:0044464//cell part;GO:0043231//intracellular membrane-bounded organelle;GO:0031988//membrane-bounded vesicle;GO:0044446//intracellular organelle part;GO:0005634//nucleus;GO:0043233//organelle lumen;GO:0031982//vesicle;GO:0044422//organelle part;GO:0031981//nuclear lumen;GO:0005623//cell;GO:0031974//m…	GO:0046872//metal ion binding;GO:0043169//cation binding;GO:0036094//small molecule binding;GO:0003723//RNA binding;GO:0003676//nucleic acid binding;GO:0046914//transition metal ion binding;GO:0043167//ion binding;GO:0005488//binding;GO:1901363//heterocyclic compound binding;GO:0097159//organic cyclic compound binding	GO:0097659//nucleic acid-templated transcription;GO:0050789//regulation of biological process;GO:0019438//aromatic compound biosynthetic process;GO:0034654//nucleobase-containing compound biosynthetic process;GO:0010467//gene expression;GO:0008152//metabolic process;GO:0065007//biological regulation;GO:0032774//RNA biosynthetic process;GO:0044271//cellular nitrogen compound biosynthetic process;G…
Pt_transcript_9029	211	184	453	61	47	45	7.63	6.31	16.63	2.16	1.63	1.48	-2.536241685	9.48E-06	0.000553326	--	uncharacterized protein LOC108904432 [Anoplophora glabripennis]	-	-	-	-	-	-	-
Pt_transcript_40543	111	91	101	475	339	251	2.66	2.09	2.46	10.99	7.64	5.46	1.740363229	9.50E-06	0.000553326	zfr	zinc finger RNA-binding protein isoform X2 [Anoplophora glabripennis]	-	-	-	-	GO:0044428//nuclear part;GO:0044424//intracellular part;GO:0044446//intracellular organelle part;GO:0030529//intracellular ribonucleoprotein complex;GO:0043231//intracellular membrane-bounded organelle;GO:0043227//membrane-bounded organelle;GO:0032991//macromolecular complex;GO:0005623//cell;GO:0044422//organelle part;GO:1990904//ribonucleoprotein complex;GO:0005681//spliceosomal complex;GO:00432…	-	GO:0006897//endocytosis;GO:0046483//heterocycle metabolic process;GO:0006810//transport;GO:0008380//RNA splicing;GO:0043170//macromolecule metabolic process;GO:0034641//cellular nitrogen compound metabolic process;GO:0006807//nitrogen compound metabolic process;GO:0051179//localization;GO:0090304//nucleic acid metabolic process;GO:1901360//organic cyclic compound metabolic process;GO:0009987//cel…
Pt_transcript_4864	7	0	0	117	276	749	0.17	0	0	2.51	5.77	15.07	7.101743993	9.54E-06	0.000554176	TSPAN11	CD81 antigen [Anoplophora glabripennis]	Human Diseases;Organismal Systems;Human Diseases	Infectious diseases;Immune system;Infectious diseases	ko05160//Hepatitis C;ko04662//B cell receptor signaling pathway;ko05144//Malaria	K06508;K06508;K06508	-	-	-
Pt_transcript_907	618	1050	820	128	28	131	7.25	11.77	9.78	1.47	0.32	1.41	-3.169925001	9.57E-06	0.000555133	egh	beta-1,4-mannosyltransferase egh [Anoplophora glabripennis]	Organismal Systems	Development	ko04320//Dorso-ventral axis formation	K02359	GO:0031224//intrinsic component of membrane;GO:0044425//membrane part;GO:0016020//membrane;GO:0016021//integral component of membrane	GO:0016757//transferase activity, transferring glycosyl groups;GO:0000030//mannosyltransferase activity;GO:0016740//transferase activity;GO:0003824//catalytic activity;GO:0016758//transferase activity, transferring hexosyl groups	GO:0045924//regulation of female receptivity;GO:0065007//biological regulation;GO:0002066//columnar/cuboidal epithelial cell development;GO:0032989//cellular component morphogenesis;GO:0032990//cell part morphogenesis;GO:0005975//carbohydrate metabolic process;GO:0048869//cellular developmental process;GO:0000003//reproduction;GO:0044723//single-organism carbohydrate metabolic process;GO:0007619/…
Pt_transcript_18866	59	98	23	531	352	778	3.48	5.5	1.39	30.39	19.63	41.81	3.146549651	9.63E-06	0.000556995	Podn	leucine-rich repeat-containing protein let-4-like [Anoplophora glabripennis]	-	-	-	-	GO:0045202//synapse	GO:0005488//binding	GO:0050896//response to stimulus;GO:0044700//single organism signaling;GO:0044699//single-organism process;GO:0071840//cellular component organization or biogenesis;GO:0016043//cellular component organization;GO:0023052//signaling;GO:0006950//response to stress;GO:0050789//regulation of biological process;GO:0050794//regulation of cellular process;GO:0048518//positive regulation of biological pro…
Pt_transcript_34113	173	159	34	0	3	0	4.3	3.77	0.88	0	0.08	0	-6.805743872	9.78E-06	0.000564832	desi2	desumoylating isopeptidase 2 isoform X1 [Anoplophora glabripennis]	-	-	-	-	GO:0044424//intracellular part;GO:0005623//cell;GO:0005622//intracellular;GO:0044464//cell part	GO:0008233//peptidase activity;GO:0016787//hydrolase activity;GO:0070011//peptidase activity, acting on L-amino acid peptides;GO:0003824//catalytic activity	GO:0044699//single-organism process;GO:0009790//embryo development;GO:0044707//single-multicellular organism process;GO:0048598//embryonic morphogenesis;GO:0032502//developmental process;GO:0019538//protein metabolic process;GO:0008152//metabolic process;GO:0007275//multicellular organism development;GO:0044238//primary metabolic process;GO:0071704//organic substance metabolic process;GO:0032501/…
Pt_transcript_44303	61	47	125	12	3	8	1.21	0.89	2.52	0.24	0.07	0.15	-3.328187085	9.93E-06	0.000572235	lds	transcription termination factor 2 [Anoplophora glabripennis]	Organismal Systems	Endocrine system	ko04918//Thyroid hormone synthesis	K15173	-	GO:0005488//binding;GO:0016787//hydrolase activity;GO:0016462//pyrophosphatase activity;GO:0097159//organic cyclic compound binding;GO:0017111//nucleoside-triphosphatase activity;GO:0003824//catalytic activity;GO:0016818//hydrolase activity, acting on acid anhydrides, in phosphorus-containing anhydrides;GO:0016817//hydrolase activity, acting on acid anhydrides;GO:1901363//heterocyclic compound bi…	GO:0006139//nucleobase-containing compound metabolic process;GO:0032774//RNA biosynthetic process;GO:1901362//organic cyclic compound biosynthetic process;GO:0006807//nitrogen compound metabolic process;GO:0097659//nucleic acid-templated transcription;GO:0006351//transcription, DNA-templated;GO:0090304//nucleic acid metabolic process;GO:0009059//macromolecule biosynthetic process;GO:0010467//gene…
Pt_transcript_45835	0	1	0	9	41	913	0	0.03	0	0.26	1.08	22.79	9.651649699	1.05E-05	0.000603544	PHACTR4	phosphatase and actin regulator 4 isoform X2 [Anoplophora glabripennis]	-	-	-	-	-	-	-
Pt_transcript_21792	33	17	55	177	372	214	0.42	0.21	0.7	2.13	4.37	2.41	2.743999186	1.10E-05	0.000630333	OPCML	Ig-like and fibronectin type-III domain-containing protein 1 isoform X2 [Anoplophora glabripennis]	-	-	-	-	-	-	-
Pt_transcript_35527	11	17	13	429	186	51	0.41	0.6	0.49	15.3	6.49	1.73	3.970853654	1.10E-05	0.000630333	mth2	G-protein coupled receptor Mth2-like [Anoplophora glabripennis]	-	-	-	-	-	-	-
Pt_transcript_1462	3	3	0	1252	985	2	0.05	0.05	0	16.36	12.54	0.03	8.176422513	1.12E-05	0.000638612	Csde1	cold shock domain-containing protein E1 [Anoplophora glabripennis]	-	-	-	-	-	GO:0005488//binding	-
Pt_transcript_17789	283	193	628	62	53	57	6.48	4.22	14.63	1.38	1.15	1.19	-2.767472551	1.13E-05	0.000646401	RACGAP1	rac GTPase-activating protein 1-like [Anoplophora glabripennis]	-	-	-	-	-	-	-
Pt_transcript_31316	426	456	117	2373	2143	3976	54.49	54.82	15.44	292.56	257.53	460.63	3.018271662	1.16E-05	0.000655501	wupA	troponin I isoform X9 [Anoplophora glabripennis]	-	-	-	-	-	-	-
Pt_transcript_42152	189	96	226	37	34	25	3.67	1.78	4.46	0.7	0.62	0.44	-2.493309629	1.19E-05	0.000674589	--	uncharacterized protein LOC108905325 [Anoplophora glabripennis]	-	-	-	-	-	-	-
Pt_transcript_10893	302	594	392	3268	1175	3526	15.66	29.21	20.71	163.88	57.46	166.03	2.562384421	1.22E-05	0.000687275	h	protein hairy [Anoplophora glabripennis]	-	-	-	-	GO:0031974//membrane-enclosed lumen;GO:0044464//cell part;GO:0043229//intracellular organelle;GO:0005622//intracellular;GO:0044428//nuclear part;GO:0043226//organelle;GO:0032991//macromolecular complex;GO:0043231//intracellular membrane-bounded organelle;GO:0044446//intracellular organelle part;GO:0031981//nuclear lumen;GO:0070013//intracellular organelle lumen;GO:0043233//organelle lumen;GO:0043…	GO:0008134//transcription factor binding;GO:0001067//regulatory region nucleic acid binding;GO:0043565//sequence-specific DNA binding;GO:0003677//DNA binding;GO:0000981//RNA polymerase II transcription factor activity, sequence-specific DNA binding;GO:1901363//heterocyclic compound binding;GO:1990837//sequence-specific double-stranded DNA binding;GO:0003676//nucleic acid binding;GO:0019899//enzym…	GO:0090092//regulation of transmembrane receptor protein serine/threonine kinase signaling pathway;GO:0009725//response to hormone;GO:0044765//single-organism transport;GO:0048870//cell motility;GO:0003310//pancreatic A cell differentiation;GO:0044763//single-organism cellular process;GO:0003205//cardiac chamber development;GO:0003151//outflow tract morphogenesis;GO:0030323//respiratory tube deve…
Pt_transcript_8180	209	238	317	54	71	41	6.81	7.39	10.52	1.71	2.19	1.22	-2.271463028	1.23E-05	0.000692818	--	Kruppel-like protein 1 [Monochamus alternatus]	-	-	-	-	-	GO:0005488//binding	GO:0046532//regulation of photoreceptor cell differentiation;GO:0032502//developmental process;GO:0031344//regulation of cell projection organization;GO:2000027//regulation of organ morphogenesis;GO:0022008//neurogenesis;GO:0042221//response to chemical;GO:0014070//response to organic cyclic compound;GO:2000026//regulation of multicellular organismal development;GO:0007399//nervous system develop…
Pt_transcript_20557	58	56	71	201	133	326	2.49	2.29	3.11	8.37	5.4	12.75	1.74898357	1.25E-05	0.000704445	Abat	4-aminobutyrate aminotransferase, mitochondrial [Anoplophora glabripennis]	Metabolism;Metabolism;Organismal Systems;Metabolism;Metabolism;Metabolism;Metabolism	Global and overview maps;Amino acid metabolism;Nervous system;Metabolism of other amino acids;Carbohydrate metabolism;Amino acid metabolism;Carbohydrate metabolism	ko01100//Metabolic pathways;ko00280//Valine, leucine and isoleucine degradation;ko04727//GABAergic synapse;ko00410//beta-Alanine metabolism;ko00640//Propanoate metabolism;ko00250//Alanine, aspartate and glutamate metabolism;ko00650//Butanoate metabolism	K13524;K13524;K13524;K13524;K13524;K13524;K13524	GO:0044444//cytoplasmic part;GO:0043227//membrane-bounded organelle;GO:0043231//intracellular membrane-bounded organelle;GO:0005737//cytoplasm;GO:0044446//intracellular organelle part;GO:0044429//mitochondrial part;GO:0005739//mitochondrion;GO:0044464//cell part;GO:0043226//organelle;GO:0043229//intracellular organelle;GO:0044422//organelle part;GO:0031988//membrane-bounded vesicle;GO:0031982//ve…	GO:0019899//enzyme binding;GO:0003824//catalytic activity;GO:0046983//protein dimerization activity;GO:0043167//ion binding;GO:0043168//anion binding;GO:0008483//transaminase activity;GO:0005515//protein binding;GO:0016769//transferase activity, transferring nitrogenous groups;GO:0016740//transferase activity;GO:0005488//binding;GO:0097159//organic cyclic compound binding	GO:0016053//organic acid biosynthetic process;GO:0065007//biological regulation;GO:0010646//regulation of cell communication;GO:0001505//regulation of neurotransmitter levels;GO:0065008//regulation of biological quality;GO:0008652//cellular amino acid biosynthetic process;GO:0050896//response to stimulus;GO:0050794//regulation of cellular process;GO:0090087//regulation of peptide transport;GO:001…
Pt_transcript_21441	186	153	191	74	73	76	2.4	1.88	2.5	0.93	0.89	0.89	-1.322992422	1.27E-05	0.000709832	Sox15	putative transcription factor SOX-15 [Anoplophora glabripennis]	Environmental Information Processing	Signal transduction	ko04024//cAMP signaling pathway	K18435	GO:0044422//organelle part;GO:0031981//nuclear lumen;GO:0043234//protein complex;GO:0005622//intracellular;GO:0043232//intracellular non-membrane-bounded organelle;GO:0005694//chromosome;GO:0000785//chromatin;GO:0044428//nuclear part;GO:0043231//intracellular membrane-bounded organelle;GO:0044424//intracellular part;GO:0005634//nucleus;GO:0043227//membrane-bounded organelle;GO:0005623//cell;GO:00…	GO:0043565//sequence-specific DNA binding;GO:0000975//regulatory region DNA binding;GO:0003690//double-stranded DNA binding;GO:0044212//transcription regulatory region DNA binding;GO:0000982//transcription factor activity, RNA polymerase II core promoter proximal region sequence-specific binding;GO:0000981//RNA polymerase II transcription factor activity, sequence-specific DNA binding;GO:0003677/…	GO:0017145//stem cell division;GO:0007275//multicellular organism development;GO:0048468//cell development;GO:0009893//positive regulation of metabolic process;GO:0009968//negative regulation of signal transduction;GO:0072358//cardiovascular system development;GO:0009888//tissue development;GO:0048562//embryonic organ morphogenesis;GO:0000902//cell morphogenesis;GO:0009896//positive regulation of…
Pt_transcript_1592	609	483	666	297	209	256	8.27	6.27	9.19	3.92	2.69	3.17	-1.27880573	1.27E-05	0.000709832	--	golgin subfamily A member 1 isoform X2 [Anoplophora glabripennis]	-	-	-	-	GO:0044424//intracellular part;GO:0005737//cytoplasm;GO:0044464//cell part;GO:0005623//cell;GO:0005622//intracellular	GO:0005488//binding;GO:0005515//protein binding	-
Pt_transcript_38523	175	178	129	46	50	51	3.54	3.43	2.65	0.9	0.96	0.94	-1.780610067	1.28E-05	0.00071697	TRIT1	tRNA dimethylallyltransferase [Anoplophora glabripennis]	Metabolism	Global and overview maps	ko01100//Metabolic pathways	K00791	GO:0044424//intracellular part;GO:0044464//cell part;GO:0043226//organelle;GO:0043231//intracellular membrane-bounded organelle;GO:0043229//intracellular organelle;GO:0005623//cell;GO:0005622//intracellular;GO:0043227//membrane-bounded organelle	GO:0003824//catalytic activity;GO:0005488//binding;GO:0016765//transferase activity, transferring alkyl or aryl (other than methyl) groups;GO:0043167//ion binding;GO:0016740//transferase activity	-
Pt_transcript_37193	385	1237	4096	6	60	4	5.75	17.66	62.25	0.1	0.86	0.06	-6.39198062	1.30E-05	0.000723171	pcm1	pericentriolar material 1 protein isoform X3 [Anoplophora glabripennis]	-	-	-	-	GO:0044422//organelle part;GO:0005622//intracellular;GO:0005856//cytoskeleton;GO:0044430//cytoskeletal part;GO:0044464//cell part;GO:0043228//non-membrane-bounded organelle;GO:0005815//microtubule organizing center;GO:0044450//microtubule organizing center part;GO:0044424//intracellular part;GO:0044444//cytoplasmic part;GO:0043229//intracellular organelle;GO:0015630//microtubule cytoskeleton;GO:0…	GO:0005488//binding;GO:0005515//protein binding	GO:0030030//cell projection organization;GO:0044763//single-organism cellular process;GO:0044699//single-organism process;GO:0009987//cellular process;GO:0071840//cellular component organization or biogenesis;GO:0016043//cellular component organization
Pt_transcript_9731	2026	2307	2873	654	770	1060	84.31	91.41	121.86	26.42	30.33	40.2	-1.617964764	1.31E-05	0.00073033	TfIIFalpha	general transcription factor IIF subunit 1 [Anoplophora glabripennis]	Genetic Information Processing	Transcription	ko03022//Basal transcription factors	K03138	GO:0044422//organelle part;GO:0044424//intracellular part;GO:0043231//intracellular membrane-bounded organelle;GO:0070013//intracellular organelle lumen;GO:0044446//intracellular organelle part;GO:0044428//nuclear part;GO:0005634//nucleus;GO:0031981//nuclear lumen;GO:0044451//nucleoplasm part;GO:0044464//cell part;GO:0031974//membrane-enclosed lumen;GO:0043226//organelle;GO:0005622//intracellular…	GO:0008134//transcription factor binding;GO:0097159//organic cyclic compound binding;GO:0008047//enzyme activator activity;GO:1901363//heterocyclic compound binding;GO:0003676//nucleic acid binding;GO:0005515//protein binding;GO:0001091//RNA polymerase II basal transcription factor binding;GO:0001098//basal transcription machinery binding;GO:0005488//binding;GO:0003723//RNA binding;GO:0030234//en…	GO:0010556//regulation of macromolecule biosynthetic process;GO:0044419//interspecies interaction between organisms;GO:0006357//regulation of transcription from RNA polymerase II promoter;GO:0045935//positive regulation of nucleobase-containing compound metabolic process;GO:0030154//cell differentiation;GO:0032786//positive regulation of DNA-templated transcription, elongation;GO:0010628//positiv…
Pt_transcript_20862	424	310	355	117	41	66	8.11	5.66	6.92	2.18	0.74	1.15	-2.345832946	1.31E-05	0.00073033	disp	protein dispatched [Anoplophora glabripennis]	-	-	-	-	-	-	GO:0040011//locomotion;GO:0048562//embryonic organ morphogenesis;GO:0048812//neuron projection morphogenesis;GO:0048704//embryonic skeletal system morphogenesis;GO:0048706//embryonic skeletal system development;GO:0007275//multicellular organism development;GO:0007423//sensory organ development;GO:0065007//biological regulation;GO:0003013//circulatory system process;GO:0048568//embryonic organ de…
Pt_transcript_17253	2123	428	3	4	6	5	60.51	11.65	0.1	0.11	0.19	0.13	-7.392716785	1.32E-05	0.00073217	--		-	-	-	-	-	-	-
Pt_transcript_21822	328	56	433	25	10	17	4.59	0.75	6.16	0.34	0.14	0.23	-4.017671026	1.34E-05	0.000742031	--	uncharacterized protein LOC108903465 [Anoplophora glabripennis]	-	-	-	-	GO:0005623//cell;GO:0044424//intracellular part;GO:0005622//intracellular;GO:0044464//cell part	GO:1901363//heterocyclic compound binding;GO:0097159//organic cyclic compound binding;GO:0005488//binding;GO:0003676//nucleic acid binding	-
Pt_transcript_9449	3154	1905	2044	697	350	766	127.9	73.56	84.48	27.45	13.42	28.3	-2.04749409	1.36E-05	0.000752957	Tret1	facilitated trehalose transporter Tret1-like [Anoplophora glabripennis]	-	-	-	-	-	-	-
Pt_transcript_33881	158	172	216	550	321	511	2.79	2.89	3.89	9.42	5.36	8.22	1.265043031	1.38E-05	0.00075858	Crhr1	diuretic hormone receptor-like [Tribolium castaneum]	Human Diseases;Organismal Systems;Environmental Information Processing	Endocrine and metabolic diseases;Nervous system;Signaling molecules and interaction	ko04934//Cushing syndrome;ko04730//Long-term depression;ko04080//Neuroactive ligand-receptor interaction	K04578;K04578;K04578	GO:0044425//membrane part;GO:0016020//membrane;GO:0016021//integral component of membrane;GO:0031224//intrinsic component of membrane	GO:0008528//G-protein coupled peptide receptor activity;GO:0004888//transmembrane signaling receptor activity;GO:0004872//receptor activity;GO:0038023//signaling receptor activity;GO:0004871//signal transducer activity;GO:0060089//molecular transducer activity;GO:0004930//G-protein coupled receptor activity;GO:0001653//peptide receptor activity;GO:0099600//transmembrane receptor activity	GO:0065007//biological regulation;GO:0023052//signaling;GO:0050896//response to stimulus;GO:0044763//single-organism cellular process;GO:0051716//cellular response to stimulus;GO:0050794//regulation of cellular process;GO:0007154//cell communication;GO:0044699//single-organism process;GO:0007166//cell surface receptor signaling pathway;GO:0044700//single organism signaling;GO:0050789//regulation …
Pt_transcript_37374	33	14	36	0	1	0	0.44	0.18	0.48	0	0.02	0	-5.781359714	1.42E-05	0.000778207	--	uncharacterized protein LOC108914711 [Anoplophora glabripennis]	-	-	-	-	-	-	GO:0044763//single-organism cellular process;GO:0044767//single-organism developmental process;GO:0009987//cellular process;GO:0044699//single-organism process;GO:0050789//regulation of biological process;GO:0050896//response to stimulus;GO:0044700//single organism signaling;GO:0032502//developmental process;GO:0065007//biological regulation;GO:0050794//regulation of cellular process;GO:0045165//…
Pt_transcript_13127	23	22	31	98	74	70	3.66	3.28	5.08	15.03	11.06	10.09	1.589755512	1.42E-05	0.000779114	--	p53 and DNA damage-regulated protein 1-like [Anoplophora glabripennis]	-	-	-	-	-	-	-
Pt_transcript_47444	34	26	45	152	80	126	0.3	0.22	0.41	1.31	0.68	1.02	1.694460866	1.43E-05	0.000780338	--	PREDICTED: uncharacterized protein LOC103315080 isoform X1 [Tribolium castaneum]	-	-	-	-	-	-	-
Pt_transcript_39207	1	3	1	14	48	65	0.03	0.05	0.03	0.24	0.82	1.06	4.268488836	1.43E-05	0.000783286	--	WD repeat-containing protein 43 [Anoplophora glabripennis]	Genetic Information Processing	Translation	ko03008//Ribosome biogenesis in eukaryotes	K14546	-	-	GO:0044085//cellular component biogenesis;GO:0002520//immune system development;GO:0009653//anatomical structure morphogenesis;GO:0048598//embryonic morphogenesis;GO:0032502//developmental process;GO:0009987//cellular process;GO:0044767//single-organism developmental process;GO:0044707//single-multicellular organism process;GO:0048869//cellular developmental process;GO:0048534//hematopoietic or l…
Pt_transcript_15775	5	0	0	211	259	53	0.17	0	0	6.01	7.19	1.43	6.427251213	1.45E-05	0.000788055	--	uncharacterized protein LOC108905816 isoform X1 [Anoplophora glabripennis]	-	-	-	-	-	-	-
Pt_transcript_4484	1530	1119	1039	5250	2680	7882	33.69	23.52	23.3	112.31	55.88	158.27	2.01966634	1.48E-05	0.000806243	unc45b	protein unc-45 homolog B [Anoplophora glabripennis]	-	-	-	-	-	-	-
Pt_transcript_43669	2	3	0	23	43	141	0.07	0.1	0	0.64	1.17	3.65	5.0052943	1.48E-05	0.000806243	ACHE1	venom carboxylesterase-6-like [Anoplophora glabripennis]	-	-	-	-	-	-	-
Pt_transcript_4505	1549	901	1274	244	365	237	33.55	18.63	28.08	5.13	7.48	4.68	-2.214743287	1.52E-05	0.000821673	--	protein artichoke-like [Leptinotarsa decemlineata]	-	-	-	-	-	-	-
Pt_transcript_14511	95	13	79	2	0	2	2.04	0.28	1.73	0.06	0	0.05	-5.202346479	1.53E-05	0.00082727	MSH2	DNA mismatch repair protein Msh2 [Anoplophora glabripennis]	Human Diseases;Human Diseases;Human Diseases;Genetic Information Processing	Cancers;Cancers;Drug resistance;Replication and repair	ko05200//Pathways in cancer;ko05210//Colorectal cancer;ko01524//Platinum drug resistance;ko03430//Mismatch repair	K08735;K08735;K08735;K08735	-	-	-
Pt_transcript_10264	25	27	35	485	68	415	1.16	1.2	1.63	21.35	2.94	17.16	3.37691145	1.54E-05	0.000830051	ND-42	NADH dehydrogenase [ubiquinone] 1 alpha subcomplex subunit 10, mitochondrial [Anoplophora glabripennis]	Metabolism;Organismal Systems;Human Diseases;Human Diseases;Human Diseases;Metabolism;Human Diseases;Organismal Systems	Global and overview maps;Environmental adaptation;Neurodegenerative diseases;Endocrine and metabolic diseases;Neurodegenerative diseases;Energy metabolism;Neurodegenerative diseases;Nervous system	ko01100//Metabolic pathways;ko04714//Thermogenesis;ko05016//Huntington disease;ko04932//Non-alcoholic fatty liver disease (NAFLD);ko05010//Alzheimer disease;ko00190//Oxidative phosphorylation;ko05012//Parkinson disease;ko04723//Retrograde endocannabinoid signaling	K03954;K03954;K03954;K03954;K03954;K03954;K03954;K03954	GO:0044464//cell part;GO:0005622//intracellular;GO:0044424//intracellular part;GO:0043231//intracellular membrane-bounded organelle;GO:0043229//intracellular organelle;GO:0005623//cell;GO:0043226//organelle;GO:0043227//membrane-bounded organelle	GO:0003824//catalytic activity;GO:0016301//kinase activity;GO:0016740//transferase activity;GO:0016772//transferase activity, transferring phosphorus-containing groups	GO:0046483//heterocycle metabolic process;GO:0006793//phosphorus metabolic process;GO:0006796//phosphate-containing compound metabolic process;GO:0044237//cellular metabolic process;GO:0055086//nucleobase-containing small molecule metabolic process;GO:0034641//cellular nitrogen compound metabolic process;GO:0044763//single-organism cellular process;GO:0044238//primary metabolic process;GO:0071704…
Pt_transcript_39176	171	115	446	33	10	26	12.12	7.73	32.3	2.27	0.67	1.68	-3.496702496	1.55E-05	0.00083482	ial	aurora kinase B-like [Anoplophora glabripennis]	-	-	-	-	-	-	-
Pt_transcript_44222	74	149	63	11	11	18	1.51	2.91	1.31	0.22	0.21	0.34	-2.895604788	1.56E-05	0.000840719	--	uncharacterized protein LOC108906544 [Anoplophora glabripennis]	-	-	-	-	GO:0044425//membrane part;GO:0016020//membrane;GO:0031224//intrinsic component of membrane	GO:0046872//metal ion binding;GO:0043169//cation binding;GO:0003824//catalytic activity;GO:0005488//binding;GO:0043167//ion binding	GO:0044237//cellular metabolic process;GO:0065007//biological regulation;GO:0006928//movement of cell or subcellular component;GO:0044699//single-organism process;GO:0044710//single-organism metabolic process;GO:0009987//cellular process;GO:0030048//actin filament-based movement;GO:0050793//regulation of developmental process;GO:0044763//single-organism cellular process;GO:0022604//regulation of …
Pt_transcript_19063	1	0	6	204	17	861	0.07	0	0.3	8.76	0.75	34.71	6.901029944	1.57E-05	0.000840719	atl	atlastin [Anoplophora glabripennis]	-	-	-	-	GO:0044422//organelle part;GO:0043226//organelle;GO:0005622//intracellular;GO:0044464//cell part;GO:0044425//membrane part;GO:0005623//cell;GO:0043231//intracellular membrane-bounded organelle;GO:0044424//intracellular part;GO:0043229//intracellular organelle;GO:0043227//membrane-bounded organelle;GO:0016020//membrane;GO:0031300//intrinsic component of organelle membrane;GO:0031090//organelle mem…	GO:0016817//hydrolase activity, acting on acid anhydrides;GO:0032549//ribonucleoside binding;GO:1901363//heterocyclic compound binding;GO:0001883//purine nucleoside binding;GO:0000166//nucleotide binding;GO:1901265//nucleoside phosphate binding;GO:0097159//organic cyclic compound binding;GO:0003824//catalytic activity;GO:0032550//purine ribonucleoside binding;GO:0016462//pyrophosphatase activity;…	GO:0050789//regulation of biological process;GO:0032984//macromolecular complex disassembly;GO:0050793//regulation of developmental process;GO:0006810//transport;GO:0050808//synapse organization;GO:0043624//cellular protein complex disassembly;GO:0044763//single-organism cellular process;GO:0051261//protein depolymerization;GO:0022411//cellular component disassembly;GO:0043241//protein complex di…
Pt_transcript_5508	307	214	206	677	513	600	7.25	4.83	4.96	15.51	11.46	12.9	1.22637827	1.57E-05	0.000842939	TGM1	hemocyte protein-glutamine gamma-glutamyltransferase isoform X1 [Anoplophora glabripennis]	-	-	-	-	-	-	-
Pt_transcript_41821	358	218	766	73	33	74	12.63	7.34	27.51	2.53	1.12	2.4	-2.972312887	1.58E-05	0.000844905	Wee1	wee1-like protein kinase [Anoplophora glabripennis]	Cellular Processes	Cell growth and death	ko04110//Cell cycle	K06632	GO:0005634//nucleus;GO:0043231//intracellular membrane-bounded organelle;GO:0043226//organelle;GO:0044422//organelle part;GO:0044446//intracellular organelle part;GO:0005623//cell;GO:0044464//cell part;GO:0043234//protein complex;GO:0043229//intracellular organelle;GO:0044424//intracellular part;GO:0032991//macromolecular complex;GO:0005622//intracellular;GO:0043227//membrane-bounded organelle	GO:0003824//catalytic activity;GO:0016301//kinase activity;GO:0016740//transferase activity;GO:0043167//ion binding;GO:0016772//transferase activity, transferring phosphorus-containing groups;GO:0005488//binding;GO:0004672//protein kinase activity;GO:0016773//phosphotransferase activity, alcohol group as acceptor	GO:0032990//cell part morphogenesis;GO:0032501//multicellular organismal process;GO:0007163//establishment or maintenance of cell polarity;GO:0030030//cell projection organization;GO:0007275//multicellular organism development;GO:0051338//regulation of transferase activity;GO:0065009//regulation of molecular function;GO:0007017//microtubule-based process;GO:0044707//single-multicellular organism …
Pt_transcript_46653	14	17	14	1002	332	37	0.32	0.37	0.32	21.67	7	0.76	4.864860344	1.61E-05	0.00085656	mth2	G-protein coupled receptor Mth2 [Anoplophora glabripennis]	-	-	-	-	-	-	-
Pt_transcript_29679	606	500	662	313	216	279	37.21	29.15	41.49	18.62	12.53	15.59	-1.206296537	1.62E-05	0.00085656	AAEL011136	ATPase ASNA1 homolog [Anoplophora glabripennis]	-	-	-	-	GO:0043226//organelle;GO:0043232//intracellular non-membrane-bounded organelle;GO:0005623//cell;GO:0044424//intracellular part;GO:0031090//organelle membrane;GO:0043231//intracellular membrane-bounded organelle;GO:0016020//membrane;GO:0043228//non-membrane-bounded organelle;GO:0031982//vesicle;GO:0043227//membrane-bounded organelle;GO:0043229//intracellular organelle;GO:0044464//cell part;GO:0044…	GO:0016787//hydrolase activity;GO:0001882//nucleoside binding;GO:0032550//purine ribonucleoside binding;GO:0015075//ion transmembrane transporter activity;GO:0022891//substrate-specific transmembrane transporter activity;GO:0016462//pyrophosphatase activity;GO:0001883//purine nucleoside binding;GO:0016817//hydrolase activity, acting on acid anhydrides;GO:0022857//transmembrane transporter activit…	GO:0050896//response to stimulus;GO:1902580//single-organism cellular localization;GO:0033554//cellular response to stress;GO:0050789//regulation of biological process;GO:0033036//macromolecule localization;GO:0044700//single organism signaling;GO:0050794//regulation of cellular process;GO:0044699//single-organism process;GO:0051234//establishment of localization;GO:0034620//cellular response to …
Pt_transcript_1148	350	238	504	85	91	120	4.38	2.85	6.4	1.04	1.08	1.37	-1.965486621	1.63E-05	0.000864701	dna2	DNA replication ATP-dependent helicase/nuclease DNA2 [Anoplophora glabripennis]	Genetic Information Processing	Replication and repair	ko03030//DNA replication	K10742	GO:0005623//cell;GO:0043229//intracellular organelle;GO:0043231//intracellular membrane-bounded organelle;GO:0044422//organelle part;GO:1902494//catalytic complex;GO:0005622//intracellular;GO:0044446//intracellular organelle part;GO:0043226//organelle;GO:0070013//intracellular organelle lumen;GO:0043234//protein complex;GO:0042575//DNA polymerase complex;GO:0061695//transferase complex, transferr…	GO:0005488//binding;GO:0016888//endodeoxyribonuclease activity, producing 5'-phosphomonoesters;GO:0004386//helicase activity;GO:0017111//nucleoside-triphosphatase activity;GO:0016817//hydrolase activity, acting on acid anhydrides;GO:0016893//endonuclease activity, active with either ribo- or deoxyribonucleic acids and producing 5'-phosphomonoesters;GO:0008094//DNA-dependent ATPase activity;GO:009…	GO:0006974//cellular response to DNA damage stimulus;GO:0044265//cellular macromolecule catabolic process;GO:0044699//single-organism process;GO:0051171//regulation of nitrogen compound metabolic process;GO:0044270//cellular nitrogen compound catabolic process;GO:0019439//aromatic compound catabolic process;GO:0042592//homeostatic process;GO:0006308//DNA catabolic process;GO:0060249//anatomical s…
Pt_transcript_36620	335	144	214	34	33	66	6.25	2.56	4.07	0.63	0.59	1.13	-2.454399932	1.65E-05	0.000870865	Rrm1	ribonucleoside-diphosphate reductase large subunit [Anoplophora glabripennis]	Metabolism;Metabolism;Metabolism;Metabolism;Metabolism	Global and overview maps;Nucleotide metabolism;Nucleotide metabolism;Xenobiotics biodegradation and metabolism;Metabolism of other amino acids	ko01100//Metabolic pathways;ko00230//Purine metabolism;ko00240//Pyrimidine metabolism;ko00983//Drug metabolism - other enzymes;ko00480//Glutathione metabolism	K10807;K10807;K10807;K10807;K10807	GO:0005737//cytoplasm;GO:0043226//organelle;GO:0043231//intracellular membrane-bounded organelle;GO:0044428//nuclear part;GO:0031982//vesicle;GO:0005623//cell;GO:0070013//intracellular organelle lumen;GO:0044446//intracellular organelle part;GO:0043233//organelle lumen;GO:0044422//organelle part;GO:0044424//intracellular part;GO:0044444//cytoplasmic part;GO:0031981//nuclear lumen;GO:0043227//memb…	GO:0001882//nucleoside binding;GO:0036094//small molecule binding;GO:0016728//oxidoreductase activity, acting on CH or CH2 groups, disulfide as acceptor;GO:0032550//purine ribonucleoside binding;GO:0097367//carbohydrate derivative binding;GO:1901363//heterocyclic compound binding;GO:0097159//organic cyclic compound binding;GO:0016491//oxidoreductase activity;GO:0016725//oxidoreductase activity, a…	GO:0071822//protein complex subunit organization;GO:0052548//regulation of endopeptidase activity;GO:0046483//heterocycle metabolic process;GO:0051345//positive regulation of hydrolase activity;GO:0045862//positive regulation of proteolysis;GO:0006725//cellular aromatic compound metabolic process;GO:0048731//system development;GO:0048522//positive regulation of cellular process;GO:0012501//progra…
Pt_transcript_12123	1121	913	907	478	342	512	93.23	71.86	77.12	38.47	26.86	38.73	-1.218842818	1.68E-05	0.000887752	Derl1	derlin-1 [Anoplophora glabripennis]	Genetic Information Processing;Human Diseases	Folding, sorting and degradation;Neurodegenerative diseases	ko04141//Protein processing in endoplasmic reticulum;ko05014//Amyotrophic lateral sclerosis (ALS)	K11519;K11519	GO:0043234//protein complex;GO:0005622//intracellular;GO:1902494//catalytic complex;GO:0098588//bounding membrane of organelle;GO:0044422//organelle part;GO:0043227//membrane-bounded organelle;GO:0043226//organelle;GO:0031090//organelle membrane;GO:1990234//transferase complex;GO:0044444//cytoplasmic part;GO:0000502//proteasome complex;GO:0000151//ubiquitin ligase complex;GO:0005789//endoplasmic …	GO:0005102//receptor binding;GO:0005515//protein binding;GO:0060089//molecular transducer activity;GO:0019899//enzyme binding;GO:0042287//MHC protein binding;GO:0005488//binding	GO:0019538//protein metabolic process;GO:0051603//proteolysis involved in cellular protein catabolic process;GO:0042221//response to chemical;GO:0044238//primary metabolic process;GO:0065007//biological regulation;GO:0015031//protein transport;GO:0065008//regulation of biological quality;GO:0044260//cellular macromolecule metabolic process;GO:0043161//proteasome-mediated ubiquitin-dependent prote…
Pt_transcript_36820	9	9	8	34	32	64	0.74	0.68	0.63	2.52	2.28	4.37	2.161297824	1.70E-05	0.000892837	--	chemokine C-C motif receptor-like 2 [Anoplophora glabripennis]	-	-	-	-	-	-	-
Pt_transcript_37761	1101	619	2807	165	134	241	36.98	19.81	95.99	5.4	4.27	7.39	-3.162766145	1.71E-05	0.000898145	betaTub60D	tubulin beta chain [Anoplophora glabripennis]	Cellular Processes;Cellular Processes;Human Diseases	Transport and catabolism;Cellular community - eukaryotes;Infectious diseases	ko04145//Phagosome;ko04540//Gap junction;ko05130//Pathogenic Escherichia coli infection	K07375;K07375;K07375	GO:0043228//non-membrane-bounded organelle;GO:0044424//intracellular part;GO:0043229//intracellular organelle;GO:0043226//organelle;GO:0032991//macromolecular complex;GO:0043234//protein complex;GO:0044464//cell part;GO:0005856//cytoskeleton;GO:0005622//intracellular;GO:0015630//microtubule cytoskeleton;GO:0005623//cell;GO:0043232//intracellular non-membrane-bounded organelle	GO:0001883//purine nucleoside binding;GO:0005488//binding;GO:0032549//ribonucleoside binding;GO:0017111//nucleoside-triphosphatase activity;GO:0016787//hydrolase activity;GO:0036094//small molecule binding;GO:0003824//catalytic activity;GO:0005198//structural molecule activity;GO:0016462//pyrophosphatase activity;GO:0032550//purine ribonucleoside binding;GO:0097367//carbohydrate derivative bindin…	GO:0030154//cell differentiation;GO:0071840//cellular component organization or biogenesis;GO:0030030//cell projection organization;GO:0065003//macromolecular complex assembly;GO:0032989//cellular component morphogenesis;GO:0022607//cellular component assembly;GO:0044707//single-multicellular organism process;GO:0044085//cellular component biogenesis;GO:0042330//taxis;GO:0032501//multicellular or…
Pt_transcript_30551	56	58	43	4	0	0	1.12	1.12	0.89	0.08	0	0	-5.290018847	1.73E-05	0.000904613	--	protein MNN4 [Anoplophora glabripennis]	-	-	-	-	-	-	-
Pt_transcript_47435	231	207	8	3	3	1	10.03	8.53	0.36	0.16	0.16	0.08	-5.563768278	1.75E-05	0.000910105	Samm50	sorting and assembly machinery component 50 homolog [Anoplophora glabripennis]	-	-	-	-	-	-	-
Pt_transcript_39520	2	7	14	444	22	455	0.03	0.1	0.19	5.88	0.29	5.65	5.20701432	1.75E-05	0.000910105	--	uncharacterized protein LOC108905816 isoform X4 [Anoplophora glabripennis]	-	-	-	-	-	-	-
Pt_transcript_35973	121	51	333	13	12	6	2.96	1.19	8.27	0.31	0.28	0.13	-4.108524457	1.78E-05	0.000925385	CIT	citron Rho-interacting kinase [Anoplophora glabripennis]	-	-	-	-	GO:0043226//organelle;GO:0044444//cytoplasmic part;GO:0005737//cytoplasm;GO:0044464//cell part;GO:0044297//cell body;GO:0044422//organelle part;GO:0043229//intracellular organelle;GO:0005622//intracellular;GO:0043232//intracellular non-membrane-bounded organelle;GO:0044424//intracellular part;GO:0031252//cell leading edge;GO:0043227//membrane-bounded organelle;GO:0016020//membrane;GO:0043228//non…	GO:0005515//protein binding;GO:0051020//GTPase binding;GO:0019904//protein domain specific binding;GO:0016773//phosphotransferase activity, alcohol group as acceptor;GO:0005488//binding;GO:0016301//kinase activity;GO:0017016//Ras GTPase binding;GO:0016772//transferase activity, transferring phosphorus-containing groups;GO:0031267//small GTPase binding;GO:0019899//enzyme binding;GO:0016740//transf…	GO:0051302//regulation of cell division;GO:0030154//cell differentiation;GO:0010564//regulation of cell cycle process;GO:0031175//neuron projection development;GO:0090066//regulation of anatomical structure size;GO:0044702//single organism reproductive process;GO:0035556//intracellular signal transduction;GO:0050789//regulation of biological process;GO:0045595//regulation of cell differentiation;…
Pt_transcript_44429	61	115	38	8	1	3	0.58	1.05	0.38	0.08	0.02	0.03	-3.950611973	1.79E-05	0.000928624	NCAPG	condensin complex subunit 3-like [Anoplophora glabripennis]	-	-	-	-	GO:0044424//intracellular part;GO:0043228//non-membrane-bounded organelle;GO:0043229//intracellular organelle;GO:0043226//organelle;GO:0005623//cell;GO:0044464//cell part;GO:0005622//intracellular;GO:0005694//chromosome;GO:0043232//intracellular non-membrane-bounded organelle	-	GO:0000278//mitotic cell cycle;GO:0044763//single-organism cellular process;GO:0009987//cellular process;GO:0007049//cell cycle;GO:0044699//single-organism process;GO:0022402//cell cycle process
Pt_transcript_13958	718	5	1555	4	4	0	12.32	0.1	27.12	0.07	0.08	0	-8.04220656	1.87E-05	0.000968785	SAFB	SAFB-like transcription modulator isoform X2 [Anoplophora glabripennis]	-	-	-	-	GO:0070013//intracellular organelle lumen;GO:0005623//cell;GO:0043226//organelle;GO:0031981//nuclear lumen;GO:0005634//nucleus;GO:0043233//organelle lumen;GO:0031974//membrane-enclosed lumen;GO:0043231//intracellular membrane-bounded organelle;GO:0043227//membrane-bounded organelle;GO:0044422//organelle part;GO:0044424//intracellular part;GO:0043229//intracellular organelle;GO:0044446//intracellu…	GO:0043566//structure-specific DNA binding;GO:0003723//RNA binding;GO:0097159//organic cyclic compound binding;GO:1901363//heterocyclic compound binding;GO:0003676//nucleic acid binding;GO:0005488//binding;GO:0003677//DNA binding	GO:0097659//nucleic acid-templated transcription;GO:0009987//cellular process;GO:0006725//cellular aromatic compound metabolic process;GO:0016043//cellular component organization;GO:0018130//heterocycle biosynthetic process;GO:0046483//heterocycle metabolic process;GO:0034641//cellular nitrogen compound metabolic process;GO:0090304//nucleic acid metabolic process;GO:0050789//regulation of biologi…
Pt_transcript_5574	568	3	244	1	1	4	13.47	0.09	5.9	0.04	0.04	0.09	-6.838833154	1.88E-05	0.000968785	Scd2	acyl-CoA Delta(11) desaturase isoform X1 [Anoplophora glabripennis]	Environmental Information Processing;Organismal Systems;Metabolism;Organismal Systems;Metabolism	Signal transduction;Aging;Global and overview maps;Endocrine system;Lipid metabolism	ko04152//AMPK signaling pathway;ko04212//Longevity regulating pathway - worm;ko01212//Fatty acid metabolism;ko03320//PPAR signaling pathway;ko01040//Biosynthesis of unsaturated fatty acids	K00507;K00507;K00507;K00507;K00507	-	-	-
Pt_transcript_10850	458	429	369	173	88	143	23.63	21.04	19.41	8.65	4.29	6.72	-1.704610826	1.88E-05	0.000968785	Kctd15	BTB/POZ domain-containing protein kctd15 isoform X2 [Anoplophora glabripennis]	-	-	-	-	GO:0005623//cell;GO:0043231//intracellular membrane-bounded organelle;GO:0005622//intracellular;GO:0043229//intracellular organelle;GO:0044424//intracellular part;GO:0043226//organelle;GO:0043227//membrane-bounded organelle;GO:0044464//cell part	GO:0000988//transcription factor activity, protein binding;GO:0000989//transcription factor activity, transcription factor binding;GO:0003712//transcription cofactor activity;GO:0005515//protein binding;GO:0005488//binding	GO:0030178//negative regulation of Wnt signaling pathway;GO:0023051//regulation of signaling;GO:0044767//single-organism developmental process;GO:0006355//regulation of transcription, DNA-templated;GO:0023057//negative regulation of signaling;GO:0009968//negative regulation of signal transduction;GO:0009889//regulation of biosynthetic process;GO:0048583//regulation of response to stimulus;GO:0031…
Pt_transcript_32827	1	1	1	91	208	4	0.03	0.03	0.02	1.74	3.86	0.08	6.14974712	1.89E-05	0.000970043	--	uncharacterized protein LOC108917198 [Anoplophora glabripennis]	-	-	-	-	-	-	-
Pt_transcript_38799	4	6	5	247	29	50	0.07	0.1	0.09	3.98	0.47	0.76	4.324699844	1.91E-05	0.000978935	--	nesprin-1 isoform X6 [Anoplophora glabripennis]	-	-	-	-	GO:0044422//organelle part;GO:0005623//cell;GO:0031967//organelle envelope;GO:0005634//nucleus;GO:0043227//membrane-bounded organelle;GO:0012505//endomembrane system;GO:0044444//cytoplasmic part;GO:0043231//intracellular membrane-bounded organelle;GO:0005737//cytoplasm;GO:0044425//membrane part;GO:0044464//cell part;GO:0005622//intracellular;GO:0043229//intracellular organelle;GO:0031975//envelop…	GO:0008092//cytoskeletal protein binding;GO:0005515//protein binding;GO:0005488//binding	GO:0044703//multi-organism reproductive process;GO:0030036//actin cytoskeleton organization;GO:0044767//single-organism developmental process;GO:0019953//sexual reproduction;GO:0009987//cellular process;GO:0044702//single organism reproductive process;GO:0030154//cell differentiation;GO:0048477//oogenesis;GO:0048731//system development;GO:0007517//muscle organ development;GO:0044763//single-organ…
Pt_transcript_31011	24	13	123	0	0	0	0.64	0.34	3.33	0	0	0	-10.48850965	1.93E-05	0.000986243	sra	protein sarah [Anoplophora glabripennis]	-	-	-	-	-	-	-
Pt_transcript_6571	153	121	317	25	38	23	4.11	3.1	8.66	0.65	0.97	0.56	-2.863902088	1.95E-05	0.000992132	ddx11	ATP-dependent DNA helicase DDX11 [Anoplophora glabripennis]	-	-	-	-	-	-	-
Pt_transcript_46199	1092	300	945	146	80	113	8.45	2.22	7.43	1.1	0.59	0.8	-2.86177205	1.97E-05	0.001001915	Arhgef28	rho guanine nucleotide exchange factor 18 isoform X2 [Anoplophora glabripennis]	Cellular Processes	Cellular community - eukaryotes	ko04530//Tight junction	K21066	-	-	-
Pt_transcript_23375	54	34	60	4	7	12	0.75	0.46	0.85	0.07	0.09	0.16	-2.686500527	1.99E-05	0.001011929	XYLB	xylulose kinase [Anoplophora glabripennis]	Metabolism;Metabolism	Global and overview maps;Carbohydrate metabolism	ko01100//Metabolic pathways;ko00040//Pentose and glucuronate interconversions	K00854;K00854	-	GO:0016773//phosphotransferase activity, alcohol group as acceptor;GO:0016772//transferase activity, transferring phosphorus-containing groups;GO:0003824//catalytic activity;GO:0016740//transferase activity	GO:0044281//small molecule metabolic process;GO:0044238//primary metabolic process;GO:0071704//organic substance metabolic process;GO:0006793//phosphorus metabolic process;GO:0019321//pentose metabolic process;GO:0044237//cellular metabolic process;GO:0044710//single-organism metabolic process;GO:0044699//single-organism process;GO:0005996//monosaccharide metabolic process;GO:0044723//single-orga…
Pt_transcript_37518	5	2	0	23	149	134	0.21	0.09	0	0.89	5.51	4.78	5.219813877	2.02E-05	0.001021175	Lrrc40	leucine-rich repeat-containing protein 40 isoform X1 [Anoplophora glabripennis]	-	-	-	-	-	-	-
Pt_transcript_27986	0	0	2	33	16	31	0	0	0.09	0.99	0.48	0.87	4.700439718	2.02E-05	0.001021498	Cyt-b5-r	cytochrome b5-related protein isoform X1 [Anoplophora glabripennis]	-	-	-	-	GO:0005622//intracellular;GO:0043227//membrane-bounded organelle;GO:0043228//non-membrane-bounded organelle;GO:0005623//cell;GO:0043229//intracellular organelle;GO:0044424//intracellular part;GO:0043226//organelle;GO:0043231//intracellular membrane-bounded organelle;GO:0044464//cell part;GO:0043232//intracellular non-membrane-bounded organelle	GO:0005488//binding	GO:0045168//cell-cell signaling involved in cell fate commitment;GO:0044763//single-organism cellular process;GO:0044767//single-organism developmental process;GO:0007267//cell-cell signaling;GO:0023052//signaling;GO:0009987//cellular process;GO:0045165//cell fate commitment;GO:0048869//cellular developmental process;GO:0007154//cell communication;GO:0030154//cell differentiation;GO:0032502//deve…
Pt_transcript_34114	10743	6664	100	121	81	111	450.28	265.92	4.31	4.92	3.23	4.26	-5.859443433	2.04E-05	0.001029154	AnxB9	annexin B9 isoform X2 [Anoplophora glabripennis]	-	-	-	-	GO:0044464//cell part;GO:0005737//cytoplasm;GO:0044444//cytoplasmic part;GO:0005622//intracellular;GO:0005623//cell;GO:0044424//intracellular part	GO:0043168//anion binding;GO:0005543//phospholipid binding;GO:0046872//metal ion binding;GO:0005488//binding;GO:0043167//ion binding;GO:0043169//cation binding;GO:0008289//lipid binding;GO:0008092//cytoskeletal protein binding;GO:0005515//protein binding	GO:0009953//dorsal/ventral pattern formation;GO:0065008//regulation of biological quality;GO:0035295//tube development;GO:0007444//imaginal disc development;GO:0010796//regulation of multivesicular body size;GO:0007389//pattern specification process;GO:0003002//regionalization;GO:0051179//localization;GO:0016197//endosomal transport;GO:0048731//system development;GO:0006810//transport;GO:0016043/…
Pt_transcript_5103	23	49	34	503	128	235	0.53	1.07	0.8	11.06	2.74	4.85	2.95806932	2.07E-05	0.00104152	--	phospholipid transfer protein C2CD2L isoform X3 [Anoplophora glabripennis]	-	-	-	-	-	-	-
Pt_transcript_25131	13	575	901	4	0	0	0.38	15.35	25.65	0.13	0	0	-8.314278212	2.09E-05	0.001047513	VhaA	V-type proton ATPase catalytic subunit A [Anoplophora glabripennis]	Metabolism;Human Diseases;Environmental Information Processing;Cellular Processes;Metabolism;Human Diseases;Human Diseases;Organismal Systems;Human Diseases;Organismal Systems	Global and overview maps;Infectious diseases;Signal transduction;Transport and catabolism;Energy metabolism;Infectious diseases;Infectious diseases;Nervous system;Immune diseases;Excretory system	ko01100//Metabolic pathways;ko05165//Human papillomavirus infection;ko04150//mTOR signaling pathway;ko04145//Phagosome;ko00190//Oxidative phosphorylation;ko05120//Epithelial cell signaling in Helicobacter pylori infection;ko05110//Vibrio cholerae infection;ko04721//Synaptic vesicle cycle;ko05323//Rheumatoid arthritis;ko04966//Collecting duct acid secretion	K02145;K02145;K02145;K02145;K02145;K02145;K02145;K02145;K02145;K02145	GO:0033176//proton-transporting V-type ATPase complex;GO:0005623//cell;GO:0031224//intrinsic component of membrane;GO:0044424//intracellular part;GO:0098805//whole membrane;GO:0044446//intracellular organelle part;GO:0044444//cytoplasmic part;GO:0033178//proton-transporting two-sector ATPase complex, catalytic domain;GO:0071944//cell periphery;GO:0032991//macromolecular complex;GO:0005774//vacuol…	GO:0032549//ribonucleoside binding;GO:0022891//substrate-specific transmembrane transporter activity;GO:0032550//purine ribonucleoside binding;GO:0097367//carbohydrate derivative binding;GO:0036094//small molecule binding;GO:0015078//hydrogen ion transmembrane transporter activity;GO:0015075//ion transmembrane transporter activity;GO:0001883//purine nucleoside binding;GO:0022857//transmembrane tr…	GO:0044700//single organism signaling;GO:0015988//energy coupled proton transmembrane transport, against electrochemical gradient;GO:0044763//single-organism cellular process;GO:0016043//cellular component organization;GO:0009628//response to abiotic stimulus;GO:0040007//growth;GO:0006885//regulation of pH;GO:0044419//interspecies interaction between organisms;GO:0055065//metal ion homeostasis;GO…
Pt_transcript_35408	181	140	325	46	17	15	3.46	2.56	6.31	0.87	0.31	0.27	-3.088047994	2.09E-05	0.001047513	ARRDC3	arrestin domain-containing protein 3 isoform X1 [Anoplophora glabripennis]	-	-	-	-	-	-	-
Pt_transcript_45400	408	166	834	65	35	59	3.54	1.38	7.35	0.56	0.29	0.47	-3.216525414	2.09E-05	0.001047513	asp	protein abnormal spindle [Anoplophora glabripennis]	-	-	-	-	GO:0043229//intracellular organelle;GO:0015630//microtubule cytoskeleton;GO:0043226//organelle;GO:0044446//intracellular organelle part;GO:0044424//intracellular part;GO:0043228//non-membrane-bounded organelle;GO:0043232//intracellular non-membrane-bounded organelle;GO:0005856//cytoskeleton;GO:0005623//cell;GO:0044464//cell part;GO:0005622//intracellular;GO:0005819//spindle;GO:0044430//cytoskelet…	-	GO:0022402//cell cycle process;GO:0048519//negative regulation of biological process;GO:0071840//cellular component organization or biogenesis;GO:0051301//cell division;GO:0048523//negative regulation of cellular process;GO:0044767//single-organism developmental process;GO:0050793//regulation of developmental process;GO:0048856//anatomical structure development;GO:0050789//regulation of biologica…
Pt_transcript_18164	142	286	135	1376	686	940	7.4	14.15	7.19	69.37	33.71	44.48	2.360169727	2.09E-05	0.001047513	Cp1	cathepsin L1-like [Anoplophora glabripennis]	Human Diseases;Cellular Processes;Cellular Processes;Human Diseases;Cellular Processes;Cellular Processes;Human Diseases;Organismal Systems	Cancers;Transport and catabolism;Transport and catabolism;Cardiovascular diseases;Transport and catabolism;Cell growth and death;Immune diseases;Immune system	ko05205//Proteoglycans in cancer;ko04140//Autophagy - animal;ko04142//Lysosome;ko05418//Fluid shear stress and atherosclerosis;ko04145//Phagosome;ko04210//Apoptosis;ko05323//Rheumatoid arthritis;ko04612//Antigen processing and presentation	K01365;K01365;K01365;K01365;K01365;K01365;K01365;K01365	GO:0005623//cell;GO:0005576//extracellular region;GO:0005773//vacuole;GO:0031982//vesicle;GO:0005622//intracellular;GO:0043231//intracellular membrane-bounded organelle;GO:0005737//cytoplasm;GO:0044421//extracellular region part;GO:0043229//intracellular organelle;GO:0044464//cell part;GO:0044444//cytoplasmic part;GO:0043226//organelle;GO:0043227//membrane-bounded organelle;GO:0044424//intracellu…	GO:0070011//peptidase activity, acting on L-amino acid peptides;GO:0016787//hydrolase activity;GO:0005515//protein binding;GO:0003824//catalytic activity;GO:0008233//peptidase activity;GO:0005488//binding	GO:0044699//single-organism process;GO:0050794//regulation of cellular process;GO:0043170//macromolecule metabolic process;GO:0016485//protein processing;GO:0051604//protein maturation;GO:0048856//anatomical structure development;GO:0009987//cellular process;GO:0002009//morphogenesis of an epithelium;GO:0007275//multicellular organism development;GO:0060429//epithelium development;GO:0008152//met…
Pt_transcript_19898	368	518	443	97	77	34	322.7	396.05	414.59	79.14	61.91	26.5	-2.75791714	2.10E-05	0.001049351	--	defensin-1-like [Diabrotica virgifera virgifera]	-	-	-	-	-	-	-
Pt_transcript_7635	120	120	179	350	255	386	3.63	3.48	5.53	10.3	7.31	10.66	1.16127542	2.11E-05	0.001049724	--	THAP domain-containing protein 4 [Anoplophora glabripennis]	-	-	-	-	-	-	-
Pt_transcript_8695	83	82	178	431	342	461	2.9	2.73	6.33	14.62	11.32	14.69	1.764327975	2.13E-05	0.001054873	fbxl7	F-box/LRR-repeat protein 2 isoform X1 [Anoplophora glabripennis]	-	-	-	-	-	GO:0003824//catalytic activity;GO:0016740//transferase activity;GO:0019787//ubiquitin-like protein transferase activity	GO:0044260//cellular macromolecule metabolic process;GO:0044238//primary metabolic process;GO:0006511//ubiquitin-dependent protein catabolic process;GO:0006508//proteolysis;GO:0009056//catabolic process;GO:1901575//organic substance catabolic process;GO:0044265//cellular macromolecule catabolic process;GO:0043161//proteasome-mediated ubiquitin-dependent protein catabolic process;GO:0019941//modif…
Pt_transcript_23923	116	704	108	7	13	21	1	5.76	0.95	0.06	0.11	0.17	-4.503124209	2.16E-05	0.001067884	gprs	serine-enriched protein isoform X3 [Anoplophora glabripennis]	-	-	-	-	-	-	-
Pt_transcript_31123	35	43	36	95	84	128	1.4	1.64	1.47	3.69	3.18	4.66	1.354193174	2.20E-05	0.001085463	--	uncharacterized protein LOC108913725 [Anoplophora glabripennis]	-	-	-	-	-	-	-
Pt_transcript_9158	12	1	16	128	218	106	0.44	0.06	0.6	4.58	7.58	3.58	3.838860112	2.20E-05	0.001085463	SmydA-8	protein msta-like [Anoplophora glabripennis]	-	-	-	-	-	-	-
Pt_transcript_31110	1536	873	1171	4568	2409	3918	6.73	3.66	5.21	19.45	10	15.66	1.531901257	2.23E-05	0.001098517	Lrp2	low-density lipoprotein receptor-related protein 2 [Anoplophora glabripennis]	Environmental Information Processing;Organismal Systems;Organismal Systems	Signal transduction;Endocrine system;Digestive system	ko04340//Hedgehog signaling pathway;ko04918//Thyroid hormone synthesis;ko04979//Cholesterol metabolism	K06233;K06233;K06233	-	-	-
Pt_transcript_8447	824	904	816	427	300	436	27.85	29.12	28.09	14.01	9.59	13.43	-1.199786305	2.25E-05	0.001105613	Pdia5	protein disulfide-isomerase A5 [Anoplophora glabripennis]	-	-	-	-	-	-	-
Pt_transcript_3838	2793	957	1664	347	366	336	64.63	21.14	39.19	7.82	8.04	7.11	-2.443643597	2.26E-05	0.001108219	--	mucin-5AC-like isoform X1 [Anoplophora glabripennis]	-	-	-	-	-	-	-
Pt_transcript_48167	84	153	79	413	352	466	0.9	1.57	0.86	4.29	3.56	4.54	1.895582105	2.30E-05	0.001126843	ANKRD50	ankyrin repeat domain-containing protein 50 [Anoplophora glabripennis]	-	-	-	-	-	-	-
Pt_transcript_43310	4	18	21	374	218	76	0.6	2.54	3.24	54.11	30.75	10.34	3.899333244	2.31E-05	0.001127492	--		-	-	-	-	-	-	-
Pt_transcript_40153	1234	1768	671	161	227	125	17.66	24.18	9.78	2.24	3.08	1.64	-2.89077093	2.31E-05	0.001128134	--	uncharacterized protein LOC112637245 [Camponotus floridanus]	-	-	-	-	-	-	-
Pt_transcript_19643	131	349	39	2	5	12	1.56	3.94	0.47	0.02	0.06	0.13	-4.829269698	2.33E-05	0.001135098	--	uncharacterized protein LOC108914474 [Anoplophora glabripennis]	-	-	-	-	-	-	GO:0008152//metabolic process
Pt_transcript_45377	153	159	135	32	15	7	1.31	1.3	1.18	0.27	0.13	0.05	-3.074200942	2.34E-05	0.001135098	--	hypothetical protein C0J52_28225 [Blattella germanica]	-	-	-	-	-	-	-
Pt_transcript_36748	99	106	98	32	31	45	1.4	1.44	1.41	0.44	0.42	0.58	-1.56139403	2.34E-05	0.001135098	--	uncharacterized protein LOC108913014 [Anoplophora glabripennis]	-	-	-	-	-	-	GO:0003008//system process;GO:0044707//single-multicellular organism process;GO:0050890//cognition;GO:0050877//neurological system process;GO:0032501//multicellular organismal process;GO:0007610//behavior;GO:0044699//single-organism process;GO:0032502//developmental process;GO:0007611//learning or memory;GO:0044708//single-organism behavior
Pt_transcript_11420	782	1124	852	281	263	192	47.64	65.03	52.98	16.59	15.13	10.65	-1.96702317	2.35E-05	0.001139298	Y105C5B.9	phytanoyl-CoA dioxygenase domain-containing protein 1 homolog [Anoplophora glabripennis]	-	-	-	-	GO:0044464//cell part;GO:0005622//intracellular;GO:0044424//intracellular part;GO:0005623//cell;GO:0043226//organelle;GO:0043229//intracellular organelle;GO:0044444//cytoplasmic part;GO:0043231//intracellular membrane-bounded organelle;GO:0042579//microbody;GO:0005737//cytoplasm;GO:0043227//membrane-bounded organelle	GO:0016491//oxidoreductase activity;GO:0003824//catalytic activity	GO:0009062//fatty acid catabolic process;GO:0009056//catabolic process;GO:0044712//single-organism catabolic process;GO:0044248//cellular catabolic process;GO:0046395//carboxylic acid catabolic process;GO:0016042//lipid catabolic process;GO:0044242//cellular lipid catabolic process;GO:0071704//organic substance metabolic process;GO:0044282//small molecule catabolic process;GO:0072329//monocarboxy…
Pt_transcript_8645	49	111	169	493	732	691	1.85	3.96	6.4	17.77	25.7	23.37	2.452648533	2.37E-05	0.001147651	Agxt	serine--pyruvate aminotransferase-like [Anoplophora glabripennis]	Metabolism;Metabolism;Cellular Processes;Metabolism;Metabolism;Metabolism	Global and overview maps;Global and overview maps;Transport and catabolism;Carbohydrate metabolism;Amino acid metabolism;Amino acid metabolism	ko01100//Metabolic pathways;ko01200//Carbon metabolism;ko04146//Peroxisome;ko00630//Glyoxylate and dicarboxylate metabolism;ko00250//Alanine, aspartate and glutamate metabolism;ko00260//Glycine, serine and threonine metabolism	K00830;K00830;K00830;K00830;K00830;K00830	GO:0005777//peroxisome;GO:0005623//cell;GO:0044446//intracellular organelle part;GO:0043227//membrane-bounded organelle;GO:0005739//mitochondrion;GO:0042579//microbody;GO:0044439//peroxisomal part;GO:0043229//intracellular organelle;GO:0043231//intracellular membrane-bounded organelle;GO:0044422//organelle part;GO:0005622//intracellular;GO:0005737//cytoplasm;GO:0044438//microbody part;GO:0044464/…	GO:0043177//organic acid binding;GO:0003824//catalytic activity;GO:0036094//small molecule binding;GO:0005515//protein binding;GO:0016740//transferase activity;GO:0005488//binding;GO:0016769//transferase activity, transferring nitrogenous groups;GO:0046983//protein dimerization activity;GO:0031406//carboxylic acid binding;GO:0043167//ion binding;GO:0043168//anion binding;GO:0008483//transaminase …	GO:0043436//oxoacid metabolic process;GO:0016053//organic acid biosynthetic process;GO:0046185//aldehyde catabolic process;GO:0048545//response to steroid hormone;GO:0050896//response to stimulus;GO:0006811//ion transport;GO:1901565//organonitrogen compound catabolic process;GO:0006807//nitrogen compound metabolic process;GO:0046394//carboxylic acid biosynthetic process;GO:0044273//sulfur compoun…
Pt_transcript_22444	115	1535	46	0	6	4	2.58	32.8	1.07	0	0.13	0.1	-7.308141143	2.38E-05	0.001147941	--	hypothetical protein TcasGA2_TC002186 [Tribolium castaneum]	-	-	-	-	-	-	-
Pt_transcript_32490	0	0	0	74	26	9	0	0	0	1.71	0.59	0.2	9.702749879	2.39E-05	0.001150582	--		-	-	-	-	-	-	-
Pt_transcript_30690	2	1	1	4	63	380	0.06	0.03	0.03	0.12	1.83	10.54	6.701595261	2.41E-05	0.001158429	--	ninein [Anoplophora glabripennis]	-	-	-	-	-	-	-
Pt_transcript_15970	655	470	5	7	3	5	14.01	9.61	0.12	0.15	0.07	0.11	-6.1687101	2.43E-05	0.001164428	HDLBP	vigilin [Anoplophora glabripennis]	-	-	-	-	GO:0032991//macromolecular complex;GO:0043226//organelle;GO:0005622//intracellular;GO:0000785//chromatin;GO:0043229//intracellular organelle;GO:0044464//cell part;GO:0044424//intracellular part;GO:0010369//chromocenter;GO:0098687//chromosomal region;GO:0044427//chromosomal part;GO:0043232//intracellular non-membrane-bounded organelle;GO:0005694//chromosome;GO:0044446//intracellular organelle part…	GO:0003729//mRNA binding;GO:0044822//poly(A) RNA binding;GO:0003723//RNA binding;GO:0097159//organic cyclic compound binding;GO:0043565//sequence-specific DNA binding;GO:0043566//structure-specific DNA binding;GO:1901363//heterocyclic compound binding;GO:0003677//DNA binding;GO:0005488//binding;GO:0003676//nucleic acid binding	GO:0065003//macromolecular complex assembly;GO:0031326//regulation of cellular biosynthetic process;GO:0006996//organelle organization;GO:0051171//regulation of nitrogen compound metabolic process;GO:0050789//regulation of biological process;GO:0006417//regulation of translation;GO:0006323//DNA packaging;GO:0010468//regulation of gene expression;GO:0044085//cellular component biogenesis;GO:000632…
Pt_transcript_10204	872	228	340	76	51	43	39.32	9.79	15.65	3.35	2.19	1.79	-3.143217882	2.50E-05	0.001196616	SMTN	titin isoform X1 [Anoplophora glabripennis]	-	-	-	-	GO:0044424//intracellular part;GO:0044464//cell part;GO:0005623//cell;GO:0043232//intracellular non-membrane-bounded organelle;GO:0043228//non-membrane-bounded organelle;GO:0043229//intracellular organelle;GO:0043226//organelle;GO:0043234//protein complex;GO:0032991//macromolecular complex;GO:0005622//intracellular	GO:0008092//cytoskeletal protein binding;GO:0005488//binding;GO:0005515//protein binding	GO:0009888//tissue development;GO:0032502//developmental process;GO:0048856//anatomical structure development
Pt_transcript_2746	94	149	48	444	562	931	1.6	2.41	0.83	7.3	9	14.35	2.662808121	2.52E-05	0.001203824	ITIH3	inter-alpha-trypsin inhibitor heavy chain H3-like isoform X1 [Anoplophora glabripennis]	-	-	-	-	-	-	-
Pt_transcript_15938	49	44	81	221	134	189	3.65	3.11	6.16	15.94	9.47	12.8	1.564344188	2.53E-05	0.001207386	metap1d	methionine aminopeptidase 1D, mitochondrial isoform X1 [Anoplophora glabripennis]	-	-	-	-	GO:0043227//membrane-bounded organelle;GO:0043231//intracellular membrane-bounded organelle;GO:0005622//intracellular;GO:0043229//intracellular organelle;GO:0044424//intracellular part;GO:0044464//cell part;GO:0005623//cell;GO:0043226//organelle	GO:0008237//metallopeptidase activity;GO:0070011//peptidase activity, acting on L-amino acid peptides;GO:0008238//exopeptidase activity;GO:0008233//peptidase activity;GO:0016787//hydrolase activity;GO:0004177//aminopeptidase activity;GO:0003824//catalytic activity	GO:0071704//organic substance metabolic process;GO:0019538//protein metabolic process;GO:0008152//metabolic process;GO:0043170//macromolecule metabolic process;GO:0044238//primary metabolic process
Pt_transcript_37458	49	45	64	404	180	166	1.49	1.31	1.97	11.73	5.11	4.53	2.163525737	2.54E-05	0.00121291	--	uncharacterized protein LOC108907186 [Anoplophora glabripennis]	-	-	-	-	-	-	-
Pt_transcript_41648	20	270	42	2	1	4	0.32	4.16	0.69	0.03	0.02	0.06	-5.554588852	2.63E-05	0.001249799	--		-	-	-	-	-	-	-
Pt_transcript_25723	264	448	245	82	69	87	8.62	13.94	8.14	2.6	2.13	2.59	-2.068323102	2.63E-05	0.001249799	mab-21	Protein mab-21-like Protein [Tribolium castaneum]	-	-	-	-	GO:0005622//intracellular;GO:0005623//cell;GO:0043226//organelle;GO:0044424//intracellular part;GO:0043229//intracellular organelle;GO:0044464//cell part;GO:0043231//intracellular membrane-bounded organelle;GO:0043227//membrane-bounded organelle	GO:0005488//binding	GO:0048513//animal organ development;GO:0009987//cellular process;GO:0007275//multicellular organism development;GO:0065007//biological regulation;GO:0010468//regulation of gene expression;GO:0044707//single-multicellular organism process;GO:0048731//system development;GO:0048598//embryonic morphogenesis;GO:0009790//embryo development;GO:0044260//cellular macromolecule metabolic process;GO:004476…
Pt_transcript_38135	7	7	12	42	115	54	0.23	0.21	0.4	1.31	3.45	1.55	2.909178772	2.66E-05	0.001262636	FMOGS-OX4	senecionine N-oxygenase [Anoplophora glabripennis]	-	-	-	-	GO:0044464//cell part;GO:0043231//intracellular membrane-bounded organelle;GO:0043227//membrane-bounded organelle;GO:0005737//cytoplasm;GO:0044424//intracellular part;GO:0043226//organelle;GO:0043229//intracellular organelle;GO:0005622//intracellular;GO:0044444//cytoplasmic part;GO:0005623//cell	GO:0003824//catalytic activity;GO:0016491//oxidoreductase activity;GO:0005488//binding;GO:0097159//organic cyclic compound binding;GO:1901363//heterocyclic compound binding	GO:0044699//single-organism process
Pt_transcript_31427	89	62	40	232	200	249	0.64	0.43	0.3	1.63	1.37	1.64	1.759948912	2.67E-05	0.001265505	unc-104	kinesin-like protein unc-104 [Anoplophora glabripennis]	-	-	-	-	GO:0005623//cell;GO:0044446//intracellular organelle part;GO:0005622//intracellular;GO:0032991//macromolecular complex;GO:0043226//organelle;GO:0044424//intracellular part;GO:0005856//cytoskeleton;GO:0043228//non-membrane-bounded organelle;GO:0043232//intracellular non-membrane-bounded organelle;GO:0044430//cytoskeletal part;GO:0043005//neuron projection;GO:0042995//cell projection;GO:0097458//ne…	GO:0016462//pyrophosphatase activity;GO:1901363//heterocyclic compound binding;GO:0016787//hydrolase activity;GO:0032549//ribonucleoside binding;GO:0032550//purine ribonucleoside binding;GO:0008092//cytoskeletal protein binding;GO:0015631//tubulin binding;GO:0017111//nucleoside-triphosphatase activity;GO:0016818//hydrolase activity, acting on acid anhydrides, in phosphorus-containing anhydrides;G…	GO:0010970//establishment of localization by movement along microtubule;GO:0010646//regulation of cell communication;GO:0051049//regulation of transport;GO:0008088//axo-dendritic transport;GO:0006810//transport;GO:0048869//cellular developmental process;GO:0050789//regulation of biological process;GO:0051960//regulation of nervous system development;GO:0042221//response to chemical;GO:0050796//re…
Pt_transcript_2986	48	48	50	392	101	395	0.84	0.81	0.89	6.64	1.66	6.27	2.520100475	2.72E-05	0.0012871	FLT1	vascular endothelial growth factor receptor 1 isoform X4 [Anoplophora glabripennis]	Environmental Information Processing;Environmental Information Processing;Cellular Processes;Environmental Information Processing;Environmental Information Processing;Human Diseases;Environmental Information Processing;Human Diseases	Signal transduction;Signal transduction;Cellular community - eukaryotes;Signal transduction;Signal transduction;Cancers;Signal transduction;Immune diseases	ko04010//MAPK signaling pathway;ko04151//PI3K-Akt signaling pathway;ko04510//Focal adhesion;ko04014//Ras signaling pathway;ko04015//Rap1 signaling pathway;ko05202//Transcriptional misregulation in cancers;ko04066//HIF-1 signaling pathway;ko05323//Rheumatoid arthritis	K05096;K05096;K05096;K05096;K05096;K05096;K05096;K05096	-	-	-
Pt_transcript_8801	109	95	99	42	36	43	3.89	3.24	3.6	1.46	1.24	1.4	-1.387954261	2.74E-05	0.001290063	svop	synaptic vesicle 2-related protein [Anoplophora glabripennis]	-	-	-	-	GO:0044444//cytoplasmic part;GO:0031224//intrinsic component of membrane;GO:0043231//intracellular membrane-bounded organelle;GO:0031410//cytoplasmic vesicle;GO:0043226//organelle;GO:0016023//cytoplasmic, membrane-bounded vesicle;GO:0044424//intracellular part;GO:0031982//vesicle;GO:0031988//membrane-bounded vesicle;GO:0016020//membrane;GO:0044425//membrane part;GO:0044464//cell part;GO:0005622//…	GO:0022857//transmembrane transporter activity;GO:0005215//transporter activity	GO:0044765//single-organism transport;GO:0044763//single-organism cellular process;GO:0051234//establishment of localization;GO:0051179//localization;GO:0009987//cellular process;GO:0044699//single-organism process;GO:1902578//single-organism localization;GO:0006810//transport
Pt_transcript_45929	0	0	2	8	429	129	0	0	0.04	0.15	7.67	2.23	7.972979786	2.75E-05	0.001295338	lig	protein lingerer isoform X4 [Anoplophora glabripennis]	-	-	-	-	-	-	-
Pt_transcript_5020	275	168	245	85	66	59	6.2	3.61	5.61	1.87	1.42	1.21	-1.776805859	2.84E-05	0.001334644	Styx	serine/threonine/tyrosine-interacting protein-like [Anoplophora glabripennis]	-	-	-	-	-	-	-
Pt_transcript_29377	14	18	18	278	92	67	0.73	0.92	0.97	13.93	4.53	3.19	3.046728308	2.89E-05	0.001354332	fggy	FGGY carbohydrate kinase domain-containing protein [Anoplophora glabripennis]	-	-	-	-	-	GO:0003824//catalytic activity;GO:0016301//kinase activity;GO:0019207//kinase regulator activity;GO:0016772//transferase activity, transferring phosphorus-containing groups;GO:0019200//carbohydrate kinase activity;GO:0019887//protein kinase regulator activity;GO:0016773//phosphotransferase activity, alcohol group as acceptor;GO:0052673//prenol kinase activity;GO:0051731//polynucleotide 5'-hydroxy…	GO:0008152//metabolic process;GO:0009987//cellular process;GO:0050896//response to stimulus;GO:0051716//cellular response to stimulus;GO:0006950//response to stress;GO:0033554//cellular response to stress
Pt_transcript_19641	626	1436	1903	8647	7772	5376	5.76	12.62	17.77	77.22	67.65	45.06	2.393400249	2.90E-05	0.001358587	unc-22	twitchin isoform X8 [Anoplophora glabripennis]	-	-	-	-	-	-	-
Pt_transcript_10006	290	203	343	796	2270	1454	12.57	8.37	15.16	33.43	92.92	57.36	2.347359417	2.93E-05	0.001366106	--	PDZ and LIM domain protein 3 isoform X1 [Anoplophora glabripennis]	-	-	-	-	GO:0030017//sarcomere;GO:0005622//intracellular;GO:0043228//non-membrane-bounded organelle;GO:0031674//I band;GO:0043292//contractile fiber;GO:0044422//organelle part;GO:0044444//cytoplasmic part;GO:0044449//contractile fiber part;GO:0030016//myofibril;GO:0043226//organelle;GO:0044424//intracellular part;GO:0043232//intracellular non-membrane-bounded organelle;GO:0005623//cell;GO:0005737//cytopla…	GO:0005515//protein binding;GO:0019899//enzyme binding;GO:0005488//binding;GO:0042805//actinin binding;GO:0008092//cytoskeletal protein binding;GO:0019903//protein phosphatase binding;GO:0019902//phosphatase binding;GO:0051393//alpha-actinin binding	GO:0022607//cellular component assembly;GO:0071840//cellular component organization or biogenesis;GO:0044763//single-organism cellular process;GO:0044699//single-organism process;GO:0009653//anatomical structure morphogenesis;GO:0048646//anatomical structure formation involved in morphogenesis;GO:0010927//cellular component assembly involved in morphogenesis;GO:0048869//cellular developmental pro…
Pt_transcript_7705	2933	2254	2628	4552	5208	6870	89.93	65.9	82.06	135.51	151.1	191.98	1.008495625	2.93E-05	0.001366106	DNAJC2	dnaJ homolog subfamily C member 2 [Anoplophora glabripennis]	-	-	-	-	GO:0031981//nuclear lumen;GO:0005623//cell;GO:0043231//intracellular membrane-bounded organelle;GO:0044444//cytoplasmic part;GO:0043233//organelle lumen;GO:0044464//cell part;GO:0044446//intracellular organelle part;GO:0043229//intracellular organelle;GO:0031090//organelle membrane;GO:0005622//intracellular;GO:0005634//nucleus;GO:0031974//membrane-enclosed lumen;GO:0043226//organelle;GO:0016020//…	GO:0005515//protein binding;GO:0032182//ubiquitin-like protein binding;GO:0097159//organic cyclic compound binding;GO:0016787//hydrolase activity;GO:0003676//nucleic acid binding;GO:0031072//heat shock protein binding;GO:0003824//catalytic activity;GO:0003723//RNA binding;GO:0005488//binding;GO:1901363//heterocyclic compound binding	GO:0051171//regulation of nitrogen compound metabolic process;GO:0050794//regulation of cellular process;GO:0019219//regulation of nucleobase-containing compound metabolic process;GO:0006355//regulation of transcription, DNA-templated;GO:0048583//regulation of response to stimulus;GO:0010556//regulation of macromolecule biosynthetic process;GO:0016311//dephosphorylation;GO:0051172//negative regul…
Pt_transcript_2647	0	0	2	14	47	704	0	0	0.04	0.23	0.75	10.63	8.181152257	2.96E-05	0.0013778	--	uncharacterized protein LOC108908653 isoform X4 [Anoplophora glabripennis]	-	-	-	-	-	-	-
Pt_transcript_5426	304	168	465	54	69	65	7.07	3.73	11	1.22	1.52	1.38	-2.403611892	2.98E-05	0.001382855	Wdhd1	WD repeat and HMG-box DNA-binding protein 1 [Anoplophora glabripennis]	-	-	-	-	-	-	-
Pt_transcript_19338	178	137	440	31	42	27	4.61	3.38	11.58	0.78	1.05	0.66	-2.974426109	3.00E-05	0.001390034	Pole	DNA polymerase epsilon catalytic subunit A [Anoplophora glabripennis]	Metabolism;Human Diseases;Metabolism;Metabolism;Genetic Information Processing;Genetic Information Processing;Genetic Information Processing	Global and overview maps;Infectious diseases;Nucleotide metabolism;Nucleotide metabolism;Replication and repair;Replication and repair;Replication and repair	ko01100//Metabolic pathways;ko05166//HTLV-I infection;ko00230//Purine metabolism;ko00240//Pyrimidine metabolism;ko03420//Nucleotide excision repair;ko03030//DNA replication;ko03410//Base excision repair	K02324;K02324;K02324;K02324;K02324;K02324;K02324	GO:0044464//cell part;GO:0031974//membrane-enclosed lumen;GO:0043227//membrane-bounded organelle;GO:0044428//nuclear part;GO:0005634//nucleus;GO:0044424//intracellular part;GO:0005623//cell;GO:0032991//macromolecular complex;GO:1990391//DNA repair complex;GO:0031981//nuclear lumen;GO:0043229//intracellular organelle;GO:0016020//membrane;GO:0000109//nucleotide-excision repair complex;GO:0044422//o…	GO:0097159//organic cyclic compound binding;GO:0003824//catalytic activity;GO:1901363//heterocyclic compound binding;GO:0003676//nucleic acid binding;GO:0034061//DNA polymerase activity;GO:0016740//transferase activity;GO:0005488//binding;GO:0016772//transferase activity, transferring phosphorus-containing groups;GO:0016779//nucleotidyltransferase activity	GO:0006259//DNA metabolic process;GO:0051276//chromosome organization;GO:0018130//heterocycle biosynthetic process;GO:0050896//response to stimulus;GO:0000278//mitotic cell cycle;GO:0008152//metabolic process;GO:0044249//cellular biosynthetic process;GO:0051716//cellular response to stimulus;GO:0090304//nucleic acid metabolic process;GO:0071704//organic substance metabolic process;GO:0006281//DNA…
Pt_transcript_35903	355	26	48	0	3	2	9.42	0.68	1.32	0	0.09	0.06	-6.25045634	3.03E-05	0.001402211	cwo	transcription factor cwo isoform X1 [Anoplophora glabripennis]	-	-	-	-	GO:0005622//intracellular;GO:0005623//cell;GO:0032991//macromolecular complex;GO:0044424//intracellular part;GO:0043227//membrane-bounded organelle;GO:0043231//intracellular membrane-bounded organelle;GO:0044464//cell part;GO:0043234//protein complex;GO:0043226//organelle;GO:0005634//nucleus;GO:0043229//intracellular organelle	GO:0043565//sequence-specific DNA binding;GO:0001071//nucleic acid binding transcription factor activity;GO:0097159//organic cyclic compound binding;GO:0003696//satellite DNA binding;GO:0000981//RNA polymerase II transcription factor activity, sequence-specific DNA binding;GO:0003690//double-stranded DNA binding;GO:1990837//sequence-specific double-stranded DNA binding;GO:0003676//nucleic acid bi…	GO:0048762//mesenchymal cell differentiation;GO:0071840//cellular component organization or biogenesis;GO:0048738//cardiac muscle tissue development;GO:0007275//multicellular organism development;GO:0048511//rhythmic process;GO:0010468//regulation of gene expression;GO:0048583//regulation of response to stimulus;GO:0003205//cardiac chamber development;GO:0007517//muscle organ development;GO:00650…
Pt_transcript_40895	2648	140	347	46	24	13	22.06	1.12	2.94	0.38	0.19	0.1	-5.284849991	3.06E-05	0.001414743	--		-	-	-	-	-	-	-
Pt_transcript_16817	0	0	0	3	89	338	0	0	0	0.06	1.63	5.94	11.31250484	3.09E-05	0.001424609	Vinc	vinculin isoform X1 [Anoplophora glabripennis]	Cellular Processes;Cellular Processes;Cellular Processes;Human Diseases;Human Diseases;Organismal Systems;Human Diseases	Cellular community - eukaryotes;Cell motility;Cellular community - eukaryotes;Infectious diseases;Infectious diseases;Immune system;Infectious diseases	ko04510//Focal adhesion;ko04810//Regulation of actin cytoskeleton;ko04520//Adherens junction;ko05100//Bacterial invasion of epithelial cells;ko05131//Shigellosis;ko04670//Leukocyte transendothelial migration;ko05146//Amoebiasis	K05700;K05700;K05700;K05700;K05700;K05700;K05700	GO:0043232//intracellular non-membrane-bounded organelle;GO:0030055//cell-substrate junction;GO:0043229//intracellular organelle;GO:0005912//adherens junction;GO:0043228//non-membrane-bounded organelle;GO:0005924//cell-substrate adherens junction;GO:0044464//cell part;GO:0043226//organelle;GO:0005856//cytoskeleton;GO:0030054//cell junction;GO:0044424//intracellular part;GO:0070161//anchoring junc…	GO:0008092//cytoskeletal protein binding;GO:0005515//protein binding;GO:0005488//binding;GO:0003779//actin binding	GO:0007155//cell adhesion;GO:0044699//single-organism process;GO:0006996//organelle organization;GO:0016192//vesicle-mediated transport;GO:0048858//cell projection morphogenesis;GO:0048856//anatomical structure development;GO:0009653//anatomical structure morphogenesis;GO:0044763//single-organism cellular process;GO:0031589//cell-substrate adhesion;GO:0006810//transport;GO:0006897//endocytosis;GO…
Pt_transcript_1770	146	107	166	619	312	389	2.11	1.48	2.44	8.68	4.27	5.13	1.584164771	3.13E-05	0.001438188	Eif4enif1	LOW QUALITY PROTEIN: eukaryotic translation initiation factor 4E transporter [Anoplophora glabripennis]	-	-	-	-	-	-	-
Pt_transcript_32629	7	7	4	26	86	57	0.18	0.19	0.12	0.66	2.12	1.36	3.078777113	3.17E-05	0.00145556	--	nuclear receptor coactivator 6 [Anoplophora glabripennis]	-	-	-	-	-	-	-
Pt_transcript_2686	437	403	362	132	132	204	7.29	6.42	6.14	2.15	2.09	3.11	-1.433322852	3.19E-05	0.001460102	BAMBI	uncharacterized protein LOC108916304 [Anoplophora glabripennis]	Environmental Information Processing;Environmental Information Processing	Signal transduction;Signal transduction	ko04310//Wnt signaling pathway;ko04350//TGF-beta signaling pathway	K10162;K10162	-	-	-
Pt_transcript_4940	386	189	416	91	81	73	8.87	4.16	9.74	2.05	1.77	1.54	-2.086829386	3.19E-05	0.001460102	--	DNA ligase 1-like [Anoplophora glabripennis]	-	-	-	-	-	-	-
Pt_transcript_3474	124	22	1948	4	5	0	2.37	0.4	37.74	0.09	0.1	0	-7.736134856	3.20E-05	0.001460102	OGT	UDP-N-acetylglucosamine--peptide N-acetylglucosaminyltransferase 110 kDa subunit isoform X1 [Anoplophora glabripennis]	Human Diseases;Metabolism	Endocrine and metabolic diseases;Glycan biosynthesis and metabolism	ko04931//Insulin resistance;ko00514//Other types of O-glycan biosynthesis	K09667;K09667	-	-	-
Pt_transcript_47973	21	41	26	723	205	127	0.23	0.43	0.3	7.77	2.15	1.29	3.545608062	3.22E-05	0.001470584	Mhc	myosin heavy chain, muscle isoform X38 [Leptinotarsa decemlineata]	Human Diseases;Human Diseases;Organismal Systems;Environmental Information Processing;Organismal Systems;Organismal Systems;Human Diseases	Cardiovascular diseases;Cardiovascular diseases;Endocrine system;Signal transduction;Circulatory system;Circulatory system;Cardiovascular diseases	ko05410//Hypertrophic cardiomyopathy (HCM);ko05414//Dilated cardiomyopathy (DCM);ko04919//Thyroid hormone signaling pathway;ko04022//cGMP - PKG signaling pathway;ko04261//Adrenergic signaling in cardiomyocytes;ko04260//Cardiac muscle contraction;ko05416//Viral myocarditis	K17751;K17751;K17751;K17751;K17751;K17751;K17751	-	-	-
Pt_transcript_13732	0	0	0	1	632	260	0	0	0	0.86	491.25	196.05	17.80742201	3.27E-05	0.001485477	RPL27A	60S ribosomal protein L27a, partial [Asbolus verrucosus]	Genetic Information Processing	Translation	ko03010//Ribosome	K02900	GO:1990904//ribonucleoprotein complex;GO:0005622//intracellular;GO:0030529//intracellular ribonucleoprotein complex;GO:0044464//cell part;GO:0043232//intracellular non-membrane-bounded organelle;GO:0043226//organelle;GO:0005737//cytoplasm;GO:0015934//large ribosomal subunit;GO:0044446//intracellular organelle part;GO:0032991//macromolecular complex;GO:0005623//cell;GO:0044424//intracellular part;…	GO:0005515//protein binding;GO:0097159//organic cyclic compound binding;GO:0003723//RNA binding;GO:0005198//structural molecule activity;GO:0003676//nucleic acid binding;GO:1901363//heterocyclic compound binding;GO:0005488//binding	GO:0044765//single-organism transport;GO:0043624//cellular protein complex disassembly;GO:0043603//cellular amide metabolic process;GO:0006725//cellular aromatic compound metabolic process;GO:0090304//nucleic acid metabolic process;GO:0046700//heterocycle catabolic process;GO:0006401//RNA catabolic process;GO:0044238//primary metabolic process;GO:0061024//membrane organization;GO:0070727//cellula…
Pt_transcript_11708	1992	1473	1769	727	685	999	135.95	95.39	123.24	48.04	44.17	62.05	-1.200747148	3.29E-05	0.001491656	Rpn8	26S proteasome non-ATPase regulatory subunit 7 [Anoplophora glabripennis]	Human Diseases;Genetic Information Processing	Infectious diseases;Folding, sorting and degradation	ko05169//Epstein-Barr virus infection;ko03050//Proteasome	K03038;K03038	GO:0097458//neuron part;GO:0031982//vesicle;GO:0043227//membrane-bounded organelle;GO:0043231//intracellular membrane-bounded organelle;GO:0031981//nuclear lumen;GO:0044428//nuclear part;GO:0005623//cell;GO:0000502//proteasome complex;GO:0043229//intracellular organelle;GO:0005737//cytoplasm;GO:0005634//nucleus;GO:0005622//intracellular;GO:0042995//cell projection;GO:0043226//organelle;GO:0043005…	GO:0005515//protein binding;GO:0046983//protein dimerization activity;GO:0005488//binding	GO:0051443//positive regulation of ubiquitin-protein transferase activity;GO:0043085//positive regulation of catalytic activity;GO:0042590//antigen processing and presentation of exogenous peptide antigen via MHC class I;GO:0044237//cellular metabolic process;GO:0030178//negative regulation of Wnt signaling pathway;GO:0002253//activation of immune response;GO:0098763//mitotic cell cycle phase;GO:…
Pt_transcript_22780	661	17	238	6	1	0	11.23	0.29	4.12	0.11	0.03	0	-6.803669875	3.31E-05	0.001500292	Caskin1	caskin-1, partial [Anoplophora glabripennis]	-	-	-	-	GO:0044464//cell part;GO:0030054//cell junction;GO:0030055//cell-substrate junction;GO:0005623//cell;GO:0070161//anchoring junction;GO:0005924//cell-substrate adherens junction;GO:0005912//adherens junction;GO:0005622//intracellular;GO:0044424//intracellular part	GO:0005515//protein binding;GO:0060090//binding, bridging;GO:0019899//enzyme binding;GO:0019902//phosphatase binding;GO:0005488//binding	GO:0007399//nervous system development;GO:0007166//cell surface receptor signaling pathway;GO:0048699//generation of neurons;GO:0050794//regulation of cellular process;GO:0040011//locomotion;GO:0006935//chemotaxis;GO:0030182//neuron differentiation;GO:0032502//developmental process;GO:0016043//cellular component organization;GO:0030030//cell projection organization;GO:0048812//neuron projection m…
Pt_transcript_36522	11	11	6	46	31	44	0.13	0.11	0.07	0.49	0.32	0.44	2.011587974	3.33E-05	0.001504278	--	uncharacterized protein LOC108903866 isoform X1 [Anoplophora glabripennis]	-	-	-	-	-	-	-
Pt_transcript_16091	180	472	11	6	5	3	3.33	8.31	0.21	0.12	0.1	0.06	-5.403316422	3.34E-05	0.001510125	--	cytokine receptor [Anoplophora glabripennis]	-	-	-	-	GO:0043234//protein complex;GO:0032991//macromolecular complex;GO:0005576//extracellular region	GO:0005126//cytokine receptor binding;GO:0005515//protein binding;GO:0005488//binding;GO:0005102//receptor binding;GO:0046983//protein dimerization activity	GO:0019222//regulation of metabolic process;GO:1901214//regulation of neuron death;GO:0065007//biological regulation;GO:0043067//regulation of programmed cell death;GO:0043069//negative regulation of programmed cell death;GO:0031399//regulation of protein modification process;GO:0048519//negative regulation of biological process;GO:0042509//regulation of tyrosine phosphorylation of STAT protein;G…
Pt_transcript_4520	321	284	420	95	122	143	6.77	5.73	9.01	1.94	2.45	2.76	-1.588992378	3.37E-05	0.001519494	tag-325	rho GTPase-activating protein 29-like isoform X2 [Anoplophora glabripennis]	-	-	-	-	-	-	-
Pt_transcript_18140	197	177	296	74	58	94	14.34	12.22	22.08	5.21	3.98	6.22	-1.658276367	3.38E-05	0.001521703	Cdk2	cyclin-dependent kinase 2-like [Anoplophora glabripennis]	Human Diseases;Human Diseases;Environmental Information Processing;Human Diseases;Human Diseases;Human Diseases;Cellular Processes;Environmental Information Processing;Human Diseases;Cellular Processes;Human Diseases;Human Diseases;Human Diseases;Cellular Processes;Human Diseases;Human Diseases;Organismal Systems;Cellular Processes	Cancers;Infectious diseases;Signal transduction;Infectious diseases;Cancers;Infectious diseases;Cell growth and death;Signal transduction;Infectious diseases;Cell growth and death;Infectious diseases;Endocrine and metabolic diseases;Cancers;Cell growth and death;Cancers;Cancers;Endocrine system;Cell growth and death	ko05200//Pathways in cancer;ko05165//Human papillomavirus infection;ko04151//PI3K-Akt signaling pathway;ko05169//Epstein-Barr virus infection;ko05203//Viral carcinogenesis;ko05168//Herpes simplex infection;ko04218//Cellular senescence;ko04068//FoxO signaling pathway;ko05161//Hepatitis B;ko04110//Cell cycle;ko05162//Measles;ko04934//Cushing syndrome;ko05215//Prostate cancer;ko04114//Oocyte meiosis…	K02206;K02206;K02206;K02206;K02206;K02206;K02206;K02206;K02206;K02206;K02206;K02206;K02206;K02206;K02206;K02206;K02206;K02206	-	-	-
Pt_transcript_15520	8347	4455	3637	1023	1312	997	169.43	86.36	75.12	20.18	25.23	18.46	-2.373228534	3.43E-05	0.001539831	betaTub60D	tubulin beta chain [Anoplophora glabripennis]	Cellular Processes;Cellular Processes;Human Diseases	Transport and catabolism;Cellular community - eukaryotes;Infectious diseases	ko04145//Phagosome;ko04540//Gap junction;ko05130//Pathogenic Escherichia coli infection	K07375;K07375;K07375	GO:0043229//intracellular organelle;GO:0005623//cell;GO:0043226//organelle;GO:0043234//protein complex;GO:0044464//cell part;GO:0005622//intracellular;GO:0032991//macromolecular complex;GO:0015630//microtubule cytoskeleton;GO:0005856//cytoskeleton;GO:0044424//intracellular part;GO:0043228//non-membrane-bounded organelle;GO:0043232//intracellular non-membrane-bounded organelle	GO:0001882//nucleoside binding;GO:0097159//organic cyclic compound binding;GO:0036094//small molecule binding;GO:0005488//binding;GO:0001883//purine nucleoside binding;GO:0016817//hydrolase activity, acting on acid anhydrides;GO:0032549//ribonucleoside binding;GO:0016818//hydrolase activity, acting on acid anhydrides, in phosphorus-containing anhydrides;GO:0017111//nucleoside-triphosphatase activ…	GO:0048856//anatomical structure development;GO:0016043//cellular component organization;GO:0070271//protein complex biogenesis;GO:0048869//cellular developmental process;GO:0048666//neuron development;GO:0044699//single-organism process;GO:0009653//anatomical structure morphogenesis;GO:0032501//multicellular organismal process;GO:0065003//macromolecular complex assembly;GO:0006935//chemotaxis;GO…
Pt_transcript_11990	8	20	6	0	1359	30313	0.64	1.46	0.47	0	96.81	2080.18	9.726350706	3.50E-05	0.001568495	--	glycine-rich protein 5-like [Anoplophora glabripennis]	-	-	-	-	-	-	-
Pt_transcript_39907	0	0	0	237	28	8	0	0	0	6	0.71	0.19	11.16741815	3.56E-05	0.001585651	Iru	E3 ubiquitin-protein ligase RNF126-B isoform X1 [Anoplophora glabripennis]	-	-	-	-	GO:0044424//intracellular part;GO:0005622//intracellular;GO:0044464//cell part;GO:0005623//cell	GO:0016881//acid-amino acid ligase activity;GO:0004842//ubiquitin-protein transferase activity;GO:0016740//transferase activity;GO:0005488//binding;GO:0016879//ligase activity, forming carbon-nitrogen bonds;GO:0019787//ubiquitin-like protein transferase activity;GO:0003824//catalytic activity;GO:0016874//ligase activity	GO:0050794//regulation of cellular process;GO:0043632//modification-dependent macromolecule catabolic process;GO:0009987//cellular process;GO:0036211//protein modification process;GO:0044237//cellular metabolic process;GO:0044267//cellular protein metabolic process;GO:0044257//cellular protein catabolic process;GO:0044248//cellular catabolic process;GO:1901575//organic substance catabolic process…
Pt_transcript_22445	12584	26	114091	6	19	290	903.32	1.79	8365.76	0.47	1.32	18.95	-8.804145027	3.57E-05	0.001585651	--	adenylate cyclase, terminal-differentiation specific [Anoplophora glabripennis]	-	-	-	-	-	-	-
Pt_transcript_20309	297	92	398	1878	1067	1821	13.74	4.09	18.78	84.18	46.62	76.65	2.502453978	3.57E-05	0.001585651	sls	titin isoform X1 [Anoplophora glabripennis]	Human Diseases;Human Diseases	Cardiovascular diseases;Cardiovascular diseases	ko05410//Hypertrophic cardiomyopathy (HCM);ko05414//Dilated cardiomyopathy (DCM)	K12567;K12567	GO:0016459//myosin complex;GO:0000228//nuclear chromosome;GO:0043227//membrane-bounded organelle;GO:0005623//cell;GO:0030017//sarcomere;GO:0043233//organelle lumen;GO:0044444//cytoplasmic part;GO:0044464//cell part;GO:0043292//contractile fiber;GO:0005622//intracellular;GO:0043232//intracellular non-membrane-bounded organelle;GO:0005634//nucleus;GO:0070013//intracellular organelle lumen;GO:003299…	GO:0005198//structural molecule activity;GO:0005488//binding;GO:0008092//cytoskeletal protein binding;GO:0005515//protein binding	GO:0032501//multicellular organismal process;GO:0000768//syncytium formation by plasma membrane fusion;GO:0006996//organelle organization;GO:0044707//single-multicellular organism process;GO:0030029//actin filament-based process;GO:0007275//multicellular organism development;GO:0022402//cell cycle process;GO:0031032//actomyosin structure organization;GO:0032502//developmental process;GO:1902589//…
Pt_transcript_8396	1156	1694	1154	228	368	397	39.66	55.38	40.31	7.59	11.96	12.41	-2.082355574	3.57E-05	0.001585651	--	X-linked interleukin-1 receptor accessory protein-like 2 [Anoplophora glabripennis]	-	-	-	-	GO:0044464//cell part;GO:0005623//cell	GO:0016740//transferase activity;GO:0003824//catalytic activity;GO:0016772//transferase activity, transferring phosphorus-containing groups	GO:0030154//cell differentiation;GO:0044237//cellular metabolic process;GO:0007166//cell surface receptor signaling pathway;GO:0048518//positive regulation of biological process;GO:0030324//lung development;GO:0050789//regulation of biological process;GO:0048731//system development;GO:0035295//tube development;GO:0061138//morphogenesis of a branching epithelium;GO:0009790//embryo development;GO:0…
Pt_transcript_10810	5859	4658	5070	2272	2459	2495	304.72	230.32	268.94	114.57	120.85	118.14	-1.185204548	3.57E-05	0.001585651	Rpt2	26S proteasome regulatory subunit 4 [Anoplophora glabripennis]	Human Diseases;Human Diseases;Human Diseases;Genetic Information Processing	Infectious diseases;Infectious diseases;Cancers;Folding, sorting and degradation	ko05165//Human papillomavirus infection;ko05169//Epstein-Barr virus infection;ko05203//Viral carcinogenesis;ko03050//Proteasome	K03062;K03062;K03062;K03062	GO:0043231//intracellular membrane-bounded organelle;GO:0022624//proteasome accessory complex;GO:0032991//macromolecular complex;GO:0043234//protein complex;GO:0044422//organelle part;GO:0044428//nuclear part;GO:0044444//cytoplasmic part;GO:0005623//cell;GO:0005622//intracellular;GO:0031974//membrane-enclosed lumen;GO:0070013//intracellular organelle lumen;GO:0043233//organelle lumen;GO:0005737//…	GO:0032549//ribonucleoside binding;GO:0016787//hydrolase activity;GO:0016462//pyrophosphatase activity;GO:0003676//nucleic acid binding;GO:0097159//organic cyclic compound binding;GO:0042623//ATPase activity, coupled;GO:0003824//catalytic activity;GO:0005488//binding;GO:0036094//small molecule binding;GO:0005515//protein binding;GO:0097367//carbohydrate derivative binding;GO:0017111//nucleoside-t…	GO:0043085//positive regulation of catalytic activity;GO:0051704//multi-organism process;GO:0065009//regulation of molecular function;GO:1901575//organic substance catabolic process;GO:0009056//catabolic process;GO:0031399//regulation of protein modification process;GO:0043161//proteasome-mediated ubiquitin-dependent protein catabolic process;GO:0002253//activation of immune response;GO:0007052//…
Pt_transcript_47565	63	103	169	787	2242	509	2.92	4.53	7.95	35.07	97.28	21.3	3.318645511	3.64E-05	0.001612048	D2hgdh	D-2-hydroxyglutarate dehydrogenase, mitochondrial-like [Anoplophora glabripennis]	-	-	-	-	-	-	-
Pt_transcript_38345	11	3	20	173	64	95	0.43	0.13	0.83	6.56	2.39	3.37	3.147845468	3.66E-05	0.001617024	SmydA-8	protein msta-like [Anoplophora glabripennis]	-	-	-	-	-	-	-
Pt_transcript_36599	33	27	1	2424	46	3024	1.32	1.03	0.08	93.24	1.74	109.17	6.392529444	3.74E-05	0.001650514	--		-	-	-	-	-	-	-
Pt_transcript_24457	80	162	173	16	30	19	0.86	1.65	1.88	0.17	0.31	0.19	-2.711987939	3.81E-05	0.001678367	Mcm2	DNA replication licensing factor Mcm2 [Anoplophora glabripennis]	Cellular Processes;Genetic Information Processing	Cell growth and death;Replication and repair	ko04110//Cell cycle;ko03030//DNA replication	K02540;K02540	GO:0043228//non-membrane-bounded organelle;GO:0031981//nuclear lumen;GO:0044427//chromosomal part;GO:0044446//intracellular organelle part;GO:0043231//intracellular membrane-bounded organelle;GO:0044422//organelle part;GO:0005634//nucleus;GO:0044464//cell part;GO:0070013//intracellular organelle lumen;GO:0005623//cell;GO:0043232//intracellular non-membrane-bounded organelle;GO:0005694//chromosome…	GO:1901363//heterocyclic compound binding;GO:0003824//catalytic activity;GO:0043565//sequence-specific DNA binding;GO:0043169//cation binding;GO:0097159//organic cyclic compound binding;GO:0032550//purine ribonucleoside binding;GO:0001883//purine nucleoside binding;GO:0036094//small molecule binding;GO:0016817//hydrolase activity, acting on acid anhydrides;GO:0003677//DNA binding;GO:0003678//DNA …	GO:0000278//mitotic cell cycle;GO:0030154//cell differentiation;GO:0051320//S phase;GO:2000112//regulation of cellular macromolecule biosynthetic process;GO:0048869//cellular developmental process;GO:0006139//nucleobase-containing compound metabolic process;GO:0044238//primary metabolic process;GO:0042221//response to chemical;GO:0044085//cellular component biogenesis;GO:0006996//organelle organi…
Pt_transcript_39010	279	171	524	73	48	67	2.92	1.71	5.57	0.74	0.48	0.64	-2.455194626	3.85E-05	0.001691063	--	kinetochore-associated protein 1-like [Anoplophora glabripennis]	-	-	-	-	GO:0043226//organelle;GO:0005819//spindle;GO:0044446//intracellular organelle part;GO:0043228//non-membrane-bounded organelle;GO:0044424//intracellular part;GO:0005856//cytoskeleton;GO:0043234//protein complex;GO:0005622//intracellular;GO:0005623//cell;GO:0015630//microtubule cytoskeleton;GO:0044464//cell part;GO:0043229//intracellular organelle;GO:0044422//organelle part;GO:0043232//intracellula…	-	GO:0007049//cell cycle;GO:0044699//single-organism process;GO:0022402//cell cycle process;GO:0044763//single-organism cellular process;GO:0009987//cellular process;GO:0000278//mitotic cell cycle
Pt_transcript_20357	2	2	7	13	96	244	0.06	0.06	0.15	0.27	1.91	4.65	4.660854266	3.86E-05	0.001693764	sgsm3	small G protein signaling modulator 3 homolog [Anoplophora glabripennis]	-	-	-	-	-	GO:0030234//enzyme regulator activity;GO:0098772//molecular function regulator;GO:0008047//enzyme activator activity;GO:0005515//protein binding;GO:0005488//binding;GO:0051020//GTPase binding;GO:0031267//small GTPase binding;GO:0017016//Ras GTPase binding;GO:0019899//enzyme binding	GO:0050789//regulation of biological process;GO:0010646//regulation of cell communication;GO:0051234//establishment of localization;GO:0006810//transport;GO:0019222//regulation of metabolic process;GO:0046578//regulation of Ras protein signal transduction;GO:0051179//localization;GO:0016192//vesicle-mediated transport;GO:0009966//regulation of signal transduction;GO:0065007//biological regulation…
Pt_transcript_6334	654	21	377	4	6	18	17	0.54	9.99	0.11	0.15	0.45	-5.277041775	4.04E-05	0.001769773	LAPTM4B	lysosomal-associated transmembrane protein 4B [Anoplophora glabripennis]	Cellular Processes	Transport and catabolism	ko04142//Lysosome	K12387	-	-	-
Pt_transcript_17685	53	24	33	6	5	3	3.32	1.47	2.15	0.42	0.35	0.17	-2.884203001	4.09E-05	0.001790469	--	hypothetical protein ALC57_09032, partial [Trachymyrmex cornetzi]	-	-	-	-	-	-	-
Pt_transcript_28892	1380	1213	1213	435	554	536	23.34	19.6	20.86	7.15	8.87	8.27	-1.393193934	4.12E-05	0.001797379	SEMA5A	semaphorin-5B [Anoplophora glabripennis]	-	-	-	-	-	-	-
Pt_transcript_32163	349	288	211	87	42	91	7.17	5.65	4.41	1.75	0.83	1.71	-2.005873149	4.12E-05	0.001797379	wat	PREDICTED: putative fatty acyl-CoA reductase CG5065 [Tribolium castaneum]	-	-	-	-	-	-	-
Pt_transcript_36504	561	1492	953	3732	5618	6086	5.08	12.91	8.76	32.82	48.16	50.24	2.29437683	4.16E-05	0.00180821	Unc-89	obscurin isoform X8 [Anoplophora glabripennis]	-	-	-	-	-	-	-
Pt_transcript_30500	0	0	1	4	39	541	0	0	0.04	0.16	1.27	16.66	8.820976693	4.18E-05	0.001813818	--	uncharacterized protein LOC108917131 [Anoplophora glabripennis]	-	-	-	-	-	-	-
Pt_transcript_44914	16	9	23	90	45	78	0.28	0.15	0.4	1.49	0.74	1.21	2.051225323	4.18E-05	0.001814784	TBC1D16	TBC1 domain family member 16 [Anoplophora glabripennis]	-	-	-	-	-	-	-
Pt_transcript_32876	107	61	89	277	165	323	3.12	1.7	2.66	7.84	4.55	8.56	1.485840069	4.24E-05	0.001835641	ASPH	aspartyl/asparaginyl beta-hydroxylase isoform X2 [Anoplophora glabripennis]	-	-	-	-	GO:0031224//intrinsic component of membrane;GO:1990351//transporter complex;GO:0005622//intracellular;GO:0005788//endoplasmic reticulum lumen;GO:0016528//sarcoplasm;GO:0012505//endomembrane system;GO:0044464//cell part;GO:0016021//integral component of membrane;GO:0034703//cation channel complex;GO:0044422//organelle part;GO:0043231//intracellular membrane-bounded organelle;GO:0098796//membrane p…	GO:0005488//binding;GO:0051213//dioxygenase activity;GO:0005198//structural molecule activity;GO:0046872//metal ion binding;GO:0043167//ion binding;GO:0016705//oxidoreductase activity, acting on paired donors, with incorporation or reduction of molecular oxygen;GO:0003824//catalytic activity;GO:0043169//cation binding;GO:0016491//oxidoreductase activity;GO:0005515//protein binding;GO:0016706//oxi…	GO:0051246//regulation of protein metabolic process;GO:2001257//regulation of cation channel activity;GO:0043270//positive regulation of ion transport;GO:0048583//regulation of response to stimulus;GO:0046683//response to organophosphorus;GO:0050848//regulation of calcium-mediated signaling;GO:0044237//cellular metabolic process;GO:1901341//positive regulation of store-operated calcium channel ac…
Pt_transcript_39242	3	8	8	154	62	30	0.03	0.08	0.08	1.48	0.58	0.28	3.622437206	4.28E-05	0.001849149	G-s-alpha-60A	guanine nucleotide-binding protein G(s) subunit alpha isoform X1 [Diabrotica virgifera virgifera]	Human Diseases;Human Diseases;Human Diseases;Organismal Systems;Human Diseases;Environmental Information Processing;Environmental Information Processing;Organismal Systems;Environmental Information Processing;Organismal Systems;Organismal Systems;Organismal Systems;Organismal Systems;Human Diseases;Organismal Systems;Human Diseases;Organismal Systems;Organismal Systems;Environmental Information P…	Cancers;Infectious diseases;Cardiovascular diseases;Environmental adaptation;Infectious diseases;Signal transduction;Signal transduction;Circulatory system;Signal transduction;Endocrine system;Endocrine system;Nervous system;Endocrine system;Infectious diseases;Immune system;Endocrine and metabolic diseases;Endocrine system;Circulatory system;Signal transduction;Substance dependence;Digestive sys…	ko05200//Pathways in cancer;ko05165//Human papillomavirus infection;ko05414//Dilated cardiomyopathy (DCM);ko04714//Thermogenesis;ko05163//Human cytomegalovirus infection;ko04024//cAMP signaling pathway;ko04015//Rap1 signaling pathway;ko04261//Adrenergic signaling in cardiomyocytes;ko04072//Phospholipase D signaling pathway;ko04922//Glucagon signaling pathway;ko04921//Oxytocin signaling pathway;ko…	K04632;K04632;K04632;K04632;K04632;K04632;K04632;K04632;K04632;K04632;K04632;K04632;K04632;K04632;K04632;K04632;K04632;K04632;K04632;K04632;K04632;K04632;K04632;K04632;K04632;K04632;K04632;K04632;K04632;K04632;K04632;K04632;K04632;K04632;K04632;K04632;K04632;K04632;K04632;K04632;K04632;K04632;K04632;K04632;K04632;K04632;K04632;K04632	-	-	-
Pt_transcript_40369	1	0	1	4	120	118	0.03	0	0.04	0.15	3.74	3.54	6.729863478	4.32E-05	0.001866381	--	general odorant-binding protein 83a-like [Anoplophora glabripennis]	-	-	-	-	-	-	-
Pt_transcript_35861	27	29	64	5	5	6	0.34	0.34	0.8	0.06	0.06	0.07	-2.961525852	4.36E-05	0.001878648	SDR-1	farnesol dehydrogenase-like isoform X1 [Anoplophora glabripennis]	Metabolism;Metabolism	Metabolism of terpenoids and polyketides;Metabolism of terpenoids and polyketides	ko00900//Terpenoid backbone biosynthesis;ko00981//Insect hormone biosynthesis	K15890;K15890	-	-	GO:0008152//metabolic process
Pt_transcript_42468	5942	6476	2548	23815	39157	23335	215.51	223.76	94.13	838.23	1343.21	771.07	2.468652216	4.38E-05	0.00188382	Mlp84B	muscle LIM protein Mlp84B isoform X1 [Anoplophora glabripennis]	-	-	-	-	GO:0043226//organelle;GO:0043229//intracellular organelle;GO:0043228//non-membrane-bounded organelle;GO:0005623//cell;GO:0044464//cell part;GO:0043227//membrane-bounded organelle;GO:0005856//cytoskeleton;GO:0043231//intracellular membrane-bounded organelle;GO:0043232//intracellular non-membrane-bounded organelle;GO:0044424//intracellular part;GO:0005622//intracellular	GO:0005488//binding;GO:0043167//ion binding;GO:0046872//metal ion binding;GO:0043169//cation binding;GO:0046914//transition metal ion binding	GO:0048634//regulation of muscle organ development;GO:0050789//regulation of biological process;GO:2000026//regulation of multicellular organismal development;GO:0051239//regulation of multicellular organismal process;GO:0065007//biological regulation;GO:0050793//regulation of developmental process
Pt_transcript_22734	4762	520	3037	167	7	58	175.64	18.29	114.13	5.99	0.25	1.96	-5.231443648	4.43E-05	0.001901633	ME1	NADP-dependent malic enzyme isoform X2 [Anoplophora glabripennis]	Metabolism;Metabolism;Organismal Systems;Metabolism	Global and overview maps;Global and overview maps;Endocrine system;Carbohydrate metabolism	ko01100//Metabolic pathways;ko01200//Carbon metabolism;ko03320//PPAR signaling pathway;ko00620//Pyruvate metabolism	K00029;K00029;K00029;K00029	GO:0043229//intracellular organelle;GO:0044464//cell part;GO:0005622//intracellular;GO:0044424//intracellular part;GO:0043231//intracellular membrane-bounded organelle;GO:0043226//organelle;GO:0044444//cytoplasmic part;GO:0005623//cell;GO:0043227//membrane-bounded organelle;GO:0005737//cytoplasm	GO:1901363//heterocyclic compound binding;GO:0016491//oxidoreductase activity;GO:0005488//binding;GO:0016614//oxidoreductase activity, acting on CH-OH group of donors;GO:0046914//transition metal ion binding;GO:0043167//ion binding;GO:0016615//malate dehydrogenase activity;GO:0004470//malic enzyme activity;GO:0046872//metal ion binding;GO:0043169//cation binding;GO:0000166//nucleotide binding;GO:…	GO:0008152//metabolic process;GO:0007275//multicellular organism development;GO:0044237//cellular metabolic process;GO:0009987//cellular process;GO:0044281//small molecule metabolic process;GO:0019752//carboxylic acid metabolic process;GO:0044763//single-organism cellular process;GO:0060255//regulation of macromolecule metabolic process;GO:0065007//biological regulation;GO:0044767//single-organis…
Pt_transcript_144	132	806	71	0	0	6	1.06	6.16	0.58	0	0	0.05	-7.285402219	4.46E-05	0.001913483	--	mucin-21-like [Anoplophora glabripennis]	-	-	-	-	-	-	-
Pt_transcript_40067	4	3	10	43	135	41	0.06	0.04	0.15	0.6	1.79	0.53	3.545968369	4.48E-05	0.001919427	CG5065	fatty acyl-CoA reductase wat-like [Anoplophora glabripennis]	-	-	-	-	-	-	-
Pt_transcript_43404	2	16	9	102	71	86	0.09	0.65	0.42	4.23	2.87	3.34	3.169925001	4.51E-05	0.001927683	--	uncharacterized protein LOC108910789 [Anoplophora glabripennis]	-	-	-	-	-	-	GO:0009987//cellular process;GO:0006457//protein folding
Pt_transcript_6668	184	154	234	65	57	40	4.99	3.98	6.46	1.73	1.47	0.99	-1.880715913	4.59E-05	0.001958628	vmp1	vacuole membrane protein 1-like [Anoplophora glabripennis]	Cellular Processes	Transport and catabolism	ko04140//Autophagy - animal	K21248	-	-	-
Pt_transcript_34708	84	85	95	31	33	29	1.78	1.72	2.06	0.64	0.67	0.57	-1.564352221	4.67E-05	0.001987797	slc16a12	monocarboxylate transporter 14 isoform X2 [Anoplophora glabripennis]	-	-	-	-	-	-	-
Pt_transcript_40029	1256	1157	1406	8107	4917	3020	9.97	8.78	11.34	62.53	36.96	21.87	2.011936979	4.69E-05	0.001990215	DST	microtubule-actin cross-linking factor 1 isoform X3 [Anoplophora glabripennis]	-	-	-	-	-	-	-
Pt_transcript_37076	14	10	10	401	47	81	0.54	0.37	0.4	14.47	1.65	2.76	3.849220048	4.69E-05	0.001990215	Aldh3a2	aldehyde dehydrogenase, dimeric NADP-preferring [Anoplophora glabripennis]	-	-	-	-	-	-	-
Pt_transcript_29557	0	0	0	8	13	22	0	0	0	0.33	0.5	0.82	9.103287808	4.69E-05	0.001990215	--	titin isoform X1 [Anoplophora glabripennis]	Human Diseases;Human Diseases	Cardiovascular diseases;Cardiovascular diseases	ko05410//Hypertrophic cardiomyopathy (HCM);ko05414//Dilated cardiomyopathy (DCM)	K12567;K12567	GO:0043233//organelle lumen;GO:0005694//chromosome;GO:0044449//contractile fiber part;GO:0043226//organelle;GO:0030016//myofibril;GO:0031974//membrane-enclosed lumen;GO:0070013//intracellular organelle lumen;GO:0043227//membrane-bounded organelle;GO:0016459//myosin complex;GO:0044422//organelle part;GO:0043229//intracellular organelle;GO:0015629//actin cytoskeleton;GO:0005623//cell;GO:0031981//nu…	GO:0004674//protein serine/threonine kinase activity;GO:0016740//transferase activity;GO:0004672//protein kinase activity;GO:0016301//kinase activity;GO:0005198//structural molecule activity;GO:0003824//catalytic activity;GO:0005515//protein binding;GO:0005488//binding;GO:0016773//phosphotransferase activity, alcohol group as acceptor;GO:0008092//cytoskeletal protein binding;GO:0016772//transfera…	GO:0000768//syncytium formation by plasma membrane fusion;GO:0007059//chromosome segregation;GO:0071840//cellular component organization or biogenesis;GO:0007049//cell cycle;GO:0032502//developmental process;GO:0009987//cellular process;GO:0014706//striated muscle tissue development;GO:0031032//actomyosin structure organization;GO:0007275//multicellular organism development;GO:0030029//actin fila…
Pt_transcript_25383	10	12	3	694	16	288	0.3	0.34	0.09	18.95	0.44	7.39	5.197115686	4.70E-05	0.001991392	conu	rho GTPase-activating protein conundrum isoform X2 [Anoplophora glabripennis]	-	-	-	-	-	-	GO:0044699//single-organism process;GO:0050789//regulation of biological process;GO:0050794//regulation of cellular process;GO:0065007//biological regulation
Pt_transcript_21615	76	20	46	208	223	290	4.07	1.02	2.51	10.81	11.29	14.15	2.253909671	4.74E-05	0.002001365	HSDL1	inactive hydroxysteroid dehydrogenase-like protein 1 [Anoplophora glabripennis]	-	-	-	-	GO:0043226//organelle;GO:0043231//intracellular membrane-bounded organelle;GO:0005622//intracellular;GO:0044464//cell part;GO:0043229//intracellular organelle;GO:0044424//intracellular part;GO:0043227//membrane-bounded organelle;GO:0005623//cell	GO:0003824//catalytic activity;GO:0016491//oxidoreductase activity	GO:0009987//cellular process;GO:0044238//primary metabolic process;GO:0016043//cellular component organization;GO:0006897//endocytosis;GO:0044699//single-organism process;GO:0006810//transport;GO:0051179//localization;GO:0051234//establishment of localization;GO:0071840//cellular component organization or biogenesis;GO:0008283//cell proliferation;GO:0071704//organic substance metabolic process;GO…
Pt_transcript_4740	178	217	193	72	38	79	3.88	4.52	4.29	1.53	0.78	1.57	-1.709563512	4.77E-05	0.002013915	fzd1	frizzled-2 [Anoplophora glabripennis]	Human Diseases;Human Diseases;Human Diseases;Human Diseases;Environmental Information Processing;Environmental Information Processing;Environmental Information Processing;Human Diseases;Human Diseases;Cellular Processes;Human Diseases;Human Diseases;Organismal Systems;Human Diseases	Cancers;Infectious diseases;Cancers;Infectious diseases;Signal transduction;Signal transduction;Signal transduction;Cancers;Endocrine and metabolic diseases;Cellular community - eukaryotes;Cancers;Cancers;Endocrine system;Cancers	ko05200//Pathways in cancer;ko05165//Human papillomavirus infection;ko05205//Proteoglycans in cancer;ko05166//HTLV-I infection;ko04390//Hippo signaling pathway;ko04150//mTOR signaling pathway;ko04310//Wnt signaling pathway;ko05225//Hepatocellular carcinoma;ko04934//Cushing syndrome;ko04550//Signaling pathways regulating pluripotency of stem cells;ko05226//Gastric cancer;ko05224//Breast cancer;ko0…	K02432;K02432;K02432;K02432;K02432;K02432;K02432;K02432;K02432;K02432;K02432;K02432;K02432;K02432	-	-	-
Pt_transcript_6734	741	864	1026	382	271	450	20.32	22.58	28.61	10.18	7.05	11.24	-1.32870251	4.81E-05	0.00202518	inx1	innexin inx1 [Anoplophora glabripennis]	-	-	-	-	GO:0005623//cell;GO:0044425//membrane part;GO:0044464//cell part;GO:0005911//cell-cell junction;GO:0005886//plasma membrane;GO:0030054//cell junction;GO:0071944//cell periphery;GO:0031224//intrinsic component of membrane;GO:0016020//membrane	GO:0015267//channel activity;GO:0005215//transporter activity;GO:0022857//transmembrane transporter activity;GO:0022803//passive transmembrane transporter activity;GO:0022829//wide pore channel activity	GO:0008283//cell proliferation;GO:0051716//cellular response to stimulus;GO:0019953//sexual reproduction;GO:0000003//reproduction;GO:0003006//developmental process involved in reproduction;GO:0007635//chemosensory behavior;GO:0007165//signal transduction;GO:0051179//localization;GO:0048135//female germ-line cyst formation;GO:0050789//regulation of biological process;GO:0044085//cellular component…
Pt_transcript_5846	8	0	8	158	91	63	0.2	0	0.22	3.78	2.13	1.42	4.125351965	4.82E-05	0.002025632	ttk	protein tramtrack, alpha isoform-like [Anoplophora glabripennis]	Environmental Information Processing	Signal transduction	ko04013//MAPK signaling pathway - fly	K09237	-	-	-
Pt_transcript_36183	0	2	6	32	74	53	0	0.03	0.08	0.42	0.94	0.65	4.191620073	4.86E-05	0.002040434	RNASET2	ribonuclease Oy [Anoplophora glabripennis]	-	-	-	-	GO:0044424//intracellular part;GO:0043226//organelle;GO:0043229//intracellular organelle;GO:0005623//cell;GO:0044464//cell part;GO:0043227//membrane-bounded organelle;GO:0043231//intracellular membrane-bounded organelle;GO:0044444//cytoplasmic part;GO:0005622//intracellular;GO:0005737//cytoplasm	GO:0004518//nuclease activity;GO:0016787//hydrolase activity;GO:0016788//hydrolase activity, acting on ester bonds;GO:0003824//catalytic activity	GO:0006807//nitrogen compound metabolic process;GO:0016070//RNA metabolic process;GO:0044238//primary metabolic process;GO:0006725//cellular aromatic compound metabolic process;GO:1901360//organic cyclic compound metabolic process;GO:0044260//cellular macromolecule metabolic process;GO:0006139//nucleobase-containing compound metabolic process;GO:0008152//metabolic process;GO:0044237//cellular met…
Pt_transcript_22651	430	1	298	0	0	0	6.89	0.02	4.85	0	0	0	-11.93663794	4.88E-05	0.002046506	CASKIN1	PREDICTED: caskin-2 isoform X2 [Dendroctonus ponderosae]	-	-	-	-	GO:0044424//intracellular part;GO:0005924//cell-substrate adherens junction;GO:0070161//anchoring junction;GO:0005623//cell;GO:0044464//cell part;GO:0030055//cell-substrate junction;GO:0005912//adherens junction;GO:0030054//cell junction;GO:0005622//intracellular	GO:0005488//binding;GO:0019902//phosphatase binding;GO:0060090//binding, bridging;GO:0019899//enzyme binding;GO:0005515//protein binding	GO:0048468//cell development;GO:0048812//neuron projection morphogenesis;GO:0097485//neuron projection guidance;GO:0065007//biological regulation;GO:0032501//multicellular organismal process;GO:0007275//multicellular organism development;GO:0044707//single-multicellular organism process;GO:0030030//cell projection organization;GO:0007166//cell surface receptor signaling pathway;GO:0051716//cellul…
Pt_transcript_1259	135	150	147	37	31	66	1.74	1.85	1.93	0.47	0.39	0.78	-1.750972452	4.89E-05	0.002047169	pnt	protein C-ets-2 isoform X1 [Anoplophora glabripennis]	Human Diseases;Human Diseases;Environmental Information Processing;Environmental Information Processing;Cellular Processes;Organismal Systems;Human Diseases	Cancers;Infectious diseases;Signal transduction;Signal transduction;Cell growth and death;Development;Cancers	ko05200//Pathways in cancer;ko05166//HTLV-I infection;ko04013//MAPK signaling pathway - fly;ko04014//Ras signaling pathway;ko04218//Cellular senescence;ko04320//Dorso-ventral axis formation;ko05211//Renal cell carcinoma	K02678;K02678;K02678;K02678;K02678;K02678;K02678	GO:0044464//cell part;GO:0005622//intracellular;GO:0043233//organelle lumen;GO:0070013//intracellular organelle lumen;GO:0044428//nuclear part;GO:0032991//macromolecular complex;GO:0044446//intracellular organelle part;GO:0005634//nucleus;GO:0031974//membrane-enclosed lumen;GO:0043226//organelle;GO:0043231//intracellular membrane-bounded organelle;GO:0031981//nuclear lumen;GO:0043229//intracellul…	GO:0097159//organic cyclic compound binding;GO:0003676//nucleic acid binding;GO:0003677//DNA binding;GO:0019899//enzyme binding;GO:0001071//nucleic acid binding transcription factor activity;GO:0005515//protein binding;GO:1901363//heterocyclic compound binding;GO:0005488//binding	GO:0080090//regulation of primary metabolic process;GO:0009636//response to toxic substance;GO:0034614//cellular response to reactive oxygen species;GO:0045765//regulation of angiogenesis;GO:0010594//regulation of endothelial cell migration;GO:0042127//regulation of cell proliferation;GO:0006355//regulation of transcription, DNA-templated;GO:1903506//regulation of nucleic acid-templated transcrip…
Pt_transcript_48015	133	148	107	318	264	459	1.88	2.01	1.54	4.38	3.54	5.92	1.34981984	4.91E-05	0.002047169	CREB1	cyclic AMP-responsive element-binding protein 1 isoform X9 [Anoplophora glabripennis]	-	-	-	-	-	-	-
Pt_transcript_41961	5	1	2	110	9	118	0.07	0.02	0.04	1.59	0.14	1.61	4.683264574	4.92E-05	0.002047169	--		-	-	-	-	-	-	-
Pt_transcript_10517	615	546	668	282	270	378	29.74	25.11	32.93	13.22	12.34	16.64	-1.056649271	4.92E-05	0.002047169	--	protein HEXIM2 [Anoplophora glabripennis]	-	-	-	-	GO:0043229//intracellular organelle;GO:0044424//intracellular part;GO:0005623//cell;GO:0043231//intracellular membrane-bounded organelle;GO:0005634//nucleus;GO:0005622//intracellular;GO:0044464//cell part;GO:0043226//organelle;GO:0043227//membrane-bounded organelle	GO:0005488//binding	GO:0042325//regulation of phosphorylation;GO:0010605//negative regulation of macromolecule metabolic process;GO:0031326//regulation of cellular biosynthetic process;GO:0065009//regulation of molecular function;GO:0010556//regulation of macromolecule biosynthetic process;GO:0065007//biological regulation;GO:0019219//regulation of nucleobase-containing compound metabolic process;GO:0051338//regulat…
Pt_transcript_6349	212	227	198	69	72	105	5.54	5.67	5.26	1.76	1.8	2.51	-1.440072133	4.92E-05	0.002047169	Diexf	digestive organ expansion factor homolog [Anoplophora glabripennis]	-	-	-	-	-	-	-
Pt_transcript_43944	155	107	242	36	43	47	3.67	2.42	5.84	0.84	0.96	1.03	-2.075720085	5.00E-05	0.002075039	--	protein MMS22-like [Anoplophora glabripennis]	-	-	-	-	-	-	-
Pt_transcript_43582	64	50	57	403	112	343	2.92	2.17	2.65	17.84	4.83	14.25	2.253997082	5.07E-05	0.002099732	lrrc3	protein singed wings 2 [Anoplophora glabripennis]	-	-	-	-	-	-	-
Pt_transcript_19757	464	108	96	18	19	23	17.69	3.93	3.73	0.7	0.72	0.81	-3.506870132	5.07E-05	0.002099732	--		-	-	-	-	-	-	-
Pt_transcript_28593	17	16	34	2	1	1	1.27	1.13	2.6	0.14	0.07	0.07	-4.158429363	5.13E-05	0.002121931	mad2l1-1	mitotic spindle assembly checkpoint protein MAD2A [Anoplophora glabripennis]	Human Diseases;Cellular Processes;Cellular Processes;Organismal Systems	Infectious diseases;Cell growth and death;Cell growth and death;Endocrine system	ko05166//HTLV-I infection;ko04110//Cell cycle;ko04114//Oocyte meiosis;ko04914//Progesterone-mediated oocyte maturation	K02537;K02537;K02537;K02537	GO:0005694//chromosome;GO:0099512//supramolecular fiber;GO:0016020//membrane;GO:0098687//chromosomal region;GO:0046930//pore complex;GO:0031981//nuclear lumen;GO:0000776//kinetochore;GO:0044425//membrane part;GO:0043234//protein complex;GO:0044430//cytoskeletal part;GO:0031974//membrane-enclosed lumen;GO:0016021//integral component of membrane;GO:0032991//macromolecular complex;GO:0012505//endome…	GO:0005488//binding;GO:0046983//protein dimerization activity;GO:0005515//protein binding	GO:0044763//single-organism cellular process;GO:0051983//regulation of chromosome segregation;GO:0007346//regulation of mitotic cell cycle;GO:0045787//positive regulation of cell cycle;GO:0032268//regulation of cellular protein metabolic process;GO:0050896//response to stimulus;GO:0051726//regulation of cell cycle;GO:0031324//negative regulation of cellular metabolic process;GO:0051246//regulatio…
Pt_transcript_27302	419	410	581	208	191	234	14.87	13.87	21	7.17	6.41	7.57	-1.233748844	5.15E-05	0.002122373	Ppme1	protein phosphatase methylesterase 1 [Anoplophora glabripennis]	-	-	-	-	-	GO:0019900//kinase binding;GO:0019208//phosphatase regulator activity;GO:0019888//protein phosphatase regulator activity;GO:0016787//hydrolase activity;GO:0030234//enzyme regulator activity;GO:0016788//hydrolase activity, acting on ester bonds;GO:0005488//binding;GO:0005515//protein binding;GO:0019902//phosphatase binding;GO:0003824//catalytic activity;GO:0098772//molecular function regulator;GO:…	GO:0008214//protein dealkylation;GO:0044237//cellular metabolic process;GO:0006464//cellular protein modification process;GO:0044267//cellular protein metabolic process;GO:0008152//metabolic process;GO:0044238//primary metabolic process;GO:0019222//regulation of metabolic process;GO:0043412//macromolecule modification;GO:0044260//cellular macromolecule metabolic process;GO:0009987//cellular proce…
Pt_transcript_13603	2728	0	2951	6	6	2	1199.81	0.31	1362.58	2.77	2.49	0.96	-8.686534305	5.15E-05	0.002122373	--		-	-	-	-	-	-	-
Pt_transcript_30541	8	19	3	44	171	889	0.22	0.46	0.1	1.06	4.02	20.05	5.009792737	5.16E-05	0.002124608	PHACTR4	phosphatase and actin regulator 2 isoform X5 [Anoplophora glabripennis]	-	-	-	-	-	-	-
Pt_transcript_30032	123	320	160	37	30	42	2.42	5.98	3.19	0.72	0.56	0.77	-2.499184752	5.20E-05	0.00213386	Kansl1	KAT8 regulatory NSL complex subunit 1 [Anoplophora glabripennis]	-	-	-	-	GO:0005700//polytene chromosome;GO:1902493//acetyltransferase complex;GO:0070013//intracellular organelle lumen;GO:0031974//membrane-enclosed lumen;GO:0043234//protein complex;GO:0044428//nuclear part;GO:0043227//membrane-bounded organelle;GO:0000123//histone acetyltransferase complex;GO:0005654//nucleoplasm;GO:0005694//chromosome;GO:0043232//intracellular non-membrane-bounded organelle;GO:004445…	GO:0019899//enzyme binding;GO:0044212//transcription regulatory region DNA binding;GO:0005515//protein binding;GO:0000975//regulatory region DNA binding;GO:1901363//heterocyclic compound binding;GO:0097159//organic cyclic compound binding;GO:0001067//regulatory region nucleic acid binding;GO:0005488//binding;GO:0003676//nucleic acid binding;GO:0003677//DNA binding	GO:0048477//oogenesis;GO:0022414//reproductive process;GO:0007049//cell cycle;GO:0032502//developmental process;GO:0019827//stem cell population maintenance;GO:0044707//single-multicellular organism process;GO:0051234//establishment of localization;GO:0006950//response to stress;GO:0008283//cell proliferation;GO:0000077//DNA damage checkpoint;GO:1903506//regulation of nucleic acid-templated trans…
Pt_transcript_27710	537	227	549	11	0	0	10.23	4.13	10.64	0.2	0	0	-6.965784285	5.22E-05	0.002139458	wat	putative fatty acyl-CoA reductase CG5065 [Anoplophora glabripennis]	Organismal Systems;Cellular Processes;Metabolism	Aging;Transport and catabolism;Lipid metabolism	ko04212//Longevity regulating pathway - worm;ko04146//Peroxisome;ko00073//Cutin, suberine and wax biosynthesis	K13356;K13356;K13356	-	-	-
Pt_transcript_46173	180	343	17	9	5	7	1.3	2.37	0.13	0.06	0.04	0.05	-4.662965013	5.27E-05	0.002148698	Chd7	chromodomain-helicase-DNA-binding protein 7 isoform X3 [Anoplophora glabripennis]	-	-	-	-	-	-	-
Pt_transcript_7309	2061	1192	1878	334	534	337	60.25	33.23	55.9	9.5	14.79	8.99	-2.166259665	5.28E-05	0.002148698	Pepck	phosphoenolpyruvate carboxykinase [GTP] isoform X2 [Anoplophora glabripennis]	Metabolism;Environmental Information Processing;Environmental Information Processing;Organismal Systems;Human Diseases;Environmental Information Processing;Organismal Systems;Metabolism;Organismal Systems;Organismal Systems;Metabolism;Metabolism;Organismal Systems	Global and overview maps;Signal transduction;Signal transduction;Endocrine system;Endocrine and metabolic diseases;Signal transduction;Endocrine system;Carbohydrate metabolism;Endocrine system;Endocrine system;Carbohydrate metabolism;Carbohydrate metabolism;Excretory system	ko01100//Metabolic pathways;ko04151//PI3K-Akt signaling pathway;ko04152//AMPK signaling pathway;ko04910//Insulin signaling pathway;ko04931//Insulin resistance;ko04068//FoxO signaling pathway;ko04922//Glucagon signaling pathway;ko00010//Glycolysis / Gluconeogenesis;ko03320//PPAR signaling pathway;ko04920//Adipocytokine signaling pathway;ko00020//Citrate cycle (TCA cycle);ko00620//Pyruvate metaboli…	K01596;K01596;K01596;K01596;K01596;K01596;K01596;K01596;K01596;K01596;K01596;K01596;K01596	GO:0031988//membrane-bounded vesicle;GO:0043226//organelle;GO:0043227//membrane-bounded organelle;GO:0043229//intracellular organelle;GO:0031982//vesicle;GO:0043231//intracellular membrane-bounded organelle;GO:0044464//cell part;GO:0005623//cell;GO:0044424//intracellular part;GO:0005622//intracellular	GO:0001883//purine nucleoside binding;GO:0016830//carbon-carbon lyase activity;GO:0016829//lyase activity;GO:0004611//phosphoenolpyruvate carboxykinase activity;GO:0016831//carboxy-lyase activity;GO:0032550//purine ribonucleoside binding;GO:0001882//nucleoside binding;GO:0036094//small molecule binding;GO:0032549//ribonucleoside binding;GO:0003824//catalytic activity;GO:0097367//carbohydrate deri…	GO:0044699//single-organism process;GO:0044710//single-organism metabolic process;GO:0006796//phosphate-containing compound metabolic process;GO:0019318//hexose metabolic process;GO:0044237//cellular metabolic process;GO:0008152//metabolic process;GO:0044723//single-organism carbohydrate metabolic process;GO:0044238//primary metabolic process;GO:0006006//glucose metabolic process;GO:0071704//orga…
Pt_transcript_22477	102	1281	3	0	0	2	3.84	45.59	0.15	0	0	0.09	-9.105617555	5.28E-05	0.002148698	--		-	-	-	-	-	-	-
Pt_transcript_26880	101	42	53	14	7	6	1.41	0.57	0.75	0.2	0.09	0.08	-2.883303775	5.29E-05	0.002148698	Stam	signal transducing adapter molecule 1 isoform X1 [Anoplophora glabripennis]	Cellular Processes;Environmental Information Processing	Transport and catabolism;Signal transduction	ko04144//Endocytosis;ko04630//Jak-STAT signaling pathway	K04705;K04705	-	GO:0005515//protein binding;GO:0005488//binding	GO:0032501//multicellular organismal process;GO:0009611//response to wounding;GO:0048468//cell development;GO:0040011//locomotion;GO:0007275//multicellular organism development;GO:0044763//single-organism cellular process;GO:1902531//regulation of intracellular signal transduction;GO:0051234//establishment of localization;GO:0048522//positive regulation of cellular process;GO:0042551//neuron matu…
Pt_transcript_46007	213	192	248	63	68	109	18.67	15.92	22.21	5.4	5.67	8.65	-1.526231378	5.30E-05	0.002148698	Rab5if	uncharacterized protein C20orf24 homolog [Anoplophora glabripennis]	-	-	-	-	-	-	-
[truncated: 1,530 more rows]
